# Supplementary material for: Expanding the genetic architecture of nicotine dependence and its shared genetics with multiple traits
Source: Nat Commun. 2020 Nov 3;11:5562. doi: 10.1038/s41467-020-19265-z (PMC7642344; doi:10.1038/s41467-020-19265-z)
Supplement: Supplementary file 4 — Supplementary Dataset 1 [file 41467_2020_19265_MOESM4_ESM.xlsx]

## Sheet: Sheet1
MarkerName	chr	NCBI position (build 37)	Allele1	Allele2	Effect	StdErr	P.value	Direction
rs16969968	15	78882925	a	g	0.0604	0.0046	1.567e-39	++++++++-++++++++++-+++++++-+++
rs146009840	15	78906177	a	t	-0.0603	0.0046	2.585e-39	--------+----------+-------+---
rs8192482	15	78886198	t	c	0.0602	0.0046	3.113e-39	++++++++-++++++++++-+++++++-+++
rs8034191	15	78806023	t	c	-0.0586	0.0045	4.484e-39	+------------------+-?---------
rs4887067	15	78886947	a	g	0.0598	0.0046	7.916e-39	-+++++++-++++++++++-+++++++-+++
rs11633958	15	78862064	t	c	0.0597	0.0046	8.705e-39	++++++++-++++++++++-+++++++-+++
rs55676755	15	78898932	c	g	-0.0573	0.0044	1.061e-38	--------+----------------------
rs72740964	15	78868636	a	g	0.0596	0.0046	1.33e-38	++++++++-++++++++++-+++++++-+++
rs72740955	15	78849779	t	c	0.0582	0.0045	1.511e-38	++-+++++-++++++++++-+++++++-+++
rs114205691	15	78901113	t	c	0.0569	0.0044	1.529e-38	++++++++-++++++++++++++++++++++
rs147144681	15	78900908	t	c	0.0571	0.0044	1.598e-38	++++++++-++++++++++++++++++++++
rs138544659	15	78900701	t	g	-0.0569	0.0044	1.625e-38	--------+----------------------
rs141518190	15	78900647	a	g	-0.0569	0.0044	1.633e-38	--------+----------------------
rs55853698	15	78857939	t	g	-0.0592	0.0046	1.696e-38	+-+-----+----------+-------+---
rs147499554	15	78900650	t	c	0.0568	0.0044	2.223e-38	++++++++-++++++++++++++++++++++
rs17487223	15	78923987	t	c	0.0578	0.0045	2.61e-38	++++++++-++++++++++++++++++++++
rs56077333	15	78899003	a	c	0.0568	0.0044	2.85e-38	++++++++-++++++++++++++++++++++
rs72738786	15	78828086	t	g	0.0574	0.0044	3.444e-38	-+-+++++-++++++++++-+++++++-+++
rs34684276	15	78813155	a	g	0.0598	0.0046	6.243e-38	-+++++++-++++++++++-+++++++++++
rs55958997	15	78915872	a	c	0.0541	0.0042	1.378e-37	++++++++-++++++++++-+++++++++++
rs8031948	15	78816057	t	g	0.0562	0.0044	1.765e-37	-+++++++-++++++++++-+++++++++++
rs2036527	15	78851615	a	g	0.0553	0.0043	1.777e-37	-+++++++-++++++++++-+++++++++++
rs7172118	15	78862453	a	c	0.0571	0.0045	5.993e-37	++++++++-++++++++++-+++++++-+++
rs58365910	15	78849034	t	c	-0.0543	0.0043	1.114e-36	+-------+----------+-----+-----
rs56390833	15	78877381	a	c	0.0568	0.0045	1.242e-36	++++++++-++++++++++-+++++++-+++
rs7180002	15	78873993	a	t	-0.0567	0.0045	1.33e-36	--------+----------+-------+---
rs951266	15	78878541	a	g	0.0567	0.0045	1.374e-36	++++++++-++++++++++-+++++++-+++
rs17486195	15	78865197	a	g	-0.0564	0.0045	1.482e-36	+-------+----------+-------+---
rs140330585	15	78866445	a	g	0.0564	0.0045	2.201e-36	-+++++++-++++++++++-+++++++-+++
rs8039449	15	78914534	t	c	0.0537	0.0043	2.269e-36	+++++++++++++++++++-+++++++++++
rs17486278	15	78867482	a	c	-0.0535	0.0043	3.46e-36	+-------+----------------------
rs72743158	15	78926445	t	c	-0.0571	0.0045	3.614e-36	--------+----------+-----------
rs1051730	15	78894339	a	g	0.0579	0.0046	1.086e-35	++-+++++-++++++++++-+?+++++-+?+
rs1317286	15	78896129	a	g	-0.0535	0.0043	1.623e-35	--+----------------+-------+---
rs931794	15	78826180	a	g	-0.0524	0.0043	2.181e-34	+-+-----+----------+-----------
rs55781567	15	78857986	c	g	-0.0525	0.0043	3.362e-34	+-------+----------+-----------
rs4243084	15	78911672	c	g	0.0525	0.0043	1.373e-33	++-+++++-++++++++++-+++++++-+++
rs9788721	15	78802869	t	c	-0.0499	0.0042	7.086e-33	+++-+--------------+-----------
rs17484524	15	78772676	a	g	-0.055	0.0046	1.01e-32	+-+-----+----------+-----------
rs1504550	15	78766250	a	g	-0.0553	0.0046	1.039e-32	+-+-----+----------+-----------
rs8042849	15	78817929	t	c	-0.0494	0.0042	2.759e-32	+++-+--------------+-----------
rs11858836	15	78783277	a	g	0.0544	0.0046	6.132e-32	++-+++++-++++++++++-+++++++++++
rs10519203	15	78814046	a	g	-0.0496	0.0042	7.683e-32	+++-------------+--+-----------
rs2089162	15	78739763	a	g	-0.054	0.0046	8.776e-32	+-+-----+----------+-----------
rs72738732	15	78752188	c	g	-0.0539	0.0046	1.323e-31	+-+-----+----------+-----------
rs17405217	15	78731149	t	c	0.054	0.0046	1.545e-31	-+-+++++-++++++++++-+++++++++++
rs199642525	15	78901173	g	ga	0.0614	0.0053	9.369e-31	++++++++-+++-+++++++++++-++++++
rs72738704	15	78719832	c	g	0.0529	0.0046	5.533e-30	++-+++++-++++++++++-+++++++++++
rs10851907	15	78915864	a	g	0.0464	0.0041	7.831e-30	+++++++++++++++++++-+++++++++++
rs55988292	15	78936168	a	g	-0.0496	0.0044	1.231e-29	----------------------------+--
rs67426328	15	78934318	c	g	-0.0503	0.0045	3.876e-29	-------------------+--------+--
rs17483548	15	78730313	a	g	0.0526	0.0047	6.838e-29	-+-+++++-+++++?++++-+++++++++++
rs12914385	15	78898723	t	c	0.0485	0.0044	1.544e-28	++++++++-+++++?++++++++++++++++
rs2869548	15	78922638	a	g	0.0578	0.0053	7.216e-28	++++++++-+?++++++++-+++++++++++
rs2009746	15	78754102	a	g	-0.0468	0.0044	6.22e-27	+------------------+-----------
rs8040868	15	78911181	t	c	-0.0441	0.0041	7.337e-27	--+----------------+-------+---
rs17483721	15	78733731	t	c	-0.0455	0.0043	7.324e-26	++--------------+--+-----------
rs72738718	15	78735438	c	g	0.0455	0.0043	8.048e-26	--++++++++++++++-++-+++++++++++
rs55983731	15	78735269	t	c	0.0455	0.0043	8.066e-26	--++++++++++++++-++-+++++++++++
rs72738736	15	78765122	t	g	0.0459	0.0044	1.42e-25	--++++++++++++++-++-++++++++++?
rs17483929	15	78742376	a	g	0.0462	0.0045	4.969e-25	--++++++++++++++-++-+++++++++??
rs7181486	15	78741618	t	c	-0.0462	0.0045	5.963e-25	++--------------+--+---------??
rs56219465	15	78742579	a	g	-0.0451	0.0044	8.518e-25	++--------------+--+----------?
rs2568494	15	78740964	a	g	0.0429	0.0042	8.96e-25	-+++-++++++++++++++-+++++++++++
rs2656052	15	78740932	a	c	-0.0429	0.0042	1.002e-24	+---+--------------+-----------
rs2938670	15	78740688	t	g	-0.0428	0.0042	1.485e-24	+---+--------------+-----------
rs2656065	15	78750549	a	g	0.0426	0.0042	2.917e-24	-+++-++++++++++++++-+++++++++++
rs11852372	15	78801394	a	c	-0.0529	0.0052	5.663e-24	+---------?---?----+-----------
15:78899560:CAA:C	15	78899560	caa	c	-0.0506	0.0051	3.379e-23	--------+-?---?----------------
rs56117933	15	78832349	t	c	-0.0539	0.0055	1.099e-22	+-+---+-+---+------+----+--+---
15:78859605:AAAAAG:A	15	78859605	a	aaaaag	0.0491	0.0051	3.344e-22	-+++++-+-+?+++?++++-+++++++++++
rs149959208	15	78912710	t	tgcgcggggcagggcgacgggca	-0.0505	0.0053	1.201e-21	--------+-?---?----+-------+---
rs11331126	15	78850501	a	at	0.0477	0.0051	6.822e-21	--++++++-+?+++?++++-+++++++++++
rs17484235	15	78761414	c	g	-0.051	0.0055	2.161e-20	+-+-----+-?---?----+-----------
rs34880322	15	78821143	ca	c	0.0504	0.0055	2.908e-20	-+++++++-+?+++?++++++++++++-+++
rs72736802	15	78719501	a	t	-0.0389	0.0043	1.321e-19	+---+-+-------?----+-----------
rs1394371	15	78724469	t	c	0.0432	0.0048	2.319e-19	-+-++++++++++++++++-+?+++++-+++
rs34573245	15	78915370	ct	c	-0.0444	0.0049	2.611e-19	--------+-?---?---?------------
rs34903924	15	78804071	t	ta	-0.0438	0.0049	5.766e-19	++--+-----?---?----+-----------
rs71852607	15	78799060	a	act	0.037	0.0042	8.252e-19	-+-+++++-++-++++-++-+++++++-+++
rs951985	15	78720923	t	g	-0.0488	0.0055	8.43e-19	+-+-----+-?---?----+-----------
rs12904234	15	78779384	t	c	0.0364	0.0041	1.002e-18	-+-+++++-++-++++-++-+++++++-+++
rs12903295	15	78778972	a	g	-0.0364	0.0041	1.02e-18	+-+-----+--+----+--+-------+---
rs35212593	15	78831826	a	g	-0.042	0.0048	1.903e-18	++--+---+---+------+--+--------
rs6495314	15	78960529	a	c	-0.0373	0.0043	2.328e-18	----+-------+------+-?---------
15:78867314:T:TA	15	78867314	t	ta	-0.0484	0.0055	2.833e-18	+-------+-?---?----------------
rs4887057	15	78760918	a	g	-0.0361	0.0041	3.453e-18	+-+--------+----+--+----------?
rs4362358	15	78796104	t	c	0.0361	0.0042	3.675e-18	-+-+++++-++-++++-++-+++++++-+++
rs59133824	15	78833450	a	c	-0.0417	0.0048	3.737e-18	++--+---+---+------+--+--------
rs13180	15	78789488	t	c	0.0373	0.0043	3.766e-18	---+++++-++-++++-++-+?+++++-++?
rs12899351	15	78792398	t	c	-0.0359	0.0041	4.168e-18	+-+-----+--+----+--+-------+---
rs8043227	15	78768871	c	g	-0.036	0.0041	4.277e-18	+-+-----+--+----+--+-------+---
rs8042238	15	78774271	t	c	0.036	0.0042	4.54e-18	-+-+++++-++-++++-++-+++++++-+++
rs8042260	15	78774374	a	g	-0.036	0.0042	4.658e-18	+-+-----+--+----+--+-------+---
rs1504549	15	78766629	t	c	0.0359	0.0042	5.409e-18	-+-+++++-++-++++-++-+++++++-+++
15:78751667:G:GTTTTTTGTTTGTTTGT	15	78751667	g	gttttttgtttgtttgt	-0.0481	0.0056	5.471e-18	+-+-----+-?---?---?+-----------
rs4887059	15	78782095	t	c	0.0358	0.0041	5.766e-18	-+-+++++-++-++++-++-+++++++-+++
rs965604	15	78789223	a	g	0.0363	0.0042	5.841e-18	-+-+++++-++-++++-++-+++++++-++?
rs4299116	15	78766194	a	t	0.0358	0.0042	6.207e-18	-+-+++++-++-++++-++-+++++++-+++
rs12910910	15	78767850	t	c	0.0358	0.0042	6.324e-18	-+-+++++-++-++++-++-+++++++-+++
rs1062980	15	78792527	t	c	0.0353	0.0041	7.854e-18	-+-+-++++++-++++-++-+++++++-+++
rs36146269	15	78779510	a	t	0.0357	0.0042	8.114e-18	-+-+++++-++-++++-++-+++++++-+++
rs12439240	15	78829091	t	c	0.0405	0.0047	8.496e-18	-+++-+++-+++-+++++++++-++++++++
rs12916801	15	78769130	a	g	-0.0356	0.0041	9e-18	+-+-----+--+----+--+-------+---
rs3813570	15	78832832	t	c	0.0403	0.0047	9.415e-18	-+++-+++-+++-+++++++++-++++++++
rs11637656	15	78751961	t	c	0.0356	0.0042	9.818e-18	-+-+++++-++-++++-++-+++++++-+++
rs28437878	15	78807872	t	c	-0.0415	0.0048	1.03e-17	++--+---+---+------+--+--------
rs71448806	15	78913353	cgcgggcgg	c	-0.0426	0.005	1.071e-17	-+----+-+-?---?---?+-----------
rs12438659	15	78824924	a	g	-0.0404	0.0047	1.242e-17	+---+---+---+---------+--------
rs12593229	15	78765290	t	g	-0.0355	0.0042	1.293e-17	+-+-----+--+----+--+-------+---
rs201522476	15	78828640	t	tacac	-0.0432	0.0051	1.419e-17	++--+-----?---?----+-----------
rs1964678	15	78754000	a	g	-0.0354	0.0042	1.521e-17	+-+-----+--+----+--+-------+---
rs503464	15	78857896	a	t	-0.0399	0.0047	1.595e-17	+---+-+-+---+---------+--------
rs12441354	15	78821016	a	g	-0.0402	0.0047	1.615e-17	+-------+---+------------------
rs7173514	15	78849918	t	c	-0.0396	0.0047	2.349e-17	+---+-+-----+------+--+--------
rs2656073	15	78742276	t	g	-0.0415	0.0049	2.569e-17	++--+---+----------------------
rs17483686	15	78733390	a	t	-0.0414	0.0049	3.285e-17	++--------?-----+--+-----------
rs139043337	15	78734588	a	attac	0.0413	0.0049	3.603e-17	--++++++++?+++++-++-+++++++++++
rs4887056	15	78734585	a	g	-0.0413	0.0049	3.743e-17	++--------?-----+--+-----------
rs28498264	15	78837673	t	c	-0.0401	0.0048	3.769e-17	++--+-------+------+--+--------
rs11634351	15	78944718	a	g	0.0375	0.0045	4.693e-17	++++++++++++-++++++-+++++++++++
rs57064725	15	78833036	a	c	-0.0387	0.0046	5.161e-17	+---+-------+---------+--------
rs11638830	15	78948319	c	g	0.0371	0.0044	5.856e-17	++++++++++++-++++++-+++++++++++
rs34138960	15	78831668	a	g	0.0399	0.0048	6.248e-17	--++-+++-+++-++++++-++-++++++++
rs34664138	15	78831624	t	g	0.0399	0.0048	6.321e-17	--++-+++-+++-++++++-++-++++++++
rs7169584	15	78822660	a	t	0.0399	0.0048	7.679e-17	--++-+++-+++-++++++-++-++++++++
rs7163730	15	78814681	a	g	0.0415	0.005	7.745e-17	--++-+++-+++-++++++-++-++++++??
rs59683676	15	78833453	t	c	0.0396	0.0048	7.938e-17	--++-+++-+++-++++++-++-++++++++
rs2036534	15	78826948	t	c	0.0415	0.005	1.155e-16	--++-+++-+++-++++++-+?-++++++?+
rs905739	15	78845110	a	g	0.0392	0.0047	1.216e-16	--++-+++++++-++++++-++-++++++++
rs35031105	15	78772806	t	c	-0.0402	0.0049	1.376e-16	++--+---+----------------------
rs11853608	15	79030693	a	c	-0.0369	0.0045	1.454e-16	----+-------+------+-----------
rs28511883	15	78783683	t	c	-0.04	0.0049	1.787e-16	++--+---+----------------------
rs16969894	15	78776456	t	c	-0.0405	0.0049	1.809e-16	++--+--------------+--+--------
rs1996371	15	78956806	t	c	-0.0364	0.0044	1.868e-16	------------+------+-----------
rs12101809	15	78779801	t	c	-0.0398	0.0048	1.996e-16	++--+---+----------------------
rs61204066	15	78815298	a	g	-0.0393	0.0048	2.072e-16	++--+---+---+------+--+--------
rs7174348	15	78792439	a	g	-0.0405	0.0049	2.09e-16	++--+--------------+-----------
rs12899135	15	78954379	a	g	-0.0365	0.0044	2.113e-16	--+---------+------+-----------
rs12592111	15	78767346	a	g	0.0352	0.0043	2.306e-16	-+-+++++-++-++?+-++-+++++++-+++
rs12441426	15	78812329	t	c	0.0393	0.0048	2.56e-16	--++-+++-+++-++++++-++-++++++++
rs2036533	15	78781687	a	g	-0.0405	0.0049	2.583e-16	++--+--------------+-----------
rs2656069	15	78745707	t	c	0.0398	0.0049	2.697e-16	--++-+++-++++++++++++++++++++++
rs11638372	15	78983559	t	c	0.037	0.0045	2.831e-16	++++-+++++++-++++++-+?+++++++++
rs7171869	15	78900909	a	g	-0.0377	0.0046	2.897e-16	+---------------------+--------
rs10851906	15	78774676	a	g	0.0403	0.0049	2.937e-16	--++-++++++++++++++-+++++++++++
rs922692	15	78984214	a	c	0.0364	0.0045	2.968e-16	++++-+++++++-++++++-+++++++++++
rs7174190	15	78763617	t	c	-0.0397	0.0049	3.323e-16	++--+---+----------------------
rs28480606	15	78762313	a	g	0.0397	0.0049	3.377e-16	--++-+++-++++++++++++++++++++++
rs200047920	15	78848606	ca	caa	-0.0546	0.0067	3.702e-16	------+-+-?---??--?+-------+---
rs74925218	15	78796732	t	c	-0.0398	0.0049	3.802e-16	++--+---+----------------------
rs28602670	15	78768167	c	g	0.0402	0.0049	4.044e-16	--++-+++-++++++++++-+++++++++++
rs2656072	15	78744292	a	g	-0.0396	0.0049	4.076e-16	++--+---+----------------------
rs2568483	15	78752343	a	g	0.0395	0.0049	4.184e-16	--++-+++-++++++++++++++++++++++
rs2958719	15	78743029	a	g	0.0402	0.0049	4.24e-16	--++-+++-+++++++++++++++++++++?
rs2938674	15	78757913	a	c	-0.0396	0.0049	4.252e-16	++--+---+----------------------
15:78726681:T:TGCGCATGTGTGCGCGTGCGCGCGCGCA	15	78726681	t	tgcgcatgtgtgcgcgtgcgcgcgcgca	-0.0553	0.0068	4.649e-16	--------+-?---?---?+-----------
rs4461039	15	78817447	a	t	0.0384	0.0047	4.68e-16	--++-+++++++-++++++-++-++++++++
rs4887087	15	79026541	t	c	0.0362	0.0045	4.77e-16	++++-+++++++-++++++-+++++++++++
rs2656074	15	78741384	t	c	-0.0395	0.0049	5.063e-16	++--+---+----------------------
rs2568490	15	78738370	t	c	-0.0395	0.0049	5.261e-16	++--+---+----------------------
rs2568493	15	78740233	a	g	0.0401	0.0049	5.262e-16	--++-+++-+++++++++++++++++++++?
rs72743199	15	78975855	a	t	-0.0359	0.0044	5.323e-16	----+-------+------+-----------
rs189218934	15	78903987	t	c	-0.0377	0.0047	5.508e-16	++--+-+------------+--+--------
rs2656071	15	78745343	a	t	0.04	0.0049	5.835e-16	--++-++++++++++++++-+++++++++++
rs12901913	15	78981348	t	c	0.036	0.0044	5.896e-16	++-+-+++++++-++++++-+++++++++++
rs11629637	15	79019024	t	c	0.0353	0.0044	6.093e-16	++++++++++++-++++++-+++++++++++
rs8038543	15	79017685	a	t	-0.0353	0.0044	6.143e-16	------------+------+-----------
rs76919723	15	79017281	t	c	-0.0352	0.0044	6.196e-16	------------+------+-----------
rs34563625	15	79020278	c	g	0.0352	0.0044	6.352e-16	++++++++++++-++++++-+++++++++++
rs924840	15	78731808	a	t	0.04	0.0049	6.531e-16	--++-++++++++++++++-+++++++++++
rs2869554	15	79021037	t	c	-0.0352	0.0044	6.813e-16	------------+------+-----------
rs113134286	15	79012888	t	c	0.0352	0.0044	6.822e-16	++++++++++++-++++++-+++++++++++
rs2568485	15	78752114	t	c	0.0399	0.0049	6.859e-16	--++-++++++++++++++-+++++++++++
rs4886582	15	79021441	a	g	-0.0352	0.0044	6.956e-16	------------+------+-----------
rs2656070	15	78730252	a	g	-0.0399	0.0049	7.354e-16	++--+--------------+-----------
rs7183604	15	78899213	t	c	-0.0375	0.0046	7.68e-16	++--+-+------------+--+--------
rs2568488	15	78736593	a	t	0.0398	0.0049	7.954e-16	--++-++++++++++++++-+++++++++++
rs7181245	15	78814389	t	c	-0.0381	0.0047	7.967e-16	++--+-------+---+--+--+--------
rs938682	15	78896547	a	g	0.0372	0.0046	8.048e-16	--++-+-++++++++++++-++-++++++++
rs11637630	15	78899719	a	g	0.0373	0.0046	8.175e-16	-+++-+-+-++++++++++-++-++++++++
rs3832992	15	78739233	cagt	c	0.0398	0.0049	8.576e-16	--++-++++++++++++++-+++++++++++
rs4887077	15	78978364	t	c	0.0356	0.0044	9.292e-16	++++-+++++++-++++++-+++++++++++
rs2915695	15	78739471	t	c	-0.0396	0.0049	9.357e-16	++--+--------------+-----------
rs2656055	15	78720194	a	c	0.0393	0.0049	1.037e-15	--++-+++-+++++++++++++-++++++++
rs2938671	15	78732754	a	g	-0.0397	0.0049	1.052e-15	++--+--------------+-----------
rs569207	15	78873119	t	c	-0.0371	0.0046	1.263e-15	++--+-+------------+--+--------
rs35238224	15	78945980	a	ag	0.0349	0.0044	1.382e-15	--++++++++++-++++++-+++++++-+++
rs2170311	15	78947611	a	g	0.0348	0.0044	1.389e-15	+-++++++++++-++++++-+++++++-+++
rs80240490	15	78785544	cagat	c	0.0383	0.0048	1.389e-15	--++-+++-++++++++++-+++++++++++
rs3813565	15	79019610	t	g	0.0348	0.0044	1.493e-15	++++++++++++-++++++-+++++++++++
rs11638490	15	79007950	t	c	0.0345	0.0043	1.527e-15	+-++++++++++-++++++-+++++++-+++
rs10637216	15	78888234	a	acccc	0.037	0.0046	1.55e-15	--++-+-++++++++++++-++-++++++++
rs11633178	15	78944538	a	g	-0.0348	0.0044	1.867e-15	++----------+------+-------+---
rs2656056	15	78722519	t	c	-0.0394	0.005	1.92e-15	++--+--------------+--+--------
rs2568499	15	78722359	t	c	-0.0394	0.005	1.934e-15	++--+---+----------+--+--------
rs72366880	15	78868963	a	aaaat	-0.0368	0.0046	2.102e-15	+---+-+-+----------+--+--------
rs2568497	15	78721397	t	g	0.0394	0.005	2.148e-15	--++-+++-++++++++++-++-++++++++
rs2036529	15	78726272	a	t	-0.0393	0.005	2.233e-15	++--+--------------+--+--------
rs2036528	15	78726271	c	g	0.0393	0.005	2.239e-15	--++-++++++++++++++-++-++++++++
rs576982	15	78870803	t	c	-0.0367	0.0046	2.281e-15	++--+-+-+----------+--+--------
rs35583595	15	79020152	c	g	-0.0353	0.0045	2.404e-15	------------+-?----+-----------
rs667282	15	78863472	t	c	0.0366	0.0046	2.588e-15	--++-+-++++++++++++-++-++++++++
rs12438181	15	78812098	a	g	-0.0389	0.0049	2.589e-15	++--+-------+-?-+--+--+--------
rs201287475	15	79013055	a	g	-0.0352	0.0045	2.807e-15	------------+-?----+-----------
rs11634543	15	79005504	t	c	0.0342	0.0043	2.933e-15	+-++++++++++-+++-++-+++++++-+++
rs4886583	15	79021445	a	g	0.0352	0.0045	3.116e-15	++++++++++++-+?++++-+++++++++++
rs637137	15	78873976	a	t	-0.0365	0.0046	3.119e-15	++--+-+-+----------+--+--------
rs4886584	15	79021464	a	g	0.0352	0.0045	3.123e-15	++++++++++++-+?++++-+++++++++++
rs4887084	15	79025593	t	c	-0.034	0.0043	3.682e-15	-+--+-------+------+-------+---
rs8192478	15	78910462	a	g	0.0344	0.0044	3.739e-15	-+++++-+-+++++++++++++-++++++++
rs8192477	15	78910463	c	g	-0.0344	0.0044	3.798e-15	+-----+-+-------------+--------
rs34006061	15	78970785	a	at	-0.0357	0.0045	3.971e-15	------------+-?----+-----------
rs1021071	15	78968179	c	g	0.0349	0.0045	4.174e-15	++++++++++++-++++++-+++++++++++
rs564585	15	78886227	a	g	0.0342	0.0044	4.274e-15	--++++-++++++++++++-++-++++++++
rs2869566	15	79026496	t	c	0.0361	0.0046	4.402e-15	++++-+++++++-+?+++?-+++++++++++
rs11072763	15	78724256	a	g	-0.0357	0.0046	8.931e-15	+++-+---+----------+-----------
rs7164594	15	78803057	t	c	-0.0356	0.0046	1.085e-14	++------+---+---+--+--+-------+
rs8031513	15	79034276	t	c	-0.0343	0.0044	1.161e-14	----+-------+------+-----------
rs578776	15	78888400	a	g	-0.0336	0.0044	1.17e-14	++----+------------+--+--------
rs518425	15	78883813	a	g	0.0334	0.0043	1.174e-14	--++++-+-++++++++++-++-++++++++
rs56195905	15	79040317	a	c	-0.0344	0.0045	1.191e-14	------------+------+-----------
rs2869045	15	78718899	t	c	-0.0383	0.005	1.215e-14	++--+---+-------------+--------
rs138804289	15	78910598	ct	c	-0.0366	0.0047	1.284e-14	+---+-+-+----------+--+--------
rs7182642	15	79052277	t	c	0.0341	0.0044	1.296e-14	-+++++++++++-++++++-+++++++++++
rs2869565	15	79026437	c	g	-0.0331	0.0043	1.65e-14	-+--+-------+------+-------+---
rs12908207	15	79025963	t	g	0.0331	0.0043	1.651e-14	+-++-+++++++-++++++-+++++++-+++
rs4887086	15	79026529	t	c	0.033	0.0043	1.704e-14	+-++-+++++++-++++++-+++++++-+++
rs4886585	15	79026315	a	g	0.033	0.0043	1.705e-14	+-++-+++++++-++++++-+++++++-+++
rs80162468	15	79026316	t	c	-0.033	0.0043	1.707e-14	-+--+-------+------+-------+---
rs56354501	15	79033520	a	g	-0.0341	0.0044	1.743e-14	----+-------+------+-----------
rs2869563	15	79026435	a	t	0.033	0.0043	1.768e-14	+-++-+++++++-++++++-+++++++-+++
rs3825845	15	78910258	t	c	-0.0364	0.0048	1.792e-14	+---+-+------------+--+--------
rs79067624	15	79026084	t	c	0.033	0.0043	1.817e-14	+-++-+++++++-++++++-+++++++-+++
rs55834964	15	79049766	a	c	0.0342	0.0045	1.842e-14	++++++++++++-++++++-+++++++++++
rs7170068	15	78912943	a	g	-0.0367	0.0048	1.912e-14	++--+-+-+----------+--+--------
rs4887083	15	79025577	t	c	0.033	0.0043	1.913e-14	+-++-+++++++-++++++-+++++++-+++
rs2869561	15	79025516	t	c	-0.033	0.0043	1.933e-14	-+--+-------+------+-------+---
rs373948468	15	78785944	at	att	-0.0444	0.0058	2.027e-14	+-+-----+-?---??--?+-----------
rs12906653	15	79052580	a	g	0.0342	0.0045	2.094e-14	++++++++++++-++++++-+++++++++++
rs4887090	15	79043402	a	g	0.034	0.0045	2.127e-14	++++++++++++-++++++-+++++++++++
rs11072785	15	78968229	t	c	0.0339	0.0044	2.203e-14	-+-+-+++++++-++++++-+++++++++++
rs12910984	15	78891627	a	g	0.0351	0.0046	2.246e-14	--++-+-++++++++++++-++-++++++++
rs4420500	15	78962964	t	c	0.0333	0.0044	2.309e-14	++-+++++++++-+?++++-+++++-+++++
rs11639375	15	79024214	a	g	0.0327	0.0043	2.44e-14	+-++-+++++++-++++++-+++++++-+++
rs11639347	15	79024350	t	c	0.0327	0.0043	2.447e-14	+-++-+++++++-++++++-+++++++-+++
rs11639382	15	79024268	a	g	0.0327	0.0043	2.454e-14	+-++-+++++++-++++++-+++++++-+++
rs2869032	15	78714561	t	c	0.0384	0.005	2.473e-14	--++-++++++++++++++-++-++++++++
rs28590060	15	79052312	a	g	0.0342	0.0045	2.474e-14	-+++++++++++-++++++-+-+++++++++
rs11072790	15	78992025	t	c	0.0333	0.0044	2.511e-14	+-++-+++++++-++++++-+++++++-+++
rs8043119	15	79061002	a	g	0.0338	0.0044	2.603e-14	++++++++++++-++++++-+++++++++++
rs1825085	15	79023578	a	g	-0.0327	0.0043	2.685e-14	-+--+-------+------+-------+---
rs1825084	15	79023577	t	c	0.0327	0.0043	2.687e-14	+-++-+++++++-++++++-+++++++-+++
rs11072766	15	78771546	t	c	-0.0379	0.005	2.751e-14	++--+---+-----?----------------
rs1825083	15	79023467	t	c	-0.0327	0.0043	2.826e-14	-+--+-------+------+-------+---
rs56136424	15	79023805	caaagt	c	0.0327	0.0043	2.9e-14	+-++-+++++++-++++++-+++++++-+++
rs1825082	15	79023433	a	g	0.0327	0.0043	2.903e-14	+-++-+++++++-++++++-+++++++-+++
rs4886586	15	79026674	a	g	0.0328	0.0043	2.936e-14	+-++-+++++++-++++++-+++++++-+++
rs11639049	15	79023730	a	g	-0.0327	0.0043	2.978e-14	-+--+-------+------+-------+---
rs11639166	15	79023766	c	g	0.0327	0.0043	2.981e-14	+-++-+++++++-++++++-+++++++-+++
rs11633351	15	79056815	t	c	0.0337	0.0044	2.995e-14	++++++++++++-++++++-+++++++++++
rs12898346	15	79054117	t	c	-0.0338	0.0044	3.086e-14	------------+------+-----------
rs6495267	15	79057093	a	g	0.0336	0.0044	3.115e-14	++++++++++++-++++++-+++++++++++
rs11639181	15	79024016	a	g	-0.0326	0.0043	3.173e-14	-+--+-------+------+-------+---
rs1809420	15	79056769	t	c	-0.0337	0.0044	3.278e-14	------------+------+-----------
rs199965333	15	78898675	ca	c	0.0375	0.0049	3.301e-14	++-+++-+++?+++?++++-+++++++++++
rs12916326	15	79054011	a	g	-0.0338	0.0045	3.623e-14	------------+------+-----------
rs12593950	15	78920935	c	g	-0.0358	0.0047	3.631e-14	+-----+-----+------+--+----+---
rs2456020	15	78868398	t	c	-0.0345	0.0046	3.695e-14	+-----+-+-------------+--------
rs4887082	15	79025067	t	c	-0.0325	0.0043	3.887e-14	-+----------+------+-------+---
rs4886587	15	79026822	a	t	0.0325	0.0043	3.941e-14	+-++-+++++++-+++-++-+++++++-+++
rs11072791	15	78997076	a	c	0.0334	0.0044	4.17e-14	++++-+-+++++-++++++-+++++++++++
rs1809409	15	79063474	a	t	-0.0336	0.0045	4.35e-14	------------+------+-----------
rs12286	15	79051759	a	g	0.034	0.0045	4.422e-14	++++++++++++-++++++-+++++++++++
rs11635931	15	79064080	a	g	0.0336	0.0044	4.453e-14	++++++++++++-++++++-+++++++++++
rs34225855	15	79022136	c	g	-0.0324	0.0043	4.728e-14	-+--+-------+------+-------+---
rs1807006	15	79062340	c	g	-0.0335	0.0044	4.896e-14	------------+------+-----------
rs11635870	15	79064143	c	g	-0.0335	0.0045	4.941e-14	------------+------+-----------
rs7174367	15	79064667	a	g	-0.0333	0.0044	5.651e-14	------------+------+-----------
rs958025	15	78759348	t	c	-0.0382	0.0051	5.682e-14	++--+---------?----+-----------
rs12908179	15	79025889	a	g	0.033	0.0044	5.759e-14	+-++-+++++++-+?++++-+++++++-+++
rs1809419	15	79053814	a	g	0.0335	0.0045	5.797e-14	++++++++++++-++++++-+++++++++++
rs1807007	15	79062102	t	g	-0.0335	0.0045	5.826e-14	------------+------+-----------
rs4887095	15	79053207	a	c	0.0335	0.0045	5.846e-14	++++++++++++-++++++-+++++++++++
rs12910627	15	78994933	c	g	0.0329	0.0044	6.469e-14	+-++-+++++++-++++++-+++++++-+++
rs12907915	15	79025908	t	c	0.033	0.0044	6.477e-14	+-++-+++++++-+?+-++-+++++++-+++
rs4886580	15	78969385	t	g	-0.0316	0.0042	6.623e-14	--+---------+------------+----?
rs11852980	15	79054911	a	g	-0.0335	0.0045	6.673e-14	------------+------+-----------
rs28395178	15	78850558	a	g	-0.0375	0.005	6.792e-14	++--+---+---+------+--+--------
rs11072801	15	79054932	c	g	0.0335	0.0045	7.111e-14	++++++++++++-++++++-+++++++++++
rs3894347	15	79026001	a	c	0.0329	0.0044	7.802e-14	+-++-+++++++-+?++++-+++++++-+++
rs12907620	15	79025876	a	g	-0.0328	0.0044	7.97e-14	-+--+-------+-?----+-------+---
rs4887098	15	79057950	c	g	0.0328	0.0044	8.808e-14	-+++++++++++-++++++-+++++++++++
rs12907920	15	79025919	t	c	0.0328	0.0044	9.041e-14	+-++-+++++++-+?++++-+++++++-+++
rs28534575	15	78923845	t	g	0.0356	0.0048	9.265e-14	--++++-+++++-++++++-++-++++-+++
rs12907753	15	79025847	c	g	-0.0328	0.0044	9.393e-14	-+--+-------+-?-+--+-------+---
rs12916648	15	79054129	t	c	0.0332	0.0045	9.963e-14	++++++++++++-++++++-+++++++++++
rs11853054	15	79054919	a	g	0.0331	0.0045	1.105e-13	-+++++++++++-+?++++-+++++++++++
rs12898323	15	79054084	t	c	-0.0339	0.0046	1.122e-13	------------+-?----+-----------
rs3971848	15	79025916	a	g	-0.0327	0.0044	1.271e-13	-+--+-------+-?----+-------+---
rs4887097	15	79057949	t	c	-0.0325	0.0044	1.369e-13	------------+------+-----------
rs6495309	15	78915245	t	c	-0.0362	0.0049	1.399e-13	++--+-+------------+-?+----+---
rs3894351	15	79059523	a	c	0.0328	0.0044	1.403e-13	++++++++++++-++++++-+++++++++++
rs76420170	15	79026139	t	g	0.0326	0.0044	1.481e-13	+-++-+++++++-+?++++-+++++++-+++
rs76506217	15	79026157	a	g	0.0326	0.0044	1.483e-13	+-++-+++++++-+?++++-+++++++-+++
rs2904223	15	79059691	a	g	0.0327	0.0044	1.517e-13	++++++++++++-++++++-+++++++++++
rs13329271	15	78914230	a	c	0.0352	0.0048	1.725e-13	---+-+-++++++++++++-++-++++-+++
15:78809453:T:TTC	15	78809453	t	ttc	0.0382	0.0052	1.805e-13	-+++-+++++?+++?++++-+++++++++++
rs1810165	15	79059449	a	g	-0.0326	0.0044	1.825e-13	------------+------+-----------
rs1809423	15	79059670	t	c	-0.0326	0.0044	1.88e-13	------------+------+-----------
rs9672608	15	78797463	a	t	-0.0402	0.0055	1.883e-13	++--+---+-----?----------------
rs1809424	15	79059703	t	c	-0.0325	0.0044	1.916e-13	------------+------+-----------
rs7359276	15	78892661	t	c	0.0333	0.0045	1.932e-13	--++++-++++++++++++-++-++++++++
rs117290887	15	79059696	c	g	0.0325	0.0044	2.024e-13	++++++++++++-++++++-+++++++++++
rs12902602	15	78967401	a	g	-0.0332	0.0045	2.055e-13	------------+------+----------?
rs12594711	15	78793921	t	c	0.0345	0.0047	2.067e-13	-+-+++++-+?-++++-++-+++++++-+++
rs11072796	15	79024622	t	c	-0.0324	0.0044	2.082e-13	-+--+---+---+-?---?+-------+---
rs34445137	15	79062996	t	tg	-0.0334	0.0046	2.144e-13	------------+-?----+-----------
rs4887100	15	79067448	t	c	-0.0332	0.0045	2.287e-13	------------++-----+-----------
rs4887101	15	79067449	t	c	-0.0332	0.0045	2.289e-13	------------++-----+-----------
rs951984	15	78720915	a	t	0.0422	0.0058	2.399e-13	++++++++-+?+++?++++++++++++++++
rs8027011	15	79022616	a	g	0.0313	0.0043	2.527e-13	+-++-+++++++-+++-++-+++++++-+++
rs35934157	15	79067385	a	g	0.033	0.0045	2.754e-13	++++++++++++--+++++-+++++++++++
rs3971860	15	79026278	a	g	-0.0323	0.0044	3.236e-13	-+--+-------+-?----+-------+---
rs899984	15	79042736	t	c	-0.0326	0.0045	3.403e-13	-+-----------------+-+--+--+---
rs1700006	15	78875623	a	g	0.037	0.0051	3.498e-13	--++-+++++++-++++++-++-++++-+++
rs12906691	15	79068328	a	g	0.0328	0.0045	3.935e-13	++++++++++++--+++++-+++++++++++
rs7171578	15	79067922	t	c	0.0328	0.0045	3.968e-13	++++++++++++--+++++-+++++++++++
rs3894352	15	79059526	t	g	-0.0329	0.0045	4.019e-13	------------+-?----+-----------
rs4887102	15	79067495	a	g	-0.0335	0.0046	4.745e-13	------------++?----+-----------
rs4887096	15	79053284	t	c	-0.0325	0.0045	5.034e-13	-+----------+-?----+-----------
rs4887099	15	79059547	c	g	0.0328	0.0045	5.405e-13	++++++++++++-+?++++-+++++++++++
rs11072792	15	78999911	a	g	-0.0315	0.0044	5.589e-13	----+-+-----+------+-----------
rs3743078	15	78894759	c	g	-0.0327	0.0045	5.699e-13	+-+-+-+------------+--+----+---
rs116901435	15	79059695	t	c	0.0321	0.0045	6.826e-13	++++++++++++-++++++-+-+++++++++
rs3743063	15	79065171	a	c	0.0303	0.0042	6.847e-13	++++++-+++++-++++++++++++++++++
rs4886579	15	78969256	t	c	0.0327	0.0046	7.09e-13	-+++-+++++++-++++++-+++++++++??
rs8042494	15	78908010	t	c	-0.0338	0.0047	7.242e-13	+-+-+-+------------+--+----+--?
rs11630236	15	79058298	t	c	-0.0331	0.0046	7.511e-13	------------+-?----+-----------
rs8042059	15	78907859	a	c	0.0336	0.0047	7.647e-13	-+-+-+-++++++++++++-++-++++-++?
rs1711731	15	78861918	a	g	-0.0362	0.005	7.752e-13	++--+-------+------+--+--------
rs34178407	15	78871382	ct	ctt	-0.0401	0.0056	8.22e-13	--------+-?---??--?+-----+-+---
15:78859610:A:G	15	78859610	a	g	0.0618	0.0086	8.442e-13	??????????+????????????????++??
rs11418931	15	78907997	a	at	0.0335	0.0047	9.063e-13	-+-+-+-++++++++++++-++-++++-++?
rs6495308	15	78907656	t	c	0.0335	0.0047	9.563e-13	-+-+-+-++++++++++++-++-++++-++?
rs4887069	15	78909070	a	g	0.0328	0.0046	1.073e-12	-+-+-+-++++++++++++-++-++++-+++
rs151176846	20	61997500	t	c	-0.0666	0.0094	1.205e-12	???+?-?-?--+--?-?+-?--+--?-?-?-
rs8043009	15	78908154	c	g	-0.0329	0.0046	1.206e-12	+-+-+-+------------+--+----+---
rs7177514	15	78907406	c	g	0.0329	0.0046	1.242e-12	-+-+-+-++++++++++++-++-++++-+++
rs113352275	15	78840567	t	c	-0.0366	0.0052	1.246e-12	++--+---+---+-?----+--+--------
rs34088038	15	78907875	t	tc	0.0329	0.0046	1.317e-12	-+-+-+-++++++++++++-++-++++-+++
rs8042374	15	78908032	a	g	0.0328	0.0046	1.359e-12	-+-+-+-++++++++++++-++-++++-+++
rs7181447	15	78814567	a	g	0.0383	0.0054	1.712e-12	--++-+++++?+-+++-++-++-+++++++?
rs11854507	15	79069121	a	g	-0.0303	0.0043	1.879e-12	------+-----++-----+-----------
rs11639372	15	78966655	t	c	0.0308	0.0044	2.147e-12	++-+++++++++-++++++-+++++-++++?
rs6145642	15	78784704	caaaaattaccaagattacca	c	-0.0323	0.0046	2.202e-12	+-+-+-----?+----+--+-----------
rs72349840	15	78870302	a	acttttat	-0.0366	0.0052	2.219e-12	++----+---?--------+--+--------
rs56703029	15	78855476	a	ag	-0.0379	0.0054	2.311e-12	++--------?---?----+--+--------
rs5813919	15	78759550	ca	c	0.036	0.0052	2.687e-12	---+++++-+?+++?++++-+++++++-+++
rs12440014	15	78926726	c	g	0.0332	0.0048	2.956e-12	-+++-+-+-+++-++++++-++-++++++++
rs4886590	15	79074506	a	g	0.031	0.0045	3.651e-12	++++-++++++---+++++-+++++++-+++
rs7171916	15	79067951	c	g	-0.0304	0.0044	3.716e-12	------+-----++?----+-------+---
rs12441088	15	78928264	t	g	0.0317	0.0046	3.992e-12	-+++++++++++-+++++++++-+++++-++
rs7168391	15	79055163	t	g	0.0287	0.0042	5.204e-12	+--+-+++++++-+++-++-+++++++++++
rs7161774	15	79069734	t	g	-0.0296	0.0043	5.38e-12	-+----+-+---++-----+-----------
rs6011779	20	61984317	t	c	-0.0342	0.005	5.539e-12	----+------++---------+?---+---
rs9788682	15	78802586	a	g	-0.0397	0.0058	5.556e-12	++--+---+-?-+---+--+--+--------
rs150088946	15	79038588	t	c	-0.0329	0.0048	9.844e-12	------------+-?----+-----------
rs12903285	15	78778953	a	g	-0.0326	0.0048	9.961e-12	+-+-----+-?+--?-+--+-------+---
rs28681284	15	78908565	t	c	-0.0349	0.0051	1.098e-11	+---+-+-+---+------+--+--+-+---
rs45497800	20	61991833	t	c	0.0579	0.0086	1.28e-11	???-?+?+?++-+-++?-+?++-++?+?+?+
rs34883279	15	78773028	t	taaa	-0.0354	0.0052	1.311e-11	+++-+---+-?+--?----------------
rs12907764	15	79070438	a	g	-0.0289	0.0043	1.4e-11	+-----+-----++-----+-----------
rs35474770	15	79074000	a	g	-0.0288	0.0043	1.42e-11	+-----+----+++-----+-----------
rs3829786	15	79019546	a	c	0.0337	0.005	1.517e-11	++++++++++?+-++++++-+++++++++++
rs28669908	15	78910267	a	c	-0.0356	0.0053	1.881e-11	+---+-+-+---+------+--+----+---
rs112321636	15	79072100	t	g	0.0287	0.0043	1.914e-11	-+++++-++++---+++++-+++++++++++
rs12913260	15	79071095	a	g	0.0299	0.0045	2.044e-11	++-+-++++++---+++++-+++++++-+++
rs12479680	20	61988413	a	g	0.0335	0.005	2.06e-11	++++-++++++--+++++++++-?+++-+++
rs138914938	15	79073454	c	g	0.0286	0.0043	2.18e-11	-+++++-++++---+++++-+++++++++++
rs2004038	15	79071406	a	g	0.0286	0.0043	2.247e-11	-+++++-++++---+++++-+++++++++++
rs36061084	15	79074253	a	g	0.0292	0.0044	2.471e-11	++++++++++++--+++++-+++++++++++
rs4887109	15	79074294	t	c	0.0297	0.0045	2.973e-11	++-+-++++++---+++++-+++++++++++
15:78961286:AT:A	15	78961286	a	at	-0.0317	0.0048	2.981e-11	----+-----?---?----+---------+-
15:78961275:CAAACA:C	15	78961275	caaaca	c	0.0317	0.0048	3.017e-11	++++-+++++?+++?++++-+++++++++-+
rs6062901	20	61980261	a	g	-0.0339	0.0051	3.288e-11	---++------+----------+?---+---
rs142005264	15	78795443	a	at	-0.068	0.0103	3.318e-11	???-?-?-?--+--?-?-??-----?-?-?-
rs370940727	15	78747916	a	aaaaaag	0.0321	0.0048	3.562e-11	-+-+++++-+?-++?+-++-+++++++-+++
rs6062899	20	61979793	a	g	-0.0336	0.0051	3.859e-11	-+-++------+----------+?---+---
rs35068589	15	78942349	g	gt	-0.0339	0.0052	4.527e-11	+---+-----?-+-----?+-----------
rs4886591	15	79074518	a	g	0.0286	0.0044	4.528e-11	-+++++++++++-+?++++-+++++++++++
rs200434491	15	79072304	t	c	-0.0291	0.0044	4.702e-11	+-----+----+++?----+-----------
rs11639044	15	79083814	t	c	0.0288	0.0044	4.808e-11	++++-+++-+++--+++++-+++++++-+++
rs11632102	15	79086057	a	g	0.0289	0.0044	5.355e-11	++++-+++-+++--+++++-+++++++-+++
rs144298540	20	61984931	t	g	0.0592	0.009	5.861e-11	???-?+?+?++-+-?+?++?++-++?+?+?+
rs45449494	20	61987930	a	g	-0.0559	0.0086	6.427e-11	???+?-?-?--+-+--?--?--+--?-?-?-
rs45623037	20	61989658	c	g	0.056	0.0086	6.539e-11	???-?+?+?++-+-++?++?++-++?+?+?+
rs139990267	15	79017588	t	c	-0.0292	0.0045	6.763e-11	--+-+--------+-------+---------
rs35880992	15	79018175	a	aag	0.0336	0.0052	7.057e-11	++++++++++?+-+?++++-+++++++++++
rs5019044	15	78796282	a	t	-0.0385	0.0059	7.122e-11	++--+---+-?---?----+-----------
rs2277546	15	79083376	a	c	0.0278	0.0043	8.297e-11	-+++-+++-+++--+++++-+++++++++++
rs2277545	15	79083591	t	c	-0.0278	0.0043	8.477e-11	+---+---+---++-----+-----------
rs200047920	15	78848606	ca	c	0.0367	0.0057	8.606e-11	-+++-+-+++?+-+?+++?-++-++++++++
rs4886589	15	79074380	t	c	0.0284	0.0044	8.744e-11	-+++++-++++---?++++-+++++++++++
rs199619048	15	79017624	c	g	-0.0288	0.0045	9.971e-11	--+-+--------+-------+---------
rs4886592	15	79082547	t	c	-0.0279	0.0043	1.007e-10	+---+---+---++-----+-----------
rs45577732	20	61983934	c	g	-0.0564	0.0087	1.107e-10	???-?-?-?--+-+--?--?--+--?-?-?-
rs11631955	15	79085915	a	g	-0.0284	0.0044	1.185e-10	----+---+---++-----+-----------
rs10163145	15	79075335	a	g	0.0273	0.0042	1.213e-10	-+-+-+-++++---+++++-+++++-+-+++
rs12050525	15	79075746	t	c	-0.0277	0.0043	1.227e-10	+---+---+---++-----+-----------
rs28699256	15	79058951	t	c	-0.0279	0.0043	1.228e-10	------------+---+--+-+--+------
rs12903203	15	79084933	t	c	-0.0276	0.0043	1.284e-10	+---+---+---++-----+-----------
rs4809543	20	61986950	a	g	0.0571	0.0089	1.343e-10	???+?+?+?++-+-++?++?++-++?+?+?+
rs71148554	15	78966167	g	gt	-0.0328	0.0051	1.362e-10	----------?-+------+-----------
rs45461993	20	61983901	a	g	0.0548	0.0085	1.425e-10	???-?+?+?++-+-++?++?++-++?+?+?+
rs4887072	15	78925435	a	g	0.0346	0.0054	1.458e-10	--+-++-+++?+-++++++-++-++++-+++
rs2011330	15	79050452	t	c	-0.0278	0.0043	1.469e-10	-+--+--------+-------+--+---+--
rs1825087	15	79077114	a	g	-0.0275	0.0043	1.538e-10	+---+---+---++-----+-----------
rs12899147	15	79079512	a	g	-0.0274	0.0043	1.598e-10	+---+---+---++-----+-----------
rs35114637	15	79018854	a	t	0.032	0.005	1.622e-10	++++++++-+?+-+?++++++++++++++++
rs4887053	15	78712699	a	c	-0.0386	0.006	1.627e-10	++--+-----?-------?+-?+--------
rs11072805	15	79078518	t	c	-0.0273	0.0043	1.899e-10	++--+---+---++-----+-----------
rs7169223	15	78992116	a	g	0.0285	0.0045	1.947e-10	+-++-++++++++-+++++-+-+++++-+++
rs11072806	15	79079074	a	g	0.0272	0.0043	2.027e-10	-+++-+++-+++--+++++-+++++++++++
rs4809542	20	61986787	c	g	-0.0611	0.0096	2.163e-10	???-?-?-?--+-+--?+-?--+--?-?-?-
rs11072804	15	79078486	t	g	-0.0271	0.0043	2.447e-10	++--+---+---++-----+-----------
rs4999739	20	61988554	a	g	0.0343	0.0054	2.473e-10	-++++++++++-+-?++-+++--++++-+++
rs34099810	15	79024355	a	g	0.0285	0.0045	2.968e-10	+-++-++++++++-+++++++-+++++-+++
rs12901241	15	79002662	a	g	0.0282	0.0045	3.072e-10	+-++-++++++++-+++++-+-+++++-+++
rs35704045	15	79003292	c	g	-0.0283	0.0045	3.291e-10	-+--+--------+-----+-+-----+---
rs146474671	15	78774982	a	at	0.061	0.0097	3.36e-10	???-?+?+?+++++++?-+?+-++-?+?+?+
rs55771763	15	79018188	a	t	0.0331	0.0053	3.474e-10	++++-+++++?+-+?++++-+++++++++++
rs11633223	15	78935476	t	c	0.0273	0.0044	3.705e-10	++-+-++++++-+-+++++-+-+++-+++++
rs374724569	15	79072988	t	c	0.029	0.0046	3.758e-10	++-+-++++++---?++++-+++++++++++
rs13036436	20	61988382	a	g	-0.0345	0.0055	3.903e-10	----+------+--?-------+?---+---
rs45456294	20	61974832	a	g	-0.062	0.0099	4.032e-10	???+?-?-?--+-+--?+-?--+--?-?-?-
rs114662018	15	79012476	a	g	-0.0283	0.0045	4.153e-10	-+--+--------+-----+-+-----+---
rs4809293	20	61977640	a	g	0.074	0.0119	4.621e-10	???-?+?+?++-+-++?-+?++-++?+?+?+
rs11637890	15	78935419	c	g	0.0272	0.0044	4.653e-10	++-+-++++++-+-+++++-+-+++-+++++
rs4887113	15	79095287	t	c	0.0274	0.0044	4.822e-10	++++-+++-+++--+++++-+++++++++++
rs12592721	15	79099145	c	g	0.0267	0.0043	4.849e-10	-+++-+++-+++--+++++-+++++++++++
rs12901331	15	79021097	t	c	0.0282	0.0045	4.862e-10	+-++-++++++++-+++++++-+++++-+++
rs34422348	15	79020472	a	g	0.0282	0.0045	4.884e-10	+-++-++++++++-+++++++-+++++-+++
rs34067845	15	79023415	t	c	0.0282	0.0045	4.952e-10	+-++-++++++++-+++++++-+++++-+++
rs45618935	20	61979347	a	g	0.0624	0.01	5.051e-10	???-?+?+?++-+-++?-+?++-++?+?+?+
rs61496709	15	79022432	g	gtagtgctcccc	0.0305	0.0049	5.125e-10	+-++-+++++?+-++++++-+++++++-+++
rs62010556	15	79012311	a	g	-0.0281	0.0045	5.179e-10	-+--+--------+-----+-+-----+---
rs67175876	15	78928399	a	g	0.0293	0.0047	5.367e-10	++++-+-+-+++-+++++++++-+++++-++
rs11856536	15	79094325	a	g	-0.0266	0.0043	5.949e-10	+---+---+---++-----+-----------
rs7177699	15	79089734	t	c	-0.0266	0.0043	5.984e-10	+---+---+---++-----+-----------
rs7167806	15	79092366	c	g	-0.0266	0.0043	6.1e-10	+---+---+---++-----+-----------
rs11634450	15	79093201	a	g	-0.0266	0.0043	6.106e-10	+---+---+---++-----+-----------
rs1994016	15	79080234	t	c	0.0269	0.0043	6.178e-10	-+++-+++-++---+++++-+++++++++++
rs1021070	15	78946863	c	g	0.0261	0.0042	6.229e-10	++++-++++++++-++++-++-+++++++++
rs138784116	15	78942385	cagg	c	0.026	0.0042	6.269e-10	+++++++++++++-++++-++-+++++++++
rs12906171	15	79029640	t	c	-0.0282	0.0046	6.561e-10	-+--+--------+-------+-----+---
rs71448820	15	79027167	cggagggtgcaggagcaggagagactgtgtgagcaaaatg	c	0.0334	0.0054	6.564e-10	++++++++++?+-+?++++-+++++++++++
rs78957675	15	79025534	t	c	0.028	0.0045	6.802e-10	+-++-++++++++-+++++++-+++++-+++
rs78312195	15	79025533	t	c	-0.028	0.0045	6.805e-10	-+--+--------+-------+-----+---
rs67775542	15	79027561	a	g	0.0282	0.0046	6.902e-10	+-++-++++++++-+++++++-+++++-+++
rs28610385	15	79090606	a	c	0.0265	0.0043	7.273e-10	-+++-+++-+++--+++++-+++++++++++
rs62012623	15	79062888	a	g	-0.0284	0.0046	7.46e-10	-+--+--------+-------+---------
rs4809292	20	61977506	a	g	-0.0618	0.01	7.605e-10	???+?-?-?--+-+--?+-?--+--?-+-?-
rs12905273	15	79002755	a	g	0.0284	0.0046	7.636e-10	+-+++++++++++-+++++-+-+++++-+++
rs11858210	15	79078358	a	g	0.0268	0.0044	8.677e-10	-+++-+++-+++--?++++-+++++++++++
rs35701817	15	79004968	a	g	0.0279	0.0045	8.806e-10	+-++-++++++++-+++++-+-+++++-+++
rs199666656	20	61975634	t	tc	0.0613	0.01	9.144e-10	???-?+?+?++-+-++?-+?++-++?+?+?+
rs71407279	15	79025636	t	c	0.0292	0.0048	9.831e-10	+-++-++++++++-+++++-+++++++-+++
rs71407277	15	79025630	t	c	0.0292	0.0048	9.872e-10	+-++-++++++++-+++++-+++++++-+++
rs71407278	15	79025633	a	g	0.0292	0.0048	1.002e-09	+-++-++++++++-+++++-+++++++-+++
rs35602248	15	79030598	t	g	-0.0277	0.0045	1.059e-09	-++-+--------+-----+-+-----+---
rs2904220	15	79076704	t	g	0.0268	0.0044	1.068e-09	-+++-+++-+++--?++++-+++++++++++
rs4809294	20	61977723	a	g	0.0642	0.0106	1.165e-09	???-?+?+?++-+-++?-+?++-++?+?+?+
rs45612034	20	61974970	a	g	0.0607	0.01	1.172e-09	???-?+?+?++-+-++?-+?++-++?+?+?+
rs2869861	15	79076744	a	g	-0.0267	0.0044	1.197e-09	+---+---+---++?----+-----------
rs664172	15	78862762	a	g	-0.0328	0.0054	1.229e-09	+---+-+-+-?---?----+--+--------
rs2869030	15	78711803	t	g	0.0284	0.0047	1.27e-09	+--+-+++++++-++++++-++-++++++++
rs11072803	15	79077878	a	g	0.0265	0.0044	1.52e-09	-+++-+++-+++--?++++-+++++++++++
rs35964844	15	79018853	a	t	0.0327	0.0054	1.553e-09	++++++++++?-++?++++-+++++-+++++
rs2929154	15	79048551	a	g	0.0279	0.0046	1.702e-09	+-++-++++++++-+++++-+-+++++-+++
rs11857532	15	78968268	t	g	-0.0243	0.004	1.764e-09	-+----------+------+------+----
rs34178407	15	78871382	ct	c	0.0405	0.0067	1.798e-09	+-+-++-+--++++?+++?-++-++++-++-
rs684513	15	78858400	c	g	0.0352	0.0059	1.866e-09	--++-+++++?+-+?++++-++-++++++++
rs2004039	15	79071399	a	g	-0.0281	0.0047	1.912e-09	-+--+--------+-----+-------+---
rs62010555	15	79007555	a	g	-0.0277	0.0046	1.948e-09	-+--+--------+?----+-+-----+---
rs111775124	15	79062454	a	g	-0.0286	0.0048	1.959e-09	-+--+--------+-------+---------
rs371066570	15	79091422	a	g	0.0268	0.0045	1.974e-09	-+++-+++-+++--?++++-+++++++++++
rs3971708	15	79055117	c	g	0.0284	0.0047	2.03e-09	+-++-++++++++-?++++-+-+++++-+++
rs138339340	15	79100038	t	taac	0.0265	0.0044	2.032e-09	++++-+++-+++--+++++-+++++++++++
rs34653907	15	79028672	a	g	-0.0282	0.0047	2.072e-09	-+-----------+-----+-+-----+---
15:79091605:G:T	15	79091605	t	g	0.0269	0.0045	2.098e-09	-+++-+++-+++--?++++-+++++++++++
rs36045869	15	78929498	t	c	-0.0266	0.0044	2.195e-09	-+-----------+-----+-+-----+---
rs117832812	15	78912472	a	c	-0.0533	0.0089	2.209e-09	???-?-?-?--++---?--?--+--?-?-?-
rs1964562	15	79046491	c	g	0.0275	0.0046	2.219e-09	+-++-++++++++-+++++-+-+++++-+++
rs7178007	15	78965254	a	g	-0.0269	0.0045	2.287e-09	-+--+--------+-----+-+-----+---
rs34019568	15	79044233	t	c	-0.0275	0.0046	2.293e-09	-+--+--------+-----+-+-----+---
rs57728226	15	78929350	c	g	-0.0265	0.0044	2.385e-09	-+-----------+-----+-+-----+---
rs35741852	15	79029943	a	g	-0.0283	0.0047	2.56e-09	-+--+--------+?------+-----+---
rs17487514	15	78953785	t	c	0.0297	0.005	2.599e-09	-+-+++-+++++-+++++--+-++-++++++
rs34552906	15	79029939	a	g	0.028	0.0047	2.738e-09	+-++-++++++++-?++++++-+++++-+++
rs61655864	15	78866722	ca	c	0.0313	0.0053	2.849e-09	-+-+++-+-+?+++?++++-++-++++-+-+
rs34115022	15	79052972	c	g	0.0281	0.0047	2.983e-09	+-++-++++++++-?++++-+-+++++-+++
rs1045130	15	79051721	a	g	-0.0275	0.0046	3.01e-09	-+--+--------+-----+-+-----+---
rs67474723	15	78827632	t	ttttc	0.0312	0.0053	3.334e-09	++---+++++?-++?++++-++++++-++-+
rs45470098	20	61979328	a	g	0.0795	0.0134	3.382e-09	???-?+?+?++++-++?-+?++-++?+?+?+
rs3971710	15	79055144	a	g	-0.0271	0.0046	3.558e-09	-+--+--------+-----+-+-----+---
rs59414039	15	79043766	t	c	0.0272	0.0046	3.639e-09	+-++-++++++++-+++++-+-+++++-+++
rs12907372	15	79031381	t	g	0.0321	0.0055	3.804e-09	++++-+++++?+-+?+++?-+++++++++++
rs2273500	20	61986949	t	c	-0.0344	0.0058	3.995e-09	-++++------+----+-----+?-+-+---
rs11444966	15	78775093	g	gt	0.0345	0.0059	4.559e-09	--++-+++-+?+++?+++++++-++++++++
rs71407280	15	79025641	c	g	0.0286	0.0049	4.571e-09	+-++-++++++++-?++++-+++++++-+++
rs3893306	15	79055135	a	g	-0.0269	0.0046	4.604e-09	-+--+--------+-----+-+-----+---
rs2005263	15	79032825	t	c	-0.0269	0.0046	4.923e-09	-+--+--------+-----+-+-----+---
rs3971859	15	79026277	t	c	0.03	0.0051	4.989e-09	+-++-+++++?+-+?++++-+++++++-+++
rs8027972	15	79022615	t	c	-0.0286	0.0049	5.08e-09	-+--+-----?-+---+--+-------+---
rs7171045	15	79067669	t	c	-0.0253	0.0043	5.088e-09	++--+---+----+-----+-+-----+---
rs34275594	15	78981282	a	c	0.026	0.0045	5.471e-09	+-++-++++++++-+++++-+-+++++-+++
rs35177398	15	78983221	t	ta	0.0298	0.0051	5.591e-09	-+++-+-+++?+-+?++++-+++++++++-+
rs1316971	15	78930510	a	g	-0.0277	0.0048	5.69e-09	+---+-------+------+--+-----+--
rs11638321	15	79092183	t	c	-0.0261	0.0045	5.92e-09	+---+---+--+++?----+--------+--
rs201118937	15	78742388	a	at	-0.0776	0.0134	6.277e-09	???-?-?-?-------?-+?++---?-?-?-
rs35829982	15	78880007	a	at	-0.0265	0.0046	6.907e-09	+-+-+-+-+-----?----+--+----+-+-
rs58583423	15	78773864	a	att	-0.031	0.0054	7.293e-09	+++-+---+-?---?-+--+-----------
rs11636605	15	78928878	a	g	-0.0276	0.0048	7.34e-09	----+-+-----+---------+-----+--
rs1808065	15	79018698	a	g	0.0244	0.0042	7.482e-09	++-+-++++++++-++-++-+-++-++++++
rs12324870	15	78995801	t	c	-0.0253	0.0044	7.653e-09	-++-+-+------+-----+-+-----+---
rs201365190	15	79016695	a	g	0.0273	0.0047	8.33e-09	+-++-++++++++-?++++-+-+++++-+++
rs11072768	15	78929478	t	g	-0.0274	0.0048	9.367e-09	----+-+-----+---------+-----+--
15:79060437:T:TG	15	79060437	t	tg	-0.0298	0.0052	9.683e-09	----------?-+-?----+-----------
rs58946838	15	78961449	a	c	0.0259	0.0045	9.752e-09	++-++++++++++-?++++-+-+++++-+++
rs28444683	15	78984507	a	c	-0.0261	0.0046	1.007e-08	-+--+--------+-----+-+-----+---
rs13042047	20	61988395	t	c	-0.0301	0.0053	1.059e-08	----+--+---+---------++?---+---
rs13284520	9	136502572	a	c	0.0286	0.005	1.066e-08	+++++++++++-++++-+-++++-+++-+++
rs2046144	15	79074562	a	g	-0.0279	0.0049	1.103e-08	-+--+------+-+-----+-+-----+---
rs12910237	15	78956338	t	c	-0.0251	0.0044	1.136e-08	-++----------+--+--+-+-----+---
rs12441998	15	78929372	a	g	0.0271	0.0048	1.21e-08	++++-+++++++-+++++++++-+++++-++
rs34816637	15	79045517	a	g	-0.0272	0.0048	1.211e-08	-+--+--------+-----+-+-----+---
rs3025385	9	136502739	t	c	-0.0289	0.0051	1.235e-08	-----------+----+-+----+---+---
rs6090387	20	61992547	c	g	-0.0276	0.0049	1.251e-08	-+-++---+--++--------++?---+---
rs3025387	9	136502987	a	g	0.0288	0.0051	1.292e-08	+++++++++++-++++-+-++++0+++-+++
rs11635249	15	78924604	t	g	-0.024	0.0042	1.296e-08	--+-----+-----?----------+-+-+-
15:78772261:T:TA	15	78772261	t	ta	0.0371	0.0065	1.298e-08	-+-+-+++++?-++?+-+++++++++-++--
rs3025386	9	136502764	t	c	0.0288	0.0051	1.333e-08	+++++++++++-++++-+-++++-+++-+++
rs2415186	15	79026069	a	g	0.026	0.0046	1.358e-08	+-++-++++++++-?++++-+-+++++-+++
rs1976007	15	79085023	t	c	-0.0266	0.0047	1.385e-08	--+-+--------+-----+-+---------
rs3743057	15	79089007	t	c	-0.0266	0.0047	1.442e-08	-++-+------+-+-------?------+--
rs1862416	5	167394595	t	c	0.0386	0.0068	1.469e-08	++++-++++++-++++++++-++++-++++-
rs922693	15	79099538	a	g	0.0254	0.0045	1.672e-08	++++-++++++++-+++++++-++-+++-++
rs12915539	15	78940795	a	t	-0.0254	0.0045	1.69e-08	-+-----------+-----+-+-----+---
rs11634042	15	79105350	t	c	0.024	0.0043	1.807e-08	--++-+++-+++--++-++-+++++++++++
rs1564499	15	79084808	t	c	-0.0263	0.0047	1.911e-08	-++-+--------+-----+-+------+--
rs11636753	15	78928946	t	g	-0.024	0.0043	1.955e-08	-++--------+-+?----+-+---+-+---
rs1383636	15	79106220	a	g	0.0254	0.0045	2.032e-08	+-++-++++++-+-++++++++++++++-++
rs8038189	15	79099026	c	g	0.0257	0.0046	2.034e-08	+--+-++++++++-+++++++-++-+++-++
rs3971869	15	79022420	t	c	-0.0256	0.0046	2.097e-08	-+--+--------+-------+-----+---
rs13040031	20	61988399	a	t	0.0302	0.0054	2.214e-08	++++-++-+++-++?++++++--?+++-+++
rs12905641	15	78964362	t	c	-0.0247	0.0044	2.3e-08	--+----------+-----+-+-----+-??
rs2714700	7	79367667	t	c	-0.0227	0.0041	2.339e-08	--+---++-----+---++--------+---
rs36064369	5	167396567	c	g	-0.0392	0.007	2.36e-08	+----------+--------+----+----+
15:79062527:TAAATA:TAAATAAAATA	15	79062527	taaata	taaataaaata	-0.0311	0.0056	2.375e-08	----------?-+-??--?+-----------
rs12905740	15	79082364	t	c	-0.0272	0.0049	2.412e-08	-+--+--------+-----+-+-----+---
rs59709310	15	79061214	t	c	0.024	0.0043	2.449e-08	-+++-+-+-++++-+++++-+-+++++-+++
rs28673808	15	79034701	a	g	0.0355	0.0064	2.501e-08	-+-+++++++++-+?++++-++++-+++-++
rs2714674	7	79385250	t	c	0.0228	0.0041	2.763e-08	++-+++--+++++-+++--++++++++-+++
rs35464768	15	79075342	a	ag	-0.024	0.0043	2.817e-08	+-+-+-+----+++?----+-----+-+---
rs2904228	15	79086099	a	g	-0.0272	0.0049	2.941e-08	-+--+------+-+-----+-+--+---+--
rs1108581	9	136505241	a	g	0.027	0.0049	2.995e-08	+++-+++++++-++++-+-++?+++++-+++
rs922691	15	78963994	a	g	0.0237	0.0043	3.002e-08	++-++++++++++-+++++++-+++-+-+-+
rs3025388	9	136503256	a	g	0.0283	0.0051	3.093e-08	+++++++++++-++++-+-++?+++++-+++
rs6495306	15	78865893	a	g	0.0233	0.0042	3.231e-08	++++++++-++++++++++++?+++--+-++
rs62206955	20	61999798	a	c	0.0481	0.0087	3.296e-08	???+?+?+?++-+-++?++?+--++?+?+?+
rs62010332	15	78918762	c	g	-0.0243	0.0044	3.333e-08	-+-----------+-+---+-+---------
rs3934898	15	79055278	a	g	0.0237	0.0043	3.719e-08	--++-+++-++++-+++++-+-+++++++++
rs1948	15	78917399	a	g	-0.0246	0.0045	3.736e-08	--+----------+-++--+-?---++----
rs76474922	15	78884553	a	c	0.045	0.0082	3.91e-08	-+++-+-+++++-++++++-++-++++-+++
rs28577997	15	79065384	a	g	-0.0243	0.0044	4.004e-08	----+-+------+-----+-+-----+---
rs1878399	15	78912003	c	g	0.0229	0.0042	4.178e-08	+-++++++-++++++++++-+++++++++++
rs3813567	15	78934551	a	g	0.028	0.0051	4.214e-08	--++-+++++++-+?+++++++-+++++-++
rs7183621	15	79105576	a	g	0.0251	0.0046	4.237e-08	++-+-++++++-+-+++++-++++-+++-++
rs11630027	15	79096983	a	c	0.0246	0.0045	4.302e-08	++++-++++++-+-+++++++-+++++++++
rs56075343	15	79096998	t	tc	0.0246	0.0045	4.303e-08	++++-++++++-+-+++++++-+++++++++
rs11385134	15	78842835	g	gt	-0.0235	0.0043	4.419e-08	---+----+-----?----+-----++-+--
rs34694149	15	78965917	t	c	-0.0236	0.0043	4.458e-08	--+----------+-------+---+-+--?
rs28542482	15	79098354	a	g	0.0248	0.0045	4.523e-08	++++-++++++-+-+++++++-+++++++++
rs71448830	15	79091897	a	g	-0.0246	0.0045	4.638e-08	+---+---+--+++?----+-----------
rs8042170	15	79096599	a	g	0.0245	0.0045	4.712e-08	++++-++++++-+-+++++++-+++++++++
rs8038920	15	78974545	a	g	-0.0232	0.0043	4.943e-08	--+---+------+----++-?---+-----
rs3971703	15	79092481	c	g	0.0245	0.0045	4.98e-08	++++-++++++-+-+++++-+-++++++-++
