# Supplementary material for: Expanding the genetic architecture of nicotine dependence and its shared genetics with multiple traits
Source: Nat Commun. 2020 Nov 3;11:5562. doi: 10.1038/s41467-020-19265-z (PMC7642344; doi:10.1038/s41467-020-19265-z)
Supplement: Supplementary file 5 — Supplementary Dataset 2 [file 41467_2020_19265_MOESM5_ESM.xlsx]

## Sheet: Sheet1
Ensembl_gene_id	gene_name	chr	Base pair start position	Base pair stop position	Number of SNPs annotated to gene	Number of relevant parameters used in the model	Sample size	Z-score	P
ENSG00000169684	CHRNA5	15	78857862	78887611	17	5	46213	10.973	2.5709e-28
ENSG00000140395	WDR61	15	78575577	78592136	31	9	46213	9.6143	3.4796e-22
ENSG00000136381	IREB2	15	78730531	78793798	130	36	46213	8.5952	4.1547e-18
ENSG00000080644	CHRNA3	15	78885394	78913637	101	27	46213	7.7299	5.3827e-15
ENSG00000188266	HYKK	15	78799906	78829714	143	44	46213	7.5493	2.1881e-14
ENSG00000103740	ACSBG1	15	78459810	78538030	117	37	46213	7.3791	7.9671e-14
ENSG00000136378	ADAMTS7	15	79051545	79103773	71	14	46213	6.5852	2.271e-11
ENSG00000041357	PSMA4	15	78832747	78844761	52	5	46213	6.5835	2.2981e-11
ENSG00000101204	CHRNA4	20	61974575	61992748	96	28	46213	6.3605	1.0053e-10
ENSG00000117971	CHRNB4	15	78916461	78933587	53	17	46213	5.9144	1.6651e-09
ENSG00000135537	AFG1L	6	108616098	108847204	281	68	46213	4.7435	1.0503e-06
ENSG00000004455	AK2	1	33473541	33502593	60	15	46213	4.6967	1.322e-06
ENSG00000130701	RBBP8NL	20	60985293	61002589	172	43	46213	4.5985	2.1281e-06
ENSG00000130700	GATA5	20	61038553	61051026	227	51	46213	4.528	2.9778e-06
ENSG00000123454	DBH	9	136501482	136524466	206	60	46213	4.5279	2.9785e-06
ENSG00000115009	CCL20	2	228678558	228682280	90	13	46213	4.4743	3.8334e-06
ENSG00000197724	PHF2	9	96338689	96441869	233	39	46213	4.3947	5.5469e-06
ENSG00000078668	VDAC3	8	42249382	42263415	135	29	46213	4.3302	7.4501e-06
ENSG00000198547	C20orf203	20	31219454	31261743	109	24	46213	4.2276	1.1812e-05
ENSG00000197183	NOL4L	20	31030862	31172692	245	43	46213	4.2023	1.3208e-05
ENSG00000085514	PILRA	7	99971068	99997722	59	18	46213	4.1257	1.8481e-05
ENSG00000165816	VWA2	10	115999089	116051272	101	30	46213	4.1225	1.8738e-05
ENSG00000070501	POLB	8	42195973	42229326	142	23	46213	4.0654	2.3971e-05
ENSG00000123453	SARDH	9	136528682	136605077	327	82	46213	3.9413	4.0515e-05
ENSG00000101210	EEF1A2	20	62119366	62130668	251	51	46213	3.9361	4.1416e-05
ENSG00000106397	PLOD3	7	100849258	100860954	13	3	46213	3.9283	4.2768e-05
ENSG00000166170	BAG5	14	104022881	104029151	86	16	46213	3.876	5.3104e-05
ENSG00000148110	MFSD14B	9	97136833	97223324	403	65	46213	3.8707	5.4253e-05
ENSG00000155755	TMEM237	2	202484907	202508240	16	5	46213	3.8376	6.2121e-05
ENSG00000116514	RNF19B	1	33402046	33430286	76	12	46213	3.8099	6.9507e-05
ENSG00000119138	KLF9	9	72999513	73029540	53	18	46213	3.7764	7.9559e-05
ENSG00000182600	SNORC	2	233733724	233741116	13	4	46213	3.7317	9.5114e-05
ENSG00000169432	SCN9A	2	167051695	167232503	89	23	46213	3.7265	9.7087e-05
ENSG00000048828	FAM120A	9	96214004	96328389	341	48	46213	3.7085	0.00010425
ENSG00000106400	ZNHIT1	7	100860949	100867471	7	2	46213	3.6086	0.00015393
ENSG00000169136	ATF5	19	50431959	50437192	23	8	46213	3.605	0.00015608
ENSG00000166329	CCDC182	17	55821842	55822673	43	14	46213	3.5833	0.00016962
ENSG00000117598	PLPPR5	1	99355801	99470588	47	15	46213	3.5764	0.00017419
ENSG00000121905	HPCA	1	33352036	33360247	24	6	46213	3.5759	0.00017452
ENSG00000108848	LUC7L3	17	48796905	48833574	39	11	46213	3.5564	0.00018797
ENSG00000132692	BCAN	1	156611740	156629320	13	4	46213	3.5387	0.00020102
ENSG00000157087	ATP2B2	3	10365707	10749716	709	112	46213	3.5352	0.00020371
ENSG00000169116	PARM1	4	75858305	75975325	179	41	46213	3.535	0.00020387
ENSG00000162714	ZNF496	1	247460714	247495045	13	5	46213	3.5194	0.00021624
ENSG00000184611	KCNH7	2	163227917	163695240	40	10	46213	3.4547	0.00027541
ENSG00000134970	TMED7	5	114949205	114961870	159	35	46213	3.4523	0.00027788
ENSG00000179456	ZBTB18	1	244212241	244220778	15	7	46213	3.4503	0.00027998
ENSG00000101350	KIF3B	20	30865467	30922814	55	10	46213	3.4486	0.00028172
ENSG00000149256	TENM4	11	78363876	79151695	322	61	46213	3.4481	0.00028222
ENSG00000143799	PARP1	1	226548392	226595780	41	12	46213	3.4412	0.00028961
ENSG00000170275	CRTAP	3	33155471	33189265	217	29	46213	3.424	0.00030856
ENSG00000141441	GAREM1	18	29843485	30050447	416	39	46213	3.4162	0.00031756
ENSG00000101306	MYLK2	20	30407111	30422492	92	27	46213	3.3873	0.00035297
ENSG00000184986	TMEM121	14	105992940	105996539	4	1	46213	3.3789	0.00036391
ENSG00000253873	PCDHGA11	5	140800614	140892546	15	7	46213	3.3775	0.00036569
ENSG00000060491	OGFR	20	61436187	61445352	168	24	46213	3.3613	0.00038788
ENSG00000197045	GMFB	14	54941202	54955914	70	10	46213	3.3602	0.00038942
ENSG00000140403	DNAJA4	15	78556428	78574538	51	18	46213	3.3573	0.00039361
ENSG00000198887	SMC5	9	72873878	72969804	154	32	46213	3.3432	0.00041403
ENSG00000184731	FAM110C	2	38814	46385	190	26	46213	3.3378	0.00042217
ENSG00000276547	PCDHGB5	5	140777554	140892546	12	5	46213	3.3377	0.00042231
ENSG00000149600	COMMD7	20	31290493	31331803	51	10	46213	3.332	0.00043111
ENSG00000143624	INTS3	1	153700543	153747284	37	14	46213	3.3301	0.00043409
ENSG00000175787	ZNF169	9	97021593	97063736	94	21	46213	3.3145	0.00045904
ENSG00000183780	SLC35F3	1	234040679	234460262	298	36	46213	3.3122	0.00046287
ENSG00000173838	MARCH10	17	60778675	60885705	29	11	46213	3.2895	0.00050186
ENSG00000174796	THAP6	4	76439654	76475683	37	10	46213	3.2828	0.00051392
ENSG00000169418	NPR1	1	153651113	153666468	79	23	46213	3.2783	0.00052218
ENSG00000102901	CENPT	16	67862060	67881361	60	14	46213	3.2711	0.00053564
ENSG00000105229	PIAS4	19	4007644	4039384	152	44	46213	3.2707	0.00053643
ENSG00000125954	CHURC1-FNTB	14	65381211	65528079	124	36	46213	3.2684	0.00054071
ENSG00000108588	CCDC47	17	61822610	61851135	55	14	46213	3.2625	0.00055212
ENSG00000118369	USP35	11	77899858	77925757	59	8	46213	3.2615	0.00055419
ENSG00000023330	ALAS1	3	52232102	52248343	95	21	46213	3.2587	0.00055964
ENSG00000171456	ASXL1	20	30946147	31027122	44	9	46213	3.2526	0.00057176
ENSG00000176887	SOX11	2	5832799	5841517	20	9	46213	3.251	0.00057502
ENSG00000100528	CNIH1	14	54890278	54908149	35	5	46213	3.2481	0.00058084
ENSG00000152601	MBNL1	3	151985829	152183569	395	48	46213	3.2403	0.00059704
ENSG00000158220	ESYT3	3	138153455	138197256	14	5	46213	3.2387	0.00060043
ENSG00000162641	AKNAD1	1	109358520	109399716	45	6	46213	3.2386	0.00060053
ENSG00000157500	APPL1	3	57261765	57307496	158	34	46213	3.2263	0.000627
ENSG00000162949	CAPN13	2	30945637	31030312	424	80	46213	3.2243	0.0006315
ENSG00000182359	KBTBD3	11	105921825	105948492	21	8	46213	3.21	0.00066358
ENSG00000163492	CCDC141	2	179737748	179914786	170	57	46213	3.2029	0.00068036
ENSG00000143603	KCNN3	1	154669931	154842756	126	40	46213	3.1983	0.00069129
ENSG00000083067	TRPM3	9	73143979	74061751	386	59	46213	3.1968	0.0006948
ENSG00000204352	C9orf129	9	96080481	96108696	242	68	46213	3.1911	0.00070861
ENSG00000197948	FCHSD1	5	141018869	141030986	26	11	46213	3.191	0.00070902
ENSG00000121057	AKAP1	17	55162551	55198710	101	30	46213	3.1845	0.00072504
ENSG00000203760	CENPW	6	126661320	126670021	4	2	46213	3.1813	0.00073298
ENSG00000117600	PLPPR4	1	99729509	99775146	142	40	46213	3.1774	0.00074311
ENSG00000205710	C17orf107	17	4802713	4806227	22	7	46213	3.1745	0.00075057
ENSG00000136490	LIMD2	17	61773262	61778045	5	2	46213	3.168	0.00076757
ENSG00000151502	VPS26B	11	134094539	134117686	17	6	46213	3.1543	0.00080442
ENSG00000206072	SERPINB11	18	61369538	61391127	33	6	46213	3.1536	0.00080631
ENSG00000008838	MED24	17	38175350	38210660	83	23	46213	3.1498	0.00081683
ENSG00000035115	SH3YL1	2	218136	264810	541	37	46213	3.1318	0.00086858
ENSG00000101346	POFUT1	20	30795683	30826470	47	13	46213	3.1311	0.00087062
ENSG00000131470	PSMC3IP	17	40724333	40729849	12	5	46213	3.1269	0.0008833
ENSG00000100344	PNPLA3	22	44319619	44343448	16	8	46213	3.1149	0.00092018
ENSG00000116903	EXOC8	1	231468499	231473598	29	9	46213	3.1132	0.00092549
ENSG00000143702	CEP170	1	243287730	243418623	460	80	46213	3.1101	0.00093505
ENSG00000125695	AC046185.1	17	61780205	61829457	5	2	46213	3.101	0.00096442
ENSG00000136720	HS6ST1	2	129023054	129076151	24	8	46213	3.0892	0.0010036
ENSG00000166670	MMP10	11	102641234	102651359	14	7	46213	3.0758	0.0010498
ENSG00000276293	PIP4K2B	17	36921942	36956158	41	11	46213	3.0732	0.0010589
ENSG00000118454	ANKRD13C	1	70726271	70820417	6	3	46213	3.0731	0.0010594
ENSG00000130950	NUTM2F	9	97080478	97090926	138	33	46213	3.0609	0.0011035
ENSG00000176922	OR51S1	11	4869467	4870438	15	4	46213	3.0513	0.0011393
ENSG00000143554	SLC27A3	1	153746830	153752633	18	7	46213	3.0447	0.0011645
ENSG00000082684	SEMA5B	3	122628040	122746659	197	39	46213	3.0436	0.0011687
ENSG00000115339	GALNT3	2	166604101	166651192	87	22	46213	3.04	0.0011829
ENSG00000011347	SYT7	11	61282785	61348620	272	40	46213	3.036	0.0011986
ENSG00000109466	KLHL2	4	166128770	166244308	700	66	46213	3.0288	0.0012277
ENSG00000183309	ZNF623	8	144718183	144738588	45	18	46213	3.0276	0.0012324
ENSG00000240184	PCDHGC3	5	140855514	140892546	12	6	46213	3.0227	0.0012525
ENSG00000143543	JTB	1	153946745	153950164	12	7	46213	3.0201	0.0012634
ENSG00000196628	TCF4	18	52889562	53303258	715	69	46213	3.0118	0.0012985
ENSG00000213024	NUP62	19	50410082	50433001	30	10	46213	3.0038	0.0013334
ENSG00000147432	CHRNB3	8	42552562	42592550	208	19	46213	3.001	0.0013456
ENSG00000108784	NAGLU	17	40688190	40696467	52	8	46213	2.9931	0.0013806
ENSG00000126003	PLAGL2	20	30780306	30795594	23	4	46213	2.9915	0.0013882
ENSG00000036054	TBC1D23	3	99979845	100044095	205	37	46213	2.9876	0.0014058
ENSG00000107104	KANK1	9	470291	746106	427	45	46213	2.9846	0.0014196
ENSG00000023909	GCLM	1	94350761	94375012	58	16	46213	2.9837	0.0014241
ENSG00000203780	FANK1	10	127585108	127698161	299	67	46213	2.9811	0.001436
ENSG00000108262	GIT1	17	27900487	27916645	48	16	46213	2.976	0.0014603
ENSG00000101003	GINS1	20	25388363	25429191	31	6	46213	2.9747	0.0014664
ENSG00000151498	ACAD8	11	134123389	134135749	29	9	46213	2.9548	0.0015646
ENSG00000100997	ABHD12	20	25275379	25371619	189	26	46213	2.947	0.0016046
ENSG00000108556	CHRNE	17	4801069	4806369	25	6	46213	2.9338	0.0016742
ENSG00000146963	LUC7L2	7	139025105	139108203	194	36	46213	2.9321	0.0016832
ENSG00000198873	GRK5	10	120967101	121215131	198	55	46213	2.9249	0.0017231
ENSG00000038295	TLL1	4	166794410	167025047	402	49	46213	2.9081	0.0018184
ENSG00000137802	MAPKBP1	15	42066632	42120053	193	47	46213	2.9026	0.0018502
ENSG00000101203	COL20A1	20	61924538	61966203	196	60	46213	2.8978	0.0018789
ENSG00000096401	CDC5L	6	44355262	44418163	207	34	46213	2.8933	0.0019061
ENSG00000198231	DDX42	17	61851223	61896677	21	3	46213	2.8916	0.0019164
ENSG00000187446	CHP1	15	41523341	41574088	123	32	46213	2.889	0.0019322
ENSG00000249481	SPATS1	6	44310397	44344904	78	19	46213	2.8887	0.001934
ENSG00000132600	PRMT7	16	68344959	68392456	20	6	46213	2.8819	0.0019761
ENSG00000112118	MCM3	6	52128807	52149679	223	56	46213	2.8772	0.0020062
ENSG00000213533	STIMATE	3	52870772	52931612	33	6	46213	2.8663	0.0020765
ENSG00000167978	SRRM2	16	2802330	2821413	40	6	46213	2.8661	0.0020775
ENSG00000145949	MYLK4	6	2663863	2751200	132	25	46213	2.8494	0.00219
ENSG00000010327	STAB1	3	52529354	52558511	142	19	46213	2.8489	0.0021936
ENSG00000242419	PCDHGC4	5	140864564	140892546	11	5	46213	2.8477	0.002202
ENSG00000109572	CLCN3	4	170541672	170644824	167	28	46213	2.8457	0.0022155
ENSG00000099204	ABLIM1	10	116190872	116444762	295	55	46213	2.8453	0.0022183
ENSG00000101198	NKAIN4	20	61872136	61904046	149	52	46213	2.8418	0.002243
ENSG00000197568	HHLA3	1	70820488	70851022	6	3	46213	2.8414	0.0022459
ENSG00000166562	SEC11C	18	56806709	56826068	20	6	46213	2.8411	0.0022478
ENSG00000160336	ZNF761	19	53935246	53961515	184	42	46213	2.8378	0.0022714
ENSG00000140525	FANCI	15	89787180	89860492	127	27	46213	2.8378	0.0022714
ENSG00000168297	PXK	3	58318607	58411853	176	17	46213	2.8335	0.0023023
ENSG00000087274	ADD1	4	2845584	2931803	240	58	46213	2.8278	0.0023432
ENSG00000166086	JAM3	11	133938820	134021896	110	15	46213	2.8147	0.0024412
ENSG00000124788	ATXN1	6	16299343	16761721	960	176	46213	2.8122	0.0024601
ENSG00000110665	C11orf21	11	2316875	2323290	97	20	46213	2.8119	0.0024621
ENSG00000101670	LIPG	18	47087069	47125552	319	58	46213	2.811	0.0024691
ENSG00000101474	APMAP	20	24943561	24973615	232	36	46213	2.802	0.0025393
ENSG00000163697	APBB2	4	40812044	41216635	1393	120	46213	2.7975	0.002575
ENSG00000184378	ACTRT3	3	169484709	169487683	12	3	46213	2.7961	0.0025865
ENSG00000133627	ACTR3B	7	152456834	152552463	560	70	46213	2.7955	0.0025908
ENSG00000033327	GAB2	11	77926343	78128852	187	16	46213	2.7946	0.0025982
ENSG00000276302	AL021997.3	6	28234899	28249357	8	4	46213	2.7915	0.0026231
ENSG00000121940	CLCC1	1	109472130	109506079	73	22	46213	2.7909	0.002628
ENSG00000038358	EDC4	16	67906926	67918406	15	5	46213	2.7897	0.0026379
ENSG00000106692	FKTN	9	108320411	108403399	57	15	46213	2.7892	0.0026421
ENSG00000095015	MAP3K1	5	56111401	56191979	236	51	46213	2.784	0.0026842
ENSG00000182645	CCDC172	10	118083940	118139541	28	5	46213	2.7832	0.002691
ENSG00000135778	NTPCR	1	233086370	233119628	41	8	46213	2.7749	0.0027611
ENSG00000085998	POMGNT1	1	46654354	46685977	9	3	46213	2.7691	0.002811
ENSG00000154007	ASB17	1	76384558	76398116	15	5	46213	2.7656	0.0028409
ENSG00000173728	C1orf100	1	244515937	244552393	139	39	46213	2.7644	0.0028516
ENSG00000110108	TMEM109	11	60681346	60690915	26	10	46213	2.7579	0.0029087
ENSG00000006118	TMEM132A	11	60691948	60704631	70	23	46213	2.7461	0.0030158
ENSG00000134684	YARS	1	33240840	33283754	68	18	46213	2.7453	0.0030231
ENSG00000100243	CYB5R3	22	43013846	43045574	152	33	46213	2.741	0.0030626
ENSG00000140464	PML	15	74287014	74340153	193	47	46213	2.7332	0.0031362
ENSG00000198131	ZNF544	19	58739960	58788861	73	12	46213	2.7322	0.0031456
ENSG00000240764	PCDHGC5	5	140868688	140892546	13	4	46213	2.7307	0.0031603
ENSG00000156110	ADK	10	75910943	76469061	242	45	46213	2.7278	0.0031884
ENSG00000232629	HLA-DQB2	6	32723875	32731311	41	5	46213	2.7255	0.0032101
ENSG00000163661	PTX3	3	157154578	157161417	10	3	46213	2.7213	0.0032516
ENSG00000122779	TRIM24	7	138145079	138274738	49	8	46213	2.7163	0.0033011
ENSG00000141562	NARF	17	80416061	80448413	232	59	46213	2.7161	0.0033024
ENSG00000055955	ITIH4	3	52846991	52864755	65	15	46213	2.7138	0.003326
ENSG00000196248	OR10S1	11	123847368	123848488	15	5	46213	2.7115	0.0033492
ENSG00000068137	PLEKHH3	17	40819932	40829012	10	3	46213	2.7073	0.0033914
ENSG00000025796	SEC63	6	108188960	108279393	124	35	46213	2.7054	0.0034107
ENSG00000213218	CSH2	17	61949372	61951126	26	8	46213	2.7042	0.0034234
ENSG00000163793	DNAJC5G	2	27498289	27504367	6	1	46213	2.7018	0.003448
ENSG00000132423	COQ3	6	99817276	99842080	108	34	46213	2.6949	0.0035208
ENSG00000114902	SPCS1	3	52738971	52745162	65	11	46213	2.6929	0.003542
ENSG00000140522	RLBP1	15	89753100	89764982	50	6	46213	2.6879	0.0035954
ENSG00000141012	GALNS	16	88880142	88923378	409	51	46213	2.6849	0.0036277
ENSG00000197586	ENTPD6	20	25176329	25207365	88	19	46213	2.6837	0.0036402
ENSG00000136531	SCN2A	2	166095912	166248820	145	36	46213	2.6821	0.003658
ENSG00000256500	AL139300.1	14	104029299	104152261	3	2	46213	2.6812	0.0036682
ENSG00000138814	PPP3CA	4	101944566	102268637	185	28	46213	2.6809	0.0036708
ENSG00000155636	RBM45	2	178977182	178994383	112	27	46213	2.6751	0.0037358
ENSG00000182968	SOX1	13	112721961	112724802	14	5	46213	2.6686	0.0038085
ENSG00000138030	KHK	2	27309615	27323640	88	13	46213	2.6676	0.0038193
ENSG00000104447	TRPS1	8	116420724	116681228	29	11	46213	2.667	0.0038265
ENSG00000088305	DNMT3B	20	31350191	31397162	47	14	46213	2.6665	0.0038319
ENSG00000196381	ZNF781	19	38158652	38183223	16	6	46213	2.6616	0.0038886
ENSG00000141098	GFOD2	16	67708434	67753324	14	5	46213	2.6599	0.0039087
ENSG00000070831	CDC42	1	22379120	22419439	16	5	46213	2.6588	0.0039205
ENSG00000160097	FNDC5	1	33327869	33338081	39	9	46213	2.6563	0.0039498
ENSG00000167601	AXL	19	41725108	41767671	24	9	46213	2.6543	0.0039734
ENSG00000163743	RCHY1	4	76404247	76439895	23	9	46213	2.6525	0.0039946
ENSG00000100290	BIK	22	43506754	43525718	59	12	46213	2.6512	0.0040108
ENSG00000170903	MSANTD4	11	105878629	105892954	15	5	46213	2.6496	0.004029
ENSG00000198752	CDC42BPB	14	103398716	103523799	288	47	46213	2.649	0.0040362
ENSG00000231500	RPS18	6	33239787	33244287	15	3	46213	2.6482	0.0040459
ENSG00000198909	MAP3K3	17	61699775	61773663	65	11	46213	2.646	0.0040726
ENSG00000183474	GTF2H2C	5	68856035	68889594	175	42	46213	2.6452	0.004082
ENSG00000177879	AP3S1	5	115177178	115249778	10	4	46213	2.6427	0.0041128
ENSG00000155660	PDIA4	7	148700154	148725733	154	28	46213	2.6419	0.0041217
ENSG00000103066	PLA2G15	16	68279207	68294965	60	17	46213	2.6418	0.0041231
ENSG00000141086	CTRL	16	67963473	67966317	11	4	46213	2.6387	0.0041607
ENSG00000158816	VWA5B1	1	20617412	20681387	102	37	46213	2.6351	0.0042054
ENSG00000163539	CLASP2	3	33537737	33759848	137	28	46213	2.635	0.0042065
ENSG00000119777	TMEM214	2	27255822	27264563	15	6	46213	2.635	0.0042066
ENSG00000150636	CCDC102B	18	66465317	66722426	173	38	46213	2.6336	0.0042244
ENSG00000033627	ATP6V0A1	17	40610862	40674629	66	9	46213	2.6318	0.0042464
ENSG00000163687	DNASE1L3	3	58177984	58200424	91	19	46213	2.6308	0.0042595
ENSG00000177669	MBOAT4	8	29989340	30002202	67	16	46213	2.6211	0.0043828
ENSG00000171757	LRRC34	3	169511216	169530774	54	12	46213	2.6192	0.0044065
ENSG00000103064	SLC7A6	16	68298419	68335726	76	20	46213	2.6157	0.004452
ENSG00000106952	TNFSF8	9	117655623	117692875	202	43	46213	2.6151	0.0044599
ENSG00000163684	RPP14	3	58291989	58310422	257	21	46213	2.6148	0.0044641
ENSG00000152147	GEMIN6	2	38978676	39012142	150	34	46213	2.6148	0.0044641
ENSG00000103061	SLC7A6OS	16	68331938	68344848	70	15	46213	2.6138	0.004477
ENSG00000138758	SEPTIN11	4	77870856	77961537	182	26	46213	2.613	0.0044881
ENSG00000157106	SMG1	16	18816175	18937776	702	71	46213	2.6108	0.0045171
ENSG00000115484	CCT4	2	62095224	62115939	88	27	46213	2.6105	0.0045211
ENSG00000214360	EFCAB9	5	171621176	171630456	100	27	46213	2.6101	0.0045257
ENSG00000167004	PDIA3	15	44038590	44065477	10	4	46213	2.6075	0.0045606
ENSG00000253846	PCDHGA10	5	140792554	140892546	8	4	46213	2.599	0.0046747
ENSG00000185100	ADSSL1	14	105190523	105213647	55	19	46213	2.5985	0.0046815
ENSG00000081853	PCDHGA2	5	140718327	140892546	18	8	46213	2.5966	0.004708
ENSG00000249222	ATP5MGL	22	43035809	43036607	6	2	46213	2.5915	0.0047773
ENSG00000279270	OR52R1	11	4824663	4825610	19	5	46213	2.5913	0.0047806
ENSG00000105136	ZNF419	19	57999079	58007465	57	15	46213	2.5909	0.0047864
ENSG00000161609	CCDC155	19	49891475	49921251	15	2	46213	2.5909	0.0047867
ENSG00000198597	ZNF536	19	30863319	31048966	8	4	46213	2.5896	0.0048047
ENSG00000037042	TUBG2	17	40811323	40819024	24	4	46213	2.5891	0.0048115
ENSG00000083123	BCKDHB	6	80816364	81055987	28	3	46213	2.5851	0.0048682
ENSG00000269955	FMC1-LUC7L2	7	139026106	139107345	11	3	46213	2.5823	0.0049066
ENSG00000198846	TOX	8	59717977	60031767	223	32	46213	2.5793	0.0049504
ENSG00000242616	GNG10	9	114423615	114432526	16	4	46213	2.5782	0.0049652
ENSG00000261934	PCDHGA9	5	140782499	140892546	13	6	46213	2.5778	0.0049719
ENSG00000106615	RHEB	7	151163098	151217206	107	29	46213	2.5775	0.004976
ENSG00000137077	CCL21	9	34709002	34710121	31	11	46213	2.577	0.004983
ENSG00000198315	ZKSCAN8	6	28109716	28127250	131	21	46213	2.5746	0.0050179
ENSG00000165219	GAPVD1	9	128024108	128129486	272	58	46213	2.5731	0.0050399
ENSG00000072134	EPN2	17	19140654	19240028	38	13	46213	2.5691	0.0050984
ENSG00000100314	CABP7	22	30116073	30127828	38	12	46213	2.567	0.0051289
ENSG00000180347	ITPRID1	7	31553685	31698334	397	73	46213	2.5667	0.0051343
ENSG00000240682	ISY1	3	128846258	128880136	91	17	46213	2.5635	0.0051806
ENSG00000105173	CCNE1	19	30302805	30315215	14	4	46213	2.5601	0.0052325
ENSG00000141200	KIF2B	17	51900262	51902574	26	6	46213	2.5594	0.0052423
ENSG00000117528	ABCD3	1	94884011	94984219	105	16	46213	2.5565	0.0052864
ENSG00000050438	SLC4A8	12	51785101	51909547	124	28	46213	2.5536	0.0053315
ENSG00000137825	ITPKA	15	41786073	41795749	88	24	46213	2.5534	0.0053339
ENSG00000086544	ITPKC	19	41223008	41246765	33	13	46213	2.5526	0.0053457
ENSG00000221996	OR52B4	11	4388493	4389616	139	14	46213	2.5502	0.0053826
ENSG00000215262	KCNU1	8	36641892	36793646	98	36	46213	2.5494	0.0053955
ENSG00000078114	NEBL	10	21068902	21463116	356	59	46213	2.5454	0.0054579
ENSG00000122133	PAEP	9	138453604	138458801	150	39	46213	2.5442	0.0054756
ENSG00000115598	IL1RL2	2	102803433	102856462	74	15	46213	2.544	0.0054794
ENSG00000154025	SLC5A10	17	18853658	18925908	68	18	46213	2.5433	0.0054912
ENSG00000196284	SUPT3H	6	44796469	45345670	371	42	46213	2.542	0.0055104
ENSG00000126934	MAP2K2	19	4090319	4124126	10	4	46213	2.5407	0.0055321
ENSG00000126787	DLGAP5	14	55614830	55658396	98	17	46213	2.5401	0.0055417
ENSG00000021776	AQR	15	35143983	35262040	176	43	46213	2.5379	0.0055766
ENSG00000108298	RPL19	17	37356536	37360980	60	17	46213	2.5369	0.0055912
ENSG00000235863	B3GALT4	6	33244909	33246602	6	3	46213	2.5309	0.005688
ENSG00000147421	HMBOX1	8	28747911	28910787	41	10	46213	2.5256	0.0057745
ENSG00000149503	INCENP	11	61891445	61920453	97	25	46213	2.5236	0.0058086
ENSG00000145681	HAPLN1	5	82933624	83017432	32	9	46213	2.5142	0.0059647
ENSG00000156194	PPEF2	4	76781025	76823681	133	14	46213	2.512	0.0060022
ENSG00000168286	THAP11	16	67875985	67878098	16	5	46213	2.5106	0.006026
ENSG00000141570	CBX8	17	77765931	77770915	111	37	46213	2.5047	0.0061271
ENSG00000160072	ATAD3B	1	1407149	1431582	80	25	46213	2.5042	0.0061364
ENSG00000140950	MEAK7	16	84510027	84538364	257	76	46213	2.5036	0.0061473
ENSG00000108604	SMARCD2	17	61909441	61920300	27	6	46213	2.5027	0.0061625
ENSG00000095397	WHRN	9	117164360	117267730	530	60	46213	2.501	0.0061921
ENSG00000262560	AC018512.1	15	44064815	44091331	7	3	46213	2.4998	0.0062133
ENSG00000170946	DNAJC24	11	31391387	31453396	6	3	46213	2.4994	0.0062204
ENSG00000167549	CORO6	17	27941774	27949917	7	3	46213	2.4956	0.0062878
ENSG00000127054	INTS11	1	1246965	1260071	22	5	46213	2.4924	0.0063444
ENSG00000145675	PIK3R1	5	67511548	67597649	653	116	46213	2.4915	0.0063607
ENSG00000112983	BRD8	5	137475455	137514675	81	17	46213	2.491	0.0063686
ENSG00000268223	ARL14EPL	5	115368021	115395815	30	8	46213	2.4905	0.0063776
ENSG00000184923	NUTM2A	10	88985205	88996665	139	37	46213	2.4904	0.0063795
ENSG00000111276	CDKN1B	12	12870058	12875305	9	4	46213	2.4902	0.006383
ENSG00000205445	KRTAP10-2	21	45970240	45971388	42	11	46213	2.4898	0.0063909
ENSG00000176299	OR4M1	14	20248401	20249516	73	11	46213	2.4892	0.0064021
ENSG00000124067	SLC12A4	16	67977377	68002597	56	9	46213	2.4883	0.0064173
ENSG00000187955	COL14A1	8	121119617	121384275	243	45	46213	2.4883	0.0064183
ENSG00000267552	AC093227.2	19	38180784	38210026	15	5	46213	2.4878	0.0064265
ENSG00000273559	CWC25	17	36956687	36981734	31	11	46213	2.4857	0.0064655
ENSG00000167088	SNRPD1	18	19192228	19213485	72	15	46213	2.4845	0.0064858
ENSG00000125912	NCLN	19	3185561	3209568	28	6	46213	2.4826	0.0065206
ENSG00000145439	CBR4	4	169908741	169931409	241	35	46213	2.4809	0.0065534
ENSG00000266173	STRADA	17	61780179	61819346	24	5	46213	2.4764	0.0066361
ENSG00000130653	PNPLA7	9	140354405	140444986	152	35	46213	2.4761	0.0066414
ENSG00000158691	ZSCAN12	6	28346732	28367511	33	7	46213	2.4743	0.0066746
ENSG00000165646	SLC18A2	10	119000604	119038941	29	9	46213	2.4721	0.0067157
ENSG00000197079	KRT35	17	39632941	39637392	19	4	46213	2.4694	0.0067673
ENSG00000068305	MEF2A	15	100105905	100256671	602	50	46213	2.4673	0.0068066
ENSG00000164934	DCAF13	8	104426942	104455681	73	15	46213	2.4671	0.006811
ENSG00000078487	ZCWPW1	7	99998476	100026302	106	30	46213	2.4642	0.0068652
ENSG00000164983	TMEM65	8	125318430	125384933	88	23	46213	2.4628	0.0068935
ENSG00000116497	S100PBP	1	33283043	33324480	52	13	46213	2.4618	0.0069113
ENSG00000102904	TSNAXIP1	16	67840668	67861971	33	8	46213	2.4603	0.0069416
ENSG00000164651	SP8	7	20821903	20826505	86	22	46213	2.4595	0.0069567
ENSG00000254122	PCDHGB7	5	140797212	140892546	9	5	46213	2.4581	0.006983
ENSG00000102572	STK24	13	99097439	99229405	486	43	46213	2.4579	0.0069881
ENSG00000143819	EPHX1	1	225997797	226033264	103	29	46213	2.4578	0.0069888
ENSG00000263201	DPEP2NB	16	68047339	68049814	6	3	46213	2.4568	0.0070096
ENSG00000125686	MED1	17	37560538	37607539	67	19	46213	2.4565	0.0070157
ENSG00000112715	VEGFA	6	43737950	43754224	127	33	46213	2.4559	0.0070263
ENSG00000283782	AC116366.3	5	131785344	131981771	21	6	46213	2.4558	0.007029
ENSG00000047346	FAM214A	15	52873518	52970820	51	12	46213	2.454	0.0070646
ENSG00000272573	MUSTN1	3	52867130	52869235	11	3	46213	2.4466	0.0072105
ENSG00000129116	PALLD	4	169418217	169849608	432	65	46213	2.4448	0.0072467
ENSG00000128886	ELL3	15	44064798	44069741	8	3	46213	2.4353	0.0074398
ENSG00000004939	SLC4A1	17	42325753	42345509	46	13	46213	2.4252	0.0076498
ENSG00000183153	GJD3	17	38519183	38520067	26	13	46213	2.4229	0.0076981
ENSG00000079150	FKBP7	2	179328391	179343285	12	5	46213	2.4224	0.0077102
ENSG00000060982	BCAT1	12	24962956	25102393	102	19	46213	2.4219	0.0077205
ENSG00000164363	SLC6A18	5	1225470	1246304	40	9	46213	2.4211	0.0077358
ENSG00000105948	TTC26	7	138818490	138876732	17	4	46213	2.4185	0.0077917
ENSG00000115594	IL1R1	2	102686836	102796334	224	35	46213	2.4137	0.0078964
ENSG00000114383	TUSC2	3	50362338	50365674	1	1	46213	2.4135	0.007899
ENSG00000225528	Z82206.1	22	40356401	40360722	3	2	46213	2.4133	0.0079052
ENSG00000108592	FTSJ3	17	61896793	61905031	12	3	46213	2.411	0.0079546
ENSG00000269476	AC010326.2	19	58388133	58427959	12	6	46213	2.4037	0.008116
ENSG00000174903	RAB1B	11	66036004	66044963	51	15	46213	2.3999	0.0081988
ENSG00000143867	OSR1	2	19551246	19558414	204	49	46213	2.3996	0.0082063
ENSG00000196653	ZNF502	3	44754135	44765323	23	3	46213	2.3993	0.0082131
ENSG00000104660	LEPROTL1	8	29952914	29995864	70	23	46213	2.3991	0.0082173
ENSG00000197062	ZSCAN26	6	28234788	28246001	23	7	46213	2.3986	0.0082294
ENSG00000138623	SEMA7A	15	74701630	74726808	110	21	46213	2.3978	0.0082474
ENSG00000188112	C6orf132	6	42068856	42110357	204	50	46213	2.396	0.0082873
ENSG00000205220	PSMB10	16	67968405	67970990	4	2	46213	2.3931	0.0083523
ENSG00000126214	KLC1	14	104095514	104180586	155	33	46213	2.387	0.0084938
ENSG00000243696	AC006254.1	3	52847298	52869745	18	4	46213	2.3869	0.0084945
ENSG00000117020	AKT3	1	243651535	244013430	114	31	46213	2.3864	0.0085061
ENSG00000171532	NEUROD2	17	37761033	37764196	52	10	46213	2.3863	0.0085084
ENSG00000170242	USP47	11	11862970	11980870	321	60	46213	2.3862	0.008511
ENSG00000236104	ZBTB22	6	33282183	33285719	7	3	46213	2.3838	0.0085685
ENSG00000176978	DPP7	9	140004994	140009170	28	11	46213	2.3837	0.0085693
ENSG00000078177	N4BP2	4	40058446	40159872	285	64	46213	2.3832	0.0085808
ENSG00000008283	CYB561	17	61509665	61523739	61	14	46213	2.3818	0.0086135
ENSG00000166839	ANKDD1A	15	65204101	65251042	116	28	46213	2.3797	0.0086642
ENSG00000100711	ZFYVE21	14	104182067	104200005	31	10	46213	2.3795	0.008668
ENSG00000169621	APLF	2	68694693	68807294	244	53	46213	2.3745	0.0087873
ENSG00000069702	TGFBR3	1	92145902	92371892	360	54	46213	2.3738	0.0088042
ENSG00000171014	OR4D5	11	123810250	123811344	11	4	46213	2.3724	0.008836
ENSG00000169248	CXCL11	4	76954835	76962568	93	12	46213	2.3718	0.00885
ENSG00000144730	IL17RD	3	57124010	57204334	119	32	46213	2.3717	0.008854
ENSG00000141298	SSH2	17	27952956	28257294	184	23	46213	2.3694	0.0089086
ENSG00000055957	ITIH1	3	52811608	52826084	43	9	46213	2.3666	0.0089759
ENSG00000081803	CADPS2	7	121958479	122526813	102	24	46213	2.3651	0.0090128
ENSG00000149043	SYT8	11	1855674	1858751	185	49	46213	2.3639	0.0090427
ENSG00000188997	KCTD21	11	77882295	77899868	14	6	46213	2.3638	0.0090439
ENSG00000129968	ABHD17A	19	1876809	1885546	180	49	46213	2.3621	0.0090865
ENSG00000137142	IGFBPL1	9	38408991	38424444	118	18	46213	2.3614	0.0091031
ENSG00000087191	PSMC5	17	61904543	61909386	11	2	46213	2.3612	0.0091085
ENSG00000258677	AC022826.2	8	74600926	74791089	2	1	46213	2.36	0.0091375
ENSG00000138100	TRIM54	2	27505260	27530307	44	8	46213	2.3593	0.0091555
ENSG00000134419	RPS15A	16	18792617	18801705	300	40	46213	2.359	0.0091613
ENSG00000066651	TRMT11	6	126307576	126360422	10	2	46213	2.3555	0.0092478
ENSG00000162896	PIGR	1	207101863	207119811	31	13	46213	2.3552	0.0092569
ENSG00000158402	CDC25C	5	137620954	137674044	354	57	46213	2.3551	0.0092578
ENSG00000169862	CTNND2	5	10971952	11904155	719	122	46213	2.3544	0.0092768
ENSG00000198933	TBKBP1	17	45772630	45789416	13	3	46213	2.3543	0.0092781
ENSG00000149485	FADS1	11	61567097	61584634	113	21	46213	2.3542	0.0092801
ENSG00000120903	CHRNA2	8	27317278	27336813	77	18	46213	2.3523	0.0093283
ENSG00000116260	QSOX1	1	180123969	180173165	157	37	46213	2.3523	0.0093296
ENSG00000197063	MAFG	17	79876146	79885590	42	10	46213	2.3522	0.009332
ENSG00000181007	ZFP82	19	36882862	36909558	6	2	46213	2.3462	0.0094826
ENSG00000189298	ZKSCAN3	6	28317691	28336954	82	11	46213	2.346	0.0094893
ENSG00000124074	ENKD1	16	67696848	67700667	19	5	46213	2.3455	0.009502
ENSG00000173517	PEAK1	15	77392998	77712486	287	34	46213	2.3454	0.0095026
ENSG00000204311	PJVK	2	179316163	179326117	5	3	46213	2.3439	0.0095405
ENSG00000120333	MRPS14	1	174982094	174992561	23	8	46213	2.3367	0.0097279
ENSG00000168505	GBX2	2	237073879	237077012	10	3	46213	2.3365	0.0097313
ENSG00000242852	ZNF709	19	12571998	12595643	8	4	46213	2.3357	0.0097528
ENSG00000122012	SV2C	5	75378997	75649764	247	32	46213	2.3355	0.0097594
ENSG00000188655	RNASE9	14	21024252	21029090	57	9	46213	2.3335	0.0098105
ENSG00000182950	ODF3L1	15	76016318	76020029	19	7	46213	2.333	0.009823
ENSG00000100994	PYGB	20	25228705	25278650	193	26	46213	2.3325	0.0098372
ENSG00000035403	VCL	10	75757872	75881121	181	35	46213	2.3324	0.0098395
ENSG00000222014	RAB6C	2	130737237	130740311	46	8	46213	2.3313	0.0098693
ENSG00000094880	CDC23	5	137523337	137549032	213	38	46213	2.3307	0.0098859
ENSG00000067221	STOML1	15	74271264	74286963	95	27	46213	2.3293	0.0099206
ENSG00000196812	ZSCAN16	6	28092338	28097860	36	14	46213	2.3276	0.0099673
ENSG00000127184	COX7C	5	85913721	85916779	6	2	46213	2.3268	0.0099889
ENSG00000114388	NPRL2	3	50384919	50388522	4	2	46213	2.3244	0.010051
ENSG00000184897	H1FX	3	129033614	129035120	32	3	46213	2.3243	0.010054
ENSG00000204873	KRTAP9-3	17	39388715	39389706	52	19	46213	2.3238	0.010068
ENSG00000100814	CCNB1IP1	14	20779527	20801471	509	111	46213	2.3189	0.010201
ENSG00000110446	SLC15A3	11	60704556	60719257	42	9	46213	2.3186	0.010209
ENSG00000176399	DMRTA1	9	22446840	22455739	21	7	46213	2.3172	0.010245
ENSG00000139438	FAM222A	12	110152033	110208312	277	31	46213	2.3168	0.010258
ENSG00000242114	MTFP1	22	30821518	30825040	12	5	46213	2.3162	0.010273
ENSG00000172995	ARPP21	3	35681081	35835988	94	30	46213	2.3156	0.010291
ENSG00000164056	SPRY1	4	124317950	124324915	82	24	46213	2.3143	0.010325
ENSG00000116754	SRSF11	1	70671365	70718735	18	8	46213	2.3142	0.010328
ENSG00000134769	DTNA	18	32073254	32471808	464	100	46213	2.3133	0.010354
ENSG00000205436	EXOC3L4	14	103566481	103576608	183	40	46213	2.3129	0.010364
ENSG00000277363	SRCIN1	17	36686251	36762183	111	26	46213	2.3055	0.010568
ENSG00000101191	DIDO1	20	61509090	61569304	308	62	46213	2.3049	0.010587
ENSG00000261884	AC040162.1	16	67964828	67969544	3	1	46213	2.3047	0.010591
ENSG00000175322	ZNF519	18	14099937	14132429	204	35	46213	2.3047	0.010592
ENSG00000136935	GOLGA1	9	127640636	127703378	175	21	46213	2.304	0.010611
ENSG00000168509	HJV	1	145398250	145417545	22	7	46213	2.3028	0.010644
ENSG00000213918	DNASE1	16	3692939	3715473	54	14	46213	2.3027	0.010647
ENSG00000154930	ACSS1	20	24986866	25039616	233	45	46213	2.3014	0.010684
ENSG00000163795	ZNF513	2	27600098	27603592	5	2	46213	2.3002	0.01072
ENSG00000168619	ADAM18	8	39442097	39587583	12	4	46213	2.297	0.010808
ENSG00000106263	EIF3B	7	2394501	2420380	86	22	46213	2.2959	0.010842
ENSG00000116525	TRIM62	1	33611003	33647267	102	20	46213	2.2957	0.010847
ENSG00000215421	ZNF407	18	72265106	72777625	303	66	46213	2.2954	0.010856
ENSG00000139428	MMAB	12	109991542	110011679	28	6	46213	2.2953	0.010858
ENSG00000152332	UHMK1	1	162467041	162499419	19	4	46213	2.2949	0.010868
ENSG00000176281	OR4K5	14	20388741	20389818	38	13	46213	2.2931	0.010922
ENSG00000197579	TOPORS	9	32540542	32552551	8	4	46213	2.2914	0.01097
ENSG00000160716	CHRNB2	1	154540257	154552502	71	17	46213	2.2908	0.010989
ENSG00000196754	S100A2	1	153533584	153540366	207	31	46213	2.2905	0.010995
ENSG00000115504	EHBP1	2	62900986	63273622	202	42	46213	2.2894	0.011029
ENSG00000128274	A4GALT	22	43088127	43091639	125	22	46213	2.2886	0.011052
ENSG00000137522	RNF121	11	71639747	71708643	71	14	46213	2.2886	0.011053
ENSG00000116161	CACYBP	1	174968300	174980851	8	4	46213	2.2881	0.011065
ENSG00000269755	AC008758.6	19	12543917	12595630	5	3	46213	2.2866	0.011111
ENSG00000196932	TMEM26	10	63166405	63213208	36	11	46213	2.2862	0.011122
ENSG00000102898	NUTF2	16	67880635	67906470	35	7	46213	2.2843	0.011177
ENSG00000170820	FSHR	2	49189296	49381676	69	22	46213	2.2838	0.011192
ENSG00000119737	GPR75	2	54080050	54087126	75	24	46213	2.2837	0.011194
ENSG00000160714	UBE2Q1	1	154521053	154531109	94	19	46213	2.283	0.011214
ENSG00000107625	DDX50	10	70661034	70706603	13	7	46213	2.2822	0.011239
ENSG00000147443	DOK2	8	21766384	21771371	81	26	46213	2.2785	0.011349
ENSG00000144711	IQSEC1	3	12938719	13114617	532	87	46213	2.2783	0.011355
ENSG00000145431	PDGFC	4	157681606	157892546	149	36	46213	2.2757	0.011433
ENSG00000077092	RARB	3	25469754	25639423	540	70	46213	2.2726	0.011525
ENSG00000174807	CD248	11	66081958	66084515	37	10	46213	2.2726	0.011526
ENSG00000169245	CXCL10	4	76942270	76944650	15	3	46213	2.2724	0.011532
ENSG00000185499	MUC1	1	155158300	155162706	7	3	46213	2.2722	0.011539
ENSG00000162522	KIAA1522	1	33207486	33240571	29	8	46213	2.2692	0.011629
ENSG00000141873	SLC39A3	19	2732202	2740150	96	24	46213	2.269	0.011635
ENSG00000182472	CAPN12	19	39221071	39260544	93	18	46213	2.2652	0.011751
ENSG00000150347	ARID5B	10	63661059	63856703	136	32	46213	2.2639	0.011792
ENSG00000204296	TSBP1	6	32256303	32339689	463	43	46213	2.2635	0.011802
ENSG00000141542	RAB40B	17	80612849	80656604	47	16	46213	2.2632	0.011812
ENSG00000255307	OR52B2	11	6190560	6191638	8	4	46213	2.2615	0.011864
ENSG00000088682	COQ9	16	57481349	57495187	17	6	46213	2.2595	0.011926
ENSG00000076641	PAG1	8	81880045	82024303	226	60	46213	2.2594	0.01193
ENSG00000081479	LRP2	2	169983619	170219195	113	22	46213	2.2579	0.011977
ENSG00000163517	HDAC11	3	13521224	13547924	94	25	46213	2.2574	0.011991
ENSG00000063127	SLC6A16	19	49792895	49828482	8	3	46213	2.2558	0.012043
ENSG00000100503	NIN	14	51186481	51297839	211	45	46213	2.2556	0.012048
ENSG00000161847	RAVER1	19	10426888	10444316	40	9	46213	2.2529	0.012134
ENSG00000184451	CCR10	17	40830907	40835082	7	1	46213	2.2524	0.012148
ENSG00000157800	SLC37A3	7	140033552	140098349	153	36	46213	2.2508	0.0122
ENSG00000103187	COTL1	16	84599200	84651683	290	44	46213	2.2479	0.01229
ENSG00000149313	AASDHPPT	11	105948216	105969437	31	7	46213	2.2473	0.012311
ENSG00000132563	REEP2	5	137774706	137782658	39	11	46213	2.2472	0.012315
ENSG00000168309	FAM107A	3	58549844	58613337	186	36	46213	2.245	0.012383
ENSG00000177675	CD163L1	12	7507556	7596781	113	31	46213	2.2442	0.012409
ENSG00000140694	PARN	16	14529558	14724133	120	27	46213	2.2425	0.012464
ENSG00000131152	AC010531.1	16	87336482	87367879	306	57	46213	2.2424	0.012469
ENSG00000163918	RFC4	3	186507669	186524484	141	35	46213	2.2412	0.012507
ENSG00000242715	CCDC169	13	36796145	36871961	62	7	46213	2.24	0.012544
ENSG00000112531	QKI	6	163835675	163999628	370	52	46213	2.2397	0.012554
ENSG00000186049	KRT73	12	53001354	53012343	13	6	46213	2.2375	0.012626
ENSG00000182963	GJC1	17	42875816	42908181	24	8	46213	2.2374	0.012629
ENSG00000145996	CDKAL1	6	20534688	21232635	75	25	46213	2.2369	0.012645
ENSG00000008294	SPAG9	17	49039535	49198226	70	10	46213	2.2357	0.012685
ENSG00000182674	KCNB2	8	73449626	73850584	141	28	46213	2.2346	0.012723
ENSG00000183624	HMCES	3	128997683	129025029	59	15	46213	2.2334	0.012761
ENSG00000167258	CDK12	17	37618014	37691399	114	21	46213	2.2333	0.012764
ENSG00000161955	TNFSF13	17	7461609	7464925	45	11	46213	2.2321	0.012804
ENSG00000174744	BRMS1	11	66104804	66112596	3	2	46213	2.2313	0.012831
ENSG00000179134	SAMD4B	19	39833082	39876350	33	11	46213	2.231	0.01284
ENSG00000170873	MTSS1	8	125563031	125740670	531	83	46213	2.2306	0.012853
ENSG00000171817	ZNF540	19	38042308	38104998	29	8	46213	2.2298	0.012879
ENSG00000165644	COMTD1	10	76993727	76995769	7	4	46213	2.229	0.012906
ENSG00000186575	NF2	22	29999545	30094587	101	23	46213	2.229	0.012908
ENSG00000121966	CXCR4	2	136871919	136875735	9	5	46213	2.2288	0.012912
ENSG00000176219	OR11H6	14	20691791	20692964	62	11	46213	2.2288	0.012915
ENSG00000090013	BLVRB	19	40953696	40971747	14	8	46213	2.2283	0.012931
ENSG00000136240	KDELR2	7	6500712	6523873	153	34	46213	2.2273	0.012964
ENSG00000173908	KRT28	17	38948455	38956211	76	4	46213	2.2273	0.012964
ENSG00000031003	FAM13B	5	137273649	137368775	62	13	46213	2.227	0.012973
ENSG00000239672	NME1	17	49230897	49239789	17	4	46213	2.2244	0.013061
ENSG00000149657	LSM14B	20	60697517	60710434	262	44	46213	2.2244	0.013061
ENSG00000115977	AAK1	2	69688532	69870849	173	27	46213	2.2239	0.013077
ENSG00000213231	TCL1B	14	96152754	96158980	17	5	46213	2.2211	0.013171
ENSG00000149599	DUSP15	20	30435440	30458550	70	27	46213	2.2206	0.013187
ENSG00000165171	METTL27	7	73248920	73256865	64	15	46213	2.2152	0.013372
ENSG00000167261	DPEP2	16	68021297	68033356	31	8	46213	2.2152	0.013373
ENSG00000090097	PCBP4	3	51991470	52002426	61	20	46213	2.2147	0.01339
ENSG00000104885	DOT1L	19	2164148	2232577	192	48	46213	2.2123	0.013471
ENSG00000132664	POLR3F	20	18447771	18465287	16	6	46213	2.2122	0.013477
ENSG00000158042	MRPL17	11	6702013	6704632	103	26	46213	2.2101	0.013549
ENSG00000244362	KRTAP19-7	21	31933194	31933633	10	4	46213	2.2086	0.0136
ENSG00000197498	RPF2	6	111303218	111347303	162	39	46213	2.2081	0.013618
ENSG00000198785	GRIN3A	9	104331635	104500862	37	11	46213	2.2081	0.013619
ENSG00000197535	MYO5A	15	52599480	52821247	184	22	46213	2.2009	0.013871
ENSG00000118579	MED28	4	17616254	17635728	184	27	46213	2.1999	0.013908
ENSG00000157551	KCNJ15	21	39628620	39679279	41	10	46213	2.1987	0.013948
ENSG00000156411	ATP5MPL	14	104378625	104394606	162	37	46213	2.1981	0.013971
ENSG00000111348	ARHGDIB	12	15094951	15114603	37	9	46213	2.198	0.013974
ENSG00000085978	ATG16L1	2	234160217	234204320	151	34	46213	2.1969	0.014012
ENSG00000196242	OR2C3	1	247693434	247697141	21	7	46213	2.1962	0.01404
ENSG00000156671	SAMD8	10	76871229	76941881	58	12	46213	2.1961	0.014043
ENSG00000197599	CCDC154	16	1484389	1494557	33	12	46213	2.196	0.014047
ENSG00000126215	XRCC3	14	104163946	104181841	7	4	46213	2.1939	0.014121
ENSG00000197119	SLC25A29	14	100757448	100772870	33	10	46213	2.1906	0.014239
ENSG00000105371	ICAM4	19	10397643	10399198	9	3	46213	2.1906	0.014239
ENSG00000110107	PRPF19	11	60658202	60674060	114	24	46213	2.1905	0.014246
ENSG00000100147	CCDC134	22	42196683	42222303	41	12	46213	2.19	0.014261
ENSG00000108443	RPS6KB1	17	57970407	58027925	63	16	46213	2.1892	0.014292
ENSG00000046604	DSG2	18	29078006	29128971	93	23	46213	2.1869	0.014375
ENSG00000100030	MAPK1	22	22108789	22221970	241	36	46213	2.1863	0.014395
ENSG00000114841	DNAH1	3	52350335	52434507	87	19	46213	2.1834	0.014504
ENSG00000197050	ZNF420	19	37569337	37621213	106	30	46213	2.1828	0.014524
ENSG00000175110	MRPS22	3	138724648	139075888	27	9	46213	2.1826	0.014531
ENSG00000242950	ERVW-1	7	92097694	92107229	120	19	46213	2.1825	0.014537
ENSG00000081237	PTPRC	1	198608170	198726412	309	45	46213	2.1807	0.014603
ENSG00000182224	CYB5D1	17	7761064	7765600	39	14	46213	2.1805	0.01461
ENSG00000065978	YBX1	1	43148098	43168020	47	12	46213	2.1787	0.014678
ENSG00000120733	KDM3B	5	137688285	137772716	62	15	46213	2.1748	0.014821
ENSG00000115204	MPV17	2	27532360	27548547	13	5	46213	2.1748	0.014822
ENSG00000171824	EXOSC10	1	11126675	11159938	197	36	46213	2.1733	0.014877
ENSG00000167325	RRM1	11	4116039	4160106	114	22	46213	2.1729	0.014895
ENSG00000160447	PKN3	9	131464802	131483197	2	1	46213	2.1708	0.014974
ENSG00000101391	CDK5RAP1	20	31946645	31989367	128	28	46213	2.1695	0.015022
ENSG00000177427	MIEF2	17	18163848	18169866	44	11	46213	2.1658	0.015165
ENSG00000138755	CXCL9	4	76922428	76928641	188	15	46213	2.1651	0.015191
ENSG00000196865	NHLRC2	10	115614420	115676953	57	14	46213	2.1642	0.015223
ENSG00000028203	VEZT	12	95611522	95696566	53	14	46213	2.1631	0.015267
ENSG00000261739	GOLGA8S	15	23599993	23610281	229	36	46213	2.1629	0.015273
ENSG00000146267	FAXC	6	99719045	99797531	97	22	46213	2.1621	0.015305
ENSG00000115468	EFHD1	2	233470767	233547491	377	72	46213	2.1616	0.015323
ENSG00000126583	PRKCG	19	54385467	54410906	10	3	46213	2.1616	0.015326
ENSG00000136161	RCBTB2	13	49063095	49107392	145	29	46213	2.1598	0.015394
ENSG00000077984	CST7	20	24929866	24940564	133	35	46213	2.1592	0.015416
ENSG00000167566	NCKAP5L	12	50184929	50222208	115	28	46213	2.1587	0.015436
ENSG00000167136	ENDOG	9	131580753	131584956	44	7	46213	2.1585	0.015446
ENSG00000072786	STK10	5	171469077	171615390	483	82	46213	2.1575	0.015483
ENSG00000144339	TMEFF2	2	192813769	193060435	117	18	46213	2.1569	0.015507
ENSG00000164458	TBXT	6	166571144	166582188	142	43	46213	2.1561	0.015538
ENSG00000197713	RPE	2	210867289	210886983	5	3	46213	2.1549	0.015584
ENSG00000187626	ZKSCAN4	6	28212401	28220002	10	4	46213	2.1539	0.015622
ENSG00000149021	SCGB1A1	11	62172575	62190667	28	14	46213	2.1532	0.015651
ENSG00000173253	DMRT2	9	1049858	1057552	111	23	46213	2.1508	0.015745
ENSG00000099246	RAB18	10	27793103	27831166	190	35	46213	2.1485	0.015838
ENSG00000126822	PLEKHG3	14	65171193	65216965	88	20	46213	2.1484	0.01584
ENSG00000121988	ZRANB3	2	135894487	136288806	260	34	46213	2.1463	0.015926
ENSG00000174358	SLC6A19	5	1201710	1225232	60	22	46213	2.146	0.015936
ENSG00000143811	PYCR2	1	226107577	226112040	50	18	46213	2.1459	0.01594
ENSG00000163964	PIGX	3	196439229	196462878	130	34	46213	2.1458	0.015945
ENSG00000166452	AKIP1	11	8932686	8941631	20	4	46213	2.1458	0.015946
ENSG00000138792	ENPEP	4	111397229	111486441	213	51	46213	2.1449	0.015978
ENSG00000171819	ANGPTL7	1	11249398	11256038	33	3	46213	2.1443	0.016004
ENSG00000112984	KIF20A	5	137514687	137523404	7	3	46213	2.1436	0.016031
ENSG00000206418	RAB12	18	8609443	8639379	309	60	46213	2.1434	0.016042
ENSG00000024526	DEPDC1	1	68939835	68962904	18	5	46213	2.143	0.016055
ENSG00000057757	PITHD1	1	24104895	24114722	4	2	46213	2.1424	0.016082
ENSG00000140986	RPL3L	16	1993975	2004727	121	23	46213	2.1414	0.016119
ENSG00000104951	IL4I1	19	50392911	50432796	25	10	46213	2.1409	0.016142
ENSG00000178075	GRAMD1C	3	113557265	113666021	79	16	46213	2.1372	0.016293
ENSG00000198089	SFI1	22	31892125	32014572	129	21	46213	2.1367	0.016312
ENSG00000103319	EEF2K	16	22217603	22300053	40	10	46213	2.1353	0.016367
ENSG00000253537	PCDHGA7	5	140762306	140892546	13	6	46213	2.1333	0.016449
ENSG00000128266	GNAZ	22	23412547	23467224	116	20	46213	2.1323	0.016491
ENSG00000136250	AOAH	7	36552557	36764154	257	61	46213	2.1314	0.01653
ENSG00000078018	MAP2	2	210288782	210598842	140	25	46213	2.1309	0.016547
ENSG00000095303	PTGS1	9	125132809	125157982	31	9	46213	2.1309	0.016549
ENSG00000248405	PRR5-ARHGAP8	22	45098113	45258586	21	9	46213	2.1294	0.016609
ENSG00000144426	NBEAL1	2	203879602	204084597	156	30	46213	2.1293	0.016614
ENSG00000115084	SLC35F5	2	114470369	114514400	76	20	46213	2.129	0.016626
ENSG00000174938	SEZ6L2	16	29882480	29910868	18	6	46213	2.129	0.016626
ENSG00000104946	TBC1D17	19	50380682	50392006	7	2	46213	2.1284	0.016653
ENSG00000172046	USP19	3	49145479	49158371	6	2	46213	2.1279	0.016673
ENSG00000188368	PRR19	19	42806250	42814973	3	2	46213	2.1277	0.016683
ENSG00000127463	EMC1	1	19542158	19578046	225	61	46213	2.127	0.016711
ENSG00000196655	TRAPPC4	11	118889142	118896164	27	4	46213	2.1265	0.016729
ENSG00000143995	MEIS1	2	66662265	66801001	197	43	46213	2.1238	0.016845
ENSG00000144749	LRIG1	3	66429221	66551435	270	40	46213	2.1222	0.016909
ENSG00000169375	SIN3A	15	75661720	75748124	22	6	46213	2.1219	0.016923
ENSG00000129038	LOXL1	15	74218799	74244478	46	15	46213	2.1216	0.016937
ENSG00000127914	AKAP9	7	91570181	91739987	54	11	46213	2.1215	0.016942
ENSG00000102452	NALCN	13	101706128	102068706	418	51	46213	2.1213	0.016949
ENSG00000126351	THRA	17	38218446	38250120	47	9	46213	2.1206	0.016979
ENSG00000221989	OR2A2	7	143806607	143807657	8	2	46213	2.1183	0.017075
ENSG00000204572	KRTAP5-10	11	71276609	71277784	63	7	46213	2.1171	0.017126
ENSG00000077147	TM9SF3	10	98277866	98346809	229	48	46213	2.1159	0.017178
ENSG00000086506	HBQ1	16	230452	231180	4	2	46213	2.1158	0.017179
ENSG00000106341	PPP1R17	7	31726329	31748069	21	10	46213	2.1153	0.017201
ENSG00000101004	NINL	20	25433341	25566153	355	43	46213	2.1149	0.01722
ENSG00000175514	GPR152	11	67218772	67220200	2	1	46213	2.1147	0.017226
ENSG00000176029	C11orf16	11	8941623	8954536	18	4	46213	2.1147	0.017227
ENSG00000164611	PTTG1	5	159848829	159855751	6	2	46213	2.1124	0.017328
ENSG00000148498	PARD3	10	34398488	35104253	215	49	46213	2.1112	0.017378
ENSG00000163431	LMOD1	1	201865580	201915716	47	13	46213	2.1091	0.01747
ENSG00000092841	MYL6	12	56551945	56556792	8	3	46213	2.1088	0.017481
ENSG00000066926	FECH	18	55215515	55254004	326	48	46213	2.1084	0.0175
ENSG00000164080	RAD54L2	3	51575596	51702683	108	26	46213	2.1061	0.017597
ENSG00000173171	MTX1	1	155178490	155183615	4	2	46213	2.1058	0.01761
ENSG00000111911	HINT3	6	126277927	126301390	23	5	46213	2.1047	0.017659
ENSG00000167895	TMC8	17	76126867	76139049	25	8	46213	2.1042	0.017682
ENSG00000170142	UBE2E1	3	23847394	23932807	346	51	46213	2.1037	0.017703
ENSG00000198129	DEFB107B	8	7353368	7366833	92	16	46213	2.103	0.017732
ENSG00000054654	SYNE2	14	64319701	64693151	401	68	46213	2.1024	0.01776
ENSG00000165724	ZMYND19	9	140476531	140484942	3	1	46213	2.1012	0.017812
ENSG00000149357	LAMTOR1	11	71796941	71814433	10	2	46213	2.1003	0.017852
ENSG00000187026	KRTAP21-2	21	32119112	32119551	5	1	46213	2.0991	0.017905
ENSG00000263264	AC119396.1	19	7413848	7448271	172	33	46213	2.0985	0.017929
ENSG00000187005	KRTAP21-1	21	32127148	32127746	4	1	46213	2.0963	0.018029
ENSG00000184154	LRTOMT	11	71791377	71821828	25	3	46213	2.0945	0.018107
ENSG00000284439	TAF11L3	5	17518476	17519072	11	5	46213	2.0943	0.018118
ENSG00000103067	ESRP2	16	68263014	68270487	4	2	46213	2.0943	0.018118
ENSG00000100167	SEPTIN3	22	42372814	42394225	129	30	46213	2.0941	0.018125
ENSG00000173611	SCAI	9	127704887	127905775	331	36	46213	2.0936	0.01815
ENSG00000179886	TIGD5	8	144680005	144685394	28	8	46213	2.0932	0.018165
ENSG00000080603	SRCAP	16	30710462	30752730	34	10	46213	2.0915	0.018242
ENSG00000178252	WDR6	3	49044495	49053386	6	2	46213	2.09	0.018307
ENSG00000183248	PRR36	19	7933605	7939264	61	20	46213	2.0884	0.018382
ENSG00000085662	AKR1B1	7	134127102	134143894	68	9	46213	2.0883	0.018385
ENSG00000074660	SCARF1	17	1537152	1549041	40	17	46213	2.0862	0.018482
ENSG00000103404	USP31	16	23072727	23160591	124	20	46213	2.0846	0.018554
ENSG00000165672	PRDX3	10	120927215	120938345	154	25	46213	2.0836	0.0186
ENSG00000177576	C18orf32	18	47003620	47013622	77	24	46213	2.0833	0.01861
ENSG00000172901	LVRN	5	115298191	115363299	37	12	46213	2.0831	0.018623
ENSG00000066735	KIF26A	14	104605060	104647231	580	109	46213	2.0826	0.018644
ENSG00000150990	DHX37	12	125431371	125473667	141	28	46213	2.0824	0.018653
ENSG00000170367	CST5	20	23856572	23860387	34	4	46213	2.0818	0.018682
ENSG00000011052	NME1-NME2	17	49230951	49249105	13	3	46213	2.081	0.018717
ENSG00000136688	IL36G	2	113735596	113743242	85	17	46213	2.0809	0.01872
ENSG00000082258	CCNT2	2	135676395	135716912	53	16	46213	2.0796	0.01878
ENSG00000130803	ZNF317	19	9251056	9274089	50	11	46213	2.0783	0.018839
ENSG00000159761	C16orf86	16	67700719	67702661	3	2	46213	2.0774	0.018881
ENSG00000155158	TTC39B	9	15163620	15307358	282	34	46213	2.0771	0.018898
ENSG00000235568	NFAM1	22	42776416	42828401	169	31	46213	2.0771	0.018898
ENSG00000179674	ARL14	3	160394947	160396240	8	2	46213	2.0761	0.018942
ENSG00000162928	PEX13	2	61244360	61279125	46	15	46213	2.076	0.018946
ENSG00000184716	SERINC4	15	44086360	44092419	3	1	46213	2.0748	0.019002
ENSG00000153714	LURAP1L	9	12775020	12822130	10	4	46213	2.0741	0.019034
ENSG00000173744	AGFG1	2	228336868	228425930	251	42	46213	2.0726	0.019105
ENSG00000108424	KPNB1	17	45726842	45762871	10	4	46213	2.0714	0.01916
ENSG00000214114	MYCBP	1	39328636	39339777	10	4	46213	2.0701	0.01922
ENSG00000152127	MGAT5	2	134877753	135212192	579	84	46213	2.0695	0.019252
ENSG00000172324	OR5A2	11	59189416	59190449	41	9	46213	2.0665	0.019393
ENSG00000174574	AKIRIN1	1	39456895	39471731	106	36	46213	2.0658	0.019424
ENSG00000167600	CYP2S1	19	41698954	41713444	39	15	46213	2.0653	0.019447
ENSG00000237289	CKMT1B	15	43885252	43891604	1	1	46213	2.0646	0.01948
ENSG00000184640	SEPTIN9	17	75277492	75496678	459	77	46213	2.0642	0.019501
ENSG00000131097	HIGD1B	17	42923721	42927848	16	4	46213	2.064	0.019509
ENSG00000104901	DKKL1	19	49865040	49878373	23	2	46213	2.0639	0.019515
ENSG00000172785	CBWD1	9	121038	179147	1776	177	46213	2.0635	0.019535
ENSG00000160323	ADAMTS13	9	136287120	136324524	376	75	46213	2.0628	0.019566
ENSG00000171204	TMEM126B	11	85339617	85347583	10	5	46213	2.0627	0.019571
ENSG00000253719	ATXN7L3B	12	74931607	74939210	36	8	46213	2.0626	0.019574
ENSG00000111644	ACRBP	12	6747241	6756626	52	15	46213	2.0604	0.019679
ENSG00000145358	DDIT4L	4	101107027	101111625	32	9	46213	2.0604	0.019683
ENSG00000204713	TRIM27	6	28870779	28891766	210	33	46213	2.0595	0.019722
ENSG00000153936	HS2ST1	1	87380331	87575681	22	6	46213	2.059	0.019749
ENSG00000108823	SGCA	17	48243366	48253292	39	14	46213	2.0588	0.019757
ENSG00000136826	KLF4	9	110247133	110252047	139	27	46213	2.0574	0.019824
ENSG00000272896	AL355987.3	9	139685831	139695047	19	4	46213	2.0571	0.019836
ENSG00000119787	ATL2	2	38522022	38604427	326	50	46213	2.0553	0.019926
ENSG00000134698	AGO4	1	36273773	36323491	37	15	46213	2.0552	0.019929
ENSG00000149243	KLHL35	11	75133438	75141674	37	13	46213	2.0523	0.020071
ENSG00000162711	NLRP3	1	247579458	247612410	104	29	46213	2.0515	0.020111
ENSG00000249590	AC004832.3	22	30805251	30824974	6	3	46213	2.0495	0.020207
ENSG00000120784	ZFP30	19	38104650	38147162	61	14	46213	2.0479	0.020286
ENSG00000105887	MTPN	7	135611509	135662101	12	5	46213	2.0473	0.020316
ENSG00000167925	GHDC	17	40340817	40346550	11	4	46213	2.0467	0.020344
ENSG00000149635	OCSTAMP	20	45169585	45179213	47	15	46213	2.0462	0.020367
ENSG00000108788	MLX	17	40719086	40725257	15	6	46213	2.0459	0.020383
ENSG00000160593	JAML	11	118064455	118095809	160	24	46213	2.0448	0.020439
ENSG00000131748	STARD3	17	37793318	37819737	89	11	46213	2.0439	0.020483
ENSG00000132334	PTPRE	10	129705325	129884119	435	83	46213	2.0418	0.020585
ENSG00000174370	C11orf45	11	128769460	128775930	20	8	46213	2.0416	0.020595
ENSG00000180190	TDRP	8	439792	495781	131	31	46213	2.041	0.020627
ENSG00000255221	CARD17	11	104963196	104972158	1	1	46213	2.0409	0.02063
ENSG00000214860	EVPLL	17	18280976	18292961	59	11	46213	2.04	0.020676
ENSG00000143772	ITPKB	1	226819391	226927024	268	39	46213	2.0397	0.020689
ENSG00000178297	TMPRSS9	19	2389784	2426237	138	29	46213	2.0371	0.020819
ENSG00000138413	IDH1	2	209100951	209119857	102	20	46213	2.0366	0.020845
ENSG00000174899	SLC66A1L	3	157261035	157395538	286	18	46213	2.0358	0.020886
ENSG00000185250	PPIL6	6	109711418	109762374	112	27	46213	2.0353	0.02091
ENSG00000214415	GNAT3	7	80087987	80141336	13	5	46213	2.0343	0.02096
ENSG00000159063	ALG8	11	77811988	77850706	109	9	46213	2.0329	0.021032
ENSG00000100916	BRMS1L	14	36295524	36341169	175	41	46213	2.0311	0.021125
ENSG00000152439	ZNF773	19	58011283	58029772	80	7	46213	2.0307	0.021144
ENSG00000169242	EFNA1	1	155099936	155107333	9	3	46213	2.0289	0.021234
ENSG00000270379	HEATR9	17	34181955	34195895	19	5	46213	2.0287	0.021245
ENSG00000162607	USP1	1	62901975	62917475	66	12	46213	2.0286	0.021248
ENSG00000143641	GALNT2	1	230202956	230417870	282	45	46213	2.0276	0.021298
ENSG00000174808	BTC	4	75669969	75719896	76	20	46213	2.0274	0.021311
ENSG00000169783	LINGO1	15	77905369	77988490	122	23	46213	2.0266	0.021349
ENSG00000132164	SLC6A11	3	10857885	10982419	540	103	46213	2.025	0.021431
ENSG00000107864	CPEB3	10	93806449	94050844	226	36	46213	2.0248	0.021445
ENSG00000255154	HTD2	3	58291999	58304301	24	3	46213	2.0245	0.021461
ENSG00000175544	CABP4	11	67219886	67227784	6	3	46213	2.0233	0.02152
ENSG00000254656	RTL1	14	101346992	101351184	13	7	46213	2.0207	0.021654
ENSG00000174684	B4GAT1	11	66112843	66115163	10	3	46213	2.0202	0.021679
ENSG00000169488	OR4K15	14	20443603	20444818	109	35	46213	2.0199	0.021695
ENSG00000175344	CHRNA7	15	32258634	32465219	382	70	46213	2.0187	0.021762
ENSG00000117906	RCN2	15	77223960	77246733	378	32	46213	2.0186	0.021762
ENSG00000156219	ART3	4	76932353	77033955	100	17	46213	2.0177	0.021812
ENSG00000164362	TERT	5	1253282	1295162	143	32	46213	2.0175	0.021824
ENSG00000141027	NCOR1	17	15932471	16118874	85	23	46213	2.0172	0.021837
ENSG00000174953	DHX36	3	153990335	154042286	87	27	46213	2.0169	0.02185
ENSG00000140474	ULK3	15	75128457	75135538	36	11	46213	2.0169	0.021856
ENSG00000177853	ZNF518A	10	97889472	97923508	58	11	46213	2.0161	0.021897
ENSG00000170456	DENND5B	12	31535157	31744031	432	44	46213	2.0159	0.021905
ENSG00000220201	ZGLP1	19	10415479	10420556	13	5	46213	2.0158	0.021912
ENSG00000154721	JAM2	21	27011584	27089874	240	19	46213	2.015	0.021951
ENSG00000198182	ZNF607	19	38187264	38210691	25	7	46213	2.0143	0.021988
ENSG00000168301	KCTD6	3	58477841	58488087	67	17	46213	2.0129	0.022061
ENSG00000011028	MRC2	17	60704762	60770958	109	26	46213	2.0119	0.022116
ENSG00000248485	PCP4L1	1	161228517	161255240	39	15	46213	2.0116	0.022129
ENSG00000130957	FBP2	9	97321002	97356075	31	11	46213	2.011	0.022162
ENSG00000167394	ZNF668	16	31072164	31085641	32	10	46213	2.0106	0.022183
ENSG00000165091	TMC1	9	75136717	75451267	400	58	46213	2.0104	0.022193
ENSG00000205867	KRTAP5-2	11	1618407	1619524	71	17	46213	2.0097	0.022232
ENSG00000137968	SLC44A5	1	75667816	76076801	317	41	46213	2.0082	0.022308
ENSG00000145782	ATG12	5	115163897	115177555	22	11	46213	2.0071	0.022369
ENSG00000205856	C22orf42	22	32544993	32555275	52	14	46213	2.007	0.022376
ENSG00000116663	FBXO6	1	11724181	11734411	27	7	46213	2.0061	0.022425
ENSG00000135002	RFK	9	79000433	79009421	167	32	46213	2.0057	0.022446
ENSG00000168591	TMUB2	17	42264338	42269099	14	4	46213	2.0051	0.022477
ENSG00000139190	VAMP1	12	6571403	6580153	31	6	46213	2.0048	0.022493
ENSG00000183023	SLC8A1	2	40324410	40838193	107	39	46213	2.0047	0.0225
ENSG00000177143	CETN1	18	580357	582114	25	8	46213	2.0043	0.022521
ENSG00000135314	KHDC1	6	73951037	74019938	161	13	46213	2.0004	0.022731
ENSG00000247596	TWF2	3	52262626	52273276	6	3	46213	2	0.022748
ENSG00000235109	ZSCAN31	6	28292514	28324048	109	23	46213	1.999	0.022803
ENSG00000157184	CPT2	1	53662101	53679869	7	2	46213	1.9987	0.022823
ENSG00000162702	ZNF281	1	200374068	200379184	4	1	46213	1.9982	0.022845
ENSG00000152430	BOLL	2	198591603	198651298	340	47	46213	1.9964	0.022945
ENSG00000164327	RICTOR	5	38938021	39074510	173	22	46213	1.9954	0.023002
ENSG00000115464	USP34	2	61414598	61697904	134	27	46213	1.995	0.023021
ENSG00000160588	MPZL3	11	118097405	118123065	108	15	46213	1.995	0.023023
ENSG00000185761	ADAMTSL5	19	1505017	1513188	103	40	46213	1.9948	0.023034
ENSG00000269699	ZIM2	19	57285920	57352097	15	6	46213	1.9948	0.023035
ENSG00000102870	ZNF629	16	30789770	30798523	10	4	46213	1.9934	0.023107
ENSG00000066248	NGEF	2	233743396	233877982	196	34	46213	1.9924	0.023163
ENSG00000167083	GNGT2	17	47280153	47287936	17	7	46213	1.9924	0.023163
ENSG00000066230	SLC9A3	5	473425	524447	333	74	46213	1.9923	0.023171
ENSG00000179820	MYADM	19	54369611	54379691	14	5	46213	1.9904	0.023272
ENSG00000186889	TMEM17	2	62727356	62733476	79	19	46213	1.9898	0.023305
ENSG00000221887	HMSD	18	61616535	61629068	21	5	46213	1.9895	0.023324
ENSG00000010270	STARD3NL	7	38217824	38270272	234	58	46213	1.9869	0.023464
ENSG00000221864	KRTAP12-2	21	46086106	46086844	52	11	46213	1.9862	0.023508
ENSG00000178021	TSPYL6	2	54480321	54483409	17	4	46213	1.9858	0.023527
ENSG00000172209	GPR22	7	107110505	107116104	23	7	46213	1.9849	0.02358
ENSG00000103653	CSK	15	75074398	75095539	57	12	46213	1.9848	0.023583
ENSG00000104892	KLC3	19	45844011	45854778	24	7	46213	1.9847	0.02359
ENSG00000101336	HCK	20	30639991	30689659	90	20	46213	1.9843	0.023609
ENSG00000100330	MTMR3	22	30279144	30426855	89	20	46213	1.9836	0.02365
ENSG00000124939	SCGB2A1	11	61976140	61981411	3	1	46213	1.9836	0.023652
ENSG00000242110	AMACR	5	33986283	34008213	96	16	46213	1.9824	0.023718
ENSG00000242866	STRC	15	43891596	43910998	27	6	46213	1.982	0.023738
ENSG00000125304	TM9SF2	13	100153671	100216260	89	10	46213	1.9815	0.023766
ENSG00000115850	LCT	2	136545410	136594750	31	9	46213	1.9798	0.023864
ENSG00000171219	CDC42BPG	11	64590859	64612041	21	6	46213	1.9793	0.02389
ENSG00000130755	GMFG	19	39818993	39833012	16	5	46213	1.9759	0.024085
ENSG00000090339	ICAM1	19	10381511	10397291	13	6	46213	1.9746	0.024154
ENSG00000181026	AEN	15	89164527	89175513	27	7	46213	1.9745	0.024162
ENSG00000180346	TIGD2	4	90032651	90036050	14	5	46213	1.9739	0.024199
ENSG00000186453	FAM228A	2	24397972	24414567	137	29	46213	1.9731	0.024239
ENSG00000148377	IDI2	10	1064847	1071799	17	8	46213	1.9728	0.024258
ENSG00000072135	PTPN18	2	131113580	131132982	25	8	46213	1.9724	0.024282
ENSG00000101190	TCFL5	20	61472467	61493115	55	16	46213	1.9722	0.024293
ENSG00000074219	TEAD2	19	49843852	49865714	19	2	46213	1.9717	0.024325
ENSG00000249992	TMEM158	3	45265958	45267770	73	12	46213	1.9702	0.024409
ENSG00000174844	DNAH12	3	57327727	57530071	684	95	46213	1.9695	0.024447
ENSG00000214654	B3GNT10	9	123558698	123562196	5	3	46213	1.9695	0.02445
ENSG00000095794	CREM	10	35415719	35501886	202	11	46213	1.968	0.024533
ENSG00000113161	HMGCR	5	74632154	74657929	234	39	46213	1.9665	0.024618
ENSG00000117143	UAP1	1	162531296	162569632	66	13	46213	1.9662	0.024638
ENSG00000144591	GMPPA	2	220363589	220371711	8	4	46213	1.9648	0.024721
ENSG00000165078	CPA6	8	68334307	68658620	31	10	46213	1.9644	0.024742
ENSG00000181061	HIGD1A	3	42825790	42846023	4	2	46213	1.964	0.024763
ENSG00000123700	KCNJ2	17	68164814	68176189	56	13	46213	1.9621	0.024878
ENSG00000134954	ETS1	11	128328656	128457453	183	47	46213	1.9616	0.024903
ENSG00000114200	BCHE	3	165490692	165555260	23	5	46213	1.9615	0.024911
ENSG00000188611	ASAH2	10	51942538	52008370	175	37	46213	1.9605	0.024966
ENSG00000174450	GOLGA6L2	15	23684645	23692381	169	21	46213	1.9605	0.024967
ENSG00000250782	TAF11L14	5	17634569	17635162	16	5	46213	1.9602	0.024984
ENSG00000108094	CUL2	10	35297479	35379570	72	9	46213	1.9576	0.025137
ENSG00000125952	MAX	14	65472892	65569408	81	15	46213	1.9564	0.025211
ENSG00000133878	DUSP26	8	33448850	33457624	65	14	46213	1.9554	0.025269
ENSG00000184840	TMED9	5	177019159	177023125	104	32	46213	1.955	0.02529
ENSG00000143226	FCGR2A	1	161475220	161489358	44	13	46213	1.955	0.025294
ENSG00000125485	DDX31	9	135468384	135545788	111	23	46213	1.9549	0.0253
ENSG00000197037	ZSCAN25	7	99214571	99230030	35	12	46213	1.9535	0.025381
ENSG00000147872	PLIN2	9	19115768	19127574	54	9	46213	1.9517	0.025486
ENSG00000183486	MX2	21	42733870	42780870	164	35	46213	1.9513	0.025508
ENSG00000171444	MCC	5	112357796	112824527	611	59	46213	1.9504	0.025566
ENSG00000214943	GPR33	14	31952081	31957348	73	23	46213	1.9501	0.025585
ENSG00000010310	GIPR	19	46171502	46186982	10	4	46213	1.9487	0.025668
ENSG00000187068	C3orf70	3	184795838	184870802	32	9	46213	1.9485	0.025675
ENSG00000104299	INTS9	8	28625178	28747759	154	25	46213	1.9473	0.02575
ENSG00000152214	RIT2	18	40323192	40695656	72	19	46213	1.9473	0.02575
ENSG00000204514	ZNF814	19	58361683	58400442	201	44	46213	1.9453	0.025871
ENSG00000183291	SELENOF	1	87328128	87380107	15	4	46213	1.9426	0.026033
ENSG00000173366	AC097637.1	3	52255097	52265206	153	26	46213	1.9406	0.026156
ENSG00000228486	C2orf92	2	98286206	98319487	99	20	46213	1.94	0.026187
ENSG00000109436	TBC1D9	4	141541919	141677274	39	13	46213	1.9397	0.02621
ENSG00000126353	CCR7	17	38710021	38721724	56	20	46213	1.9395	0.026217
ENSG00000138669	PRKG2	4	82008524	82136271	87	10	46213	1.9392	0.026238
ENSG00000179918	SEPHS2	16	30454952	30457502	17	8	46213	1.9368	0.026383
ENSG00000204657	OR2H2	6	29555232	29556815	11	5	46213	1.9358	0.026444
ENSG00000188976	NOC2L	1	879584	894670	71	13	46213	1.9358	0.026445
ENSG00000043355	ZIC2	13	100634026	100639027	7	3	46213	1.9356	0.026458
ENSG00000079393	DUSP13	10	76854190	76868979	126	25	46213	1.9354	0.026471
ENSG00000254469	AP002495.1	11	71595359	71639700	12	3	46213	1.935	0.026497
ENSG00000164197	RNF180	5	63461671	63668696	183	34	46213	1.9344	0.026534
ENSG00000275023	MLLT6	17	36861795	36886056	6	3	46213	1.934	0.026554
ENSG00000068971	PPP2R5B	11	64692143	64701945	7	3	46213	1.9336	0.026581
ENSG00000163050	COQ8A	1	227085237	227175246	302	53	46213	1.933	0.026615
ENSG00000119599	DCAF4	14	73393040	73426411	172	53	46213	1.9324	0.026654
ENSG00000186648	CARMIL3	14	24521209	24538937	30	14	46213	1.9315	0.026712
ENSG00000136918	WDR38	9	127615696	127620169	81	14	46213	1.9287	0.026886
ENSG00000145861	C1QTNF2	5	159774758	159797648	120	15	46213	1.928	0.026927
ENSG00000180878	C11orf42	11	6226796	6232362	5	2	46213	1.9267	0.027006
ENSG00000141232	TOB1	17	48939584	48945339	32	13	46213	1.9265	0.027021
ENSG00000137185	ZSCAN9	6	28193042	28201260	25	9	46213	1.9258	0.027065
ENSG00000172382	PRSS27	16	2762419	2770216	2	1	46213	1.9229	0.027246
ENSG00000180871	CXCR2	2	218990727	219001976	9	2	46213	1.9227	0.027259
ENSG00000204217	BMPR2	2	203241659	203432474	141	29	46213	1.9221	0.027296
ENSG00000137288	UQCC2	6	33664538	33679504	30	10	46213	1.9205	0.0274
ENSG00000144635	DYNC1LI1	3	32567463	32612366	65	10	46213	1.9197	0.027449
ENSG00000188883	KLRG2	7	139137436	139168458	113	28	46213	1.9195	0.027463
ENSG00000156414	TDRD9	14	104394799	104519004	553	80	46213	1.9191	0.027488
ENSG00000104472	CHRAC1	8	141521397	141527236	51	18	46213	1.9185	0.027525
ENSG00000144681	STAC	3	36421836	36589499	81	21	46213	1.9155	0.027714
ENSG00000136261	BZW2	7	16685756	16746148	24	8	46213	1.9154	0.027718
ENSG00000233436	BTBD18	11	57510986	57519253	7	3	46213	1.9153	0.027728
ENSG00000116183	PAPPA2	1	176432307	176814741	110	28	46213	1.914	0.027808
ENSG00000115657	ABCB6	2	220074490	220083712	122	33	46213	1.9139	0.027815
ENSG00000134323	MYCN	2	16080686	16087129	30	6	46213	1.9136	0.027834
ENSG00000138722	MMRN1	4	90800683	90875780	375	74	46213	1.913	0.027875
ENSG00000175390	EIF3F	11	7991798	8023409	204	45	46213	1.9129	0.027881
ENSG00000223501	VPS52	6	33218049	33239671	55	14	46213	1.911	0.028
ENSG00000145332	KLHL8	4	88081255	88141760	43	11	46213	1.9106	0.028027
ENSG00000101213	PTK6	20	62159354	62168723	161	42	46213	1.9103	0.028048
ENSG00000135924	DNAJB2	2	220143989	220151622	5	3	46213	1.9095	0.028101
ENSG00000136950	ARPC5L	9	127624409	127640012	18	7	46213	1.9087	0.02815
ENSG00000198380	GFPT1	2	69546901	69614386	482	74	46213	1.9085	0.028164
ENSG00000102974	CTCF	16	67596310	67673086	24	8	46213	1.9078	0.028207
ENSG00000111341	MGP	12	15034115	15038860	25	8	46213	1.9074	0.028233
ENSG00000185947	ZNF267	16	31885079	31928678	40	14	46213	1.9071	0.028257
ENSG00000154080	CHST9	18	24486445	24765281	316	70	46213	1.9068	0.028272
ENSG00000188716	DUPD1	10	76797594	76818272	23	8	46213	1.9068	0.028273
ENSG00000161267	BDH1	3	197236654	197300194	92	28	46213	1.9053	0.028368
ENSG00000178229	ZNF543	19	57831877	57842144	188	39	46213	1.9053	0.028372
ENSG00000134900	TPP2	13	103249353	103332308	306	36	46213	1.9051	0.028383
ENSG00000165138	ANKS6	9	101494278	101559247	85	25	46213	1.9045	0.028424
ENSG00000171246	NPTX1	17	78440948	78450404	48	19	46213	1.9039	0.028462
ENSG00000183463	URAD	13	28551851	28562791	321	80	46213	1.9036	0.02848
ENSG00000111640	GAPDH	12	6643093	6647540	15	3	46213	1.9032	0.028507
ENSG00000179564	LSMEM2	3	50316458	50325545	27	4	46213	1.9024	0.028557
ENSG00000080546	SESN1	6	109307640	109416022	57	19	46213	1.9018	0.028602
ENSG00000163466	ARPC2	2	219081817	219119079	87	22	46213	1.8996	0.028742
ENSG00000235631	RNF148	7	122341718	122343021	4	2	46213	1.8996	0.028743
ENSG00000143674	MAP3K21	1	233463514	233520894	223	39	46213	1.898	0.028846
ENSG00000138442	WDR12	2	203739505	203776949	156	26	46213	1.8965	0.02895
ENSG00000068878	PSME4	2	54091204	54197977	189	37	46213	1.8954	0.029023
ENSG00000131233	GJA9	1	39340123	39347259	22	6	46213	1.8947	0.029064
ENSG00000131462	TUBG1	17	40761694	40767252	25	3	46213	1.8935	0.029148
ENSG00000067167	TRAM1	8	71485677	71520604	90	26	46213	1.8931	0.029172
ENSG00000164045	CDC25A	3	48198636	48229846	85	15	46213	1.893	0.029182
ENSG00000198700	IPO9	1	201798269	201853422	150	24	46213	1.8917	0.029264
ENSG00000182318	ZSCAN22	19	58838385	58853698	13	2	46213	1.8903	0.02936
ENSG00000196504	PRPF40A	2	153508107	153574495	105	18	46213	1.8898	0.029394
ENSG00000143367	TUFT1	1	151512781	151556059	14	7	46213	1.889	0.029448
ENSG00000166963	MAP1A	15	43803156	43823818	48	8	46213	1.8883	0.029494
ENSG00000198863	RUNDC1	17	41132582	41145707	27	6	46213	1.887	0.02958
ENSG00000100276	RASL10A	22	29708922	29711745	123	18	46213	1.8856	0.029674
ENSG00000254553	AL033529.1	1	32930658	33066393	6	2	46213	1.8855	0.029683
ENSG00000152348	ATG10	5	81267844	81551958	200	30	46213	1.8853	0.029698
ENSG00000023445	BIRC3	11	102188181	102210134	92	25	46213	1.8845	0.029747
ENSG00000160685	ZBTB7B	1	154975106	154990998	15	6	46213	1.8841	0.029777
ENSG00000158022	TRIM63	1	26377795	26394124	44	9	46213	1.8834	0.029826
ENSG00000198178	CLEC4C	12	7882011	7904201	46	11	46213	1.8828	0.029865
ENSG00000165716	DIPK1B	9	139607022	139618502	152	48	46213	1.8807	0.030004
ENSG00000146094	DOK3	5	176928908	176937386	70	20	46213	1.8793	0.030102
ENSG00000187764	SEMA4D	9	91975702	92113045	514	65	46213	1.8787	0.030144
ENSG00000087884	AAMDC	11	77532155	77629478	225	33	46213	1.8783	0.030167
ENSG00000127125	PPCS	1	42921788	42926085	4	1	46213	1.8774	0.030234
ENSG00000144857	BOC	3	112930329	113006306	213	43	46213	1.8766	0.030285
ENSG00000131650	KREMEN2	16	3013945	3018384	16	3	46213	1.8741	0.030456
ENSG00000001631	KRIT1	7	91828283	91875414	25	3	46213	1.874	0.030465
ENSG00000239704	CDRT4	17	15339332	15370925	93	22	46213	1.8737	0.030488
ENSG00000164176	EDIL3	5	83236373	83680611	55	17	46213	1.8735	0.030498
ENSG00000188385	JAKMIP3	10	133918175	133998313	1102	127	46213	1.8729	0.030544
ENSG00000204335	SP5	2	171571861	171574588	9	3	46213	1.8727	0.030552
ENSG00000163207	IVL	1	152881021	152884362	21	2	46213	1.8727	0.030552
ENSG00000117984	CTSD	11	1773982	1785222	52	12	46213	1.8727	0.030553
ENSG00000123154	WDR83	19	12777614	12786646	1	1	46213	1.8722	0.03059
ENSG00000185187	SIGIRR	11	405716	417397	21	7	46213	1.8721	0.030595
ENSG00000168955	TM4SF20	2	228226872	228244022	100	25	46213	1.8719	0.030612
ENSG00000253910	PCDHGB2	5	140739609	140892546	27	10	46213	1.8717	0.030623
ENSG00000189134	NKAPL	6	28227098	28228736	11	4	46213	1.8712	0.030659
ENSG00000198561	CTNND1	11	57520715	57587018	51	11	46213	1.8706	0.030698
ENSG00000198074	AKR1B10	7	134212344	134226160	164	12	46213	1.8701	0.030737
ENSG00000229415	SFTA3	14	36942493	36983034	22	9	46213	1.8692	0.030797
ENSG00000186300	ZNF555	19	2841433	2860482	36	8	46213	1.8685	0.030843
ENSG00000100744	GSKIP	14	96829789	96853625	28	8	46213	1.8683	0.030858
ENSG00000197070	ARRDC1	9	140500106	140509810	95	20	46213	1.8672	0.030935
ENSG00000072736	NFATC3	16	68119247	68263162	185	25	46213	1.8672	0.030935
ENSG00000110719	TCIRG1	11	67806483	67818362	52	8	46213	1.8667	0.030972
ENSG00000127824	TUBA4A	2	220114433	220119330	8	4	46213	1.8651	0.031081
ENSG00000188316	ENO4	10	118609023	118671299	25	7	46213	1.8638	0.031176
ENSG00000104613	INTS10	8	19674651	19709589	55	14	46213	1.8635	0.031197
ENSG00000179774	ATOH7	10	69990381	69991860	5	3	46213	1.8626	0.031259
ENSG00000162882	HAAO	2	42994229	43019732	269	48	46213	1.8618	0.031318
ENSG00000142789	CELA3A	1	22328149	22339015	88	24	46213	1.8603	0.031424
ENSG00000078898	BPIFB2	20	31595406	31611515	59	18	46213	1.8602	0.031426
ENSG00000184260	HIST2H2AC	1	149858525	149858914	2	1	46213	1.8581	0.031578
ENSG00000127585	FBXL16	16	742500	755829	72	19	46213	1.858	0.031588
ENSG00000256223	ZNF10	12	133707178	133736051	24	6	46213	1.8579	0.031591
ENSG00000166126	AMN	14	103388993	103397529	144	42	46213	1.856	0.03173
ENSG00000196711	ALKAL1	8	53446597	53478067	126	27	46213	1.8557	0.031746
ENSG00000130283	GDF1	19	18979354	19006905	39	12	46213	1.8553	0.031776
ENSG00000137767	SQOR	15	45923346	45983492	14	4	46213	1.855	0.031799
ENSG00000117308	GALE	1	24122089	24127294	5	3	46213	1.8527	0.03196
ENSG00000135821	GLUL	1	182350839	182361341	303	37	46213	1.8524	0.031982
ENSG00000129596	CDO1	5	115140430	115152651	52	6	46213	1.8523	0.031989
ENSG00000242485	MRPL20	1	1337288	1342693	13	4	46213	1.8513	0.032065
ENSG00000169154	GOT1L1	8	37791799	37797647	9	3	46213	1.8511	0.03208
ENSG00000137509	PRCP	11	82534544	82611639	247	43	46213	1.851	0.032083
ENSG00000057252	SOAT1	1	179262849	179327815	131	37	46213	1.8476	0.032333
ENSG00000168268	NT5DC2	3	52558403	52569070	15	5	46213	1.847	0.032377
ENSG00000171703	TCEA2	20	62688646	62703699	21	8	46213	1.8466	0.032402
ENSG00000103811	CTSH	15	79213400	79237433	71	12	46213	1.8465	0.032408
ENSG00000006555	TTC22	1	55245385	55266940	35	10	46213	1.8451	0.032515
ENSG00000119547	ONECUT2	18	55102917	55158529	104	21	46213	1.8449	0.032525
ENSG00000164754	RAD21	8	117858174	117887105	36	9	46213	1.8446	0.032551
ENSG00000156599	ZDHHC5	11	57435219	57468659	18	6	46213	1.8443	0.032567
ENSG00000198914	POU3F3	2	105471969	105475032	38	13	46213	1.8437	0.032616
ENSG00000179921	GPBAR1	2	219124219	219128582	13	3	46213	1.8436	0.03262
ENSG00000073008	PVR	19	45147098	45166850	35	11	46213	1.843	0.032662
ENSG00000072071	ADGRL1	19	14258555	14316999	257	29	46213	1.8427	0.032685
ENSG00000172689	MS4A10	11	60552821	60568778	55	17	46213	1.8422	0.032721
ENSG00000185009	AP3M1	10	75880013	75910821	32	9	46213	1.842	0.03274
ENSG00000258064	AC073612.1	12	72067984	72092748	4	2	46213	1.8415	0.032778
ENSG00000149295	DRD2	11	113280337	113346111	152	32	46213	1.8413	0.032787
ENSG00000141127	PRPSAP2	17	18759612	18834600	119	28	46213	1.8411	0.032801
ENSG00000066427	ATXN3	14	92504996	92572965	395	56	46213	1.8409	0.032821
ENSG00000205883	DEFB135	8	11839830	11842099	49	11	46213	1.8401	0.032875
ENSG00000100647	SUSD6	14	70078313	70181859	192	40	46213	1.839	0.032956
ENSG00000137806	NDUFAF1	15	41679547	41694642	82	27	46213	1.8386	0.032985
ENSG00000083635	NUFIP1	13	45513384	45563618	298	34	46213	1.8353	0.033229
ENSG00000178761	FAM219B	15	75192328	75199462	7	3	46213	1.835	0.03325
ENSG00000026036	RTEL1-TNFRSF6B	20	62290756	62330037	178	41	46213	1.835	0.033253
ENSG00000151093	OXSM	3	25831571	25836025	4	2	46213	1.8346	0.033282
ENSG00000277258	PCGF2	17	36890150	36906070	14	7	46213	1.834	0.033327
ENSG00000152086	TUBA3E	2	130949316	130956034	106	28	46213	1.8331	0.033397
ENSG00000010322	NISCH	3	52489134	52527087	66	10	46213	1.8328	0.033416
ENSG00000103024	NME3	16	1820287	1821731	7	3	46213	1.8327	0.033421
ENSG00000187905	LRRC74B	22	21400276	21414817	57	15	46213	1.8326	0.033431
ENSG00000187164	SHTN1	10	118640993	118886097	126	22	46213	1.8317	0.033501
ENSG00000145700	ANKRD31	5	74364122	74532703	365	35	46213	1.8312	0.033535
ENSG00000124257	NEURL2	20	44517273	44519926	4	2	46213	1.8308	0.033562
ENSG00000116991	SIPA1L2	1	232533711	232697304	200	54	46213	1.8307	0.033576
ENSG00000073969	NSF	17	44668035	44834830	315	30	46213	1.8303	0.0336
ENSG00000283597	FAM169B	15	98982860	99029126	212	46	46213	1.8296	0.033658
ENSG00000158079	PTPDC1	9	96793076	96872138	145	28	46213	1.8292	0.033688
ENSG00000230358	SPDYE21P	7	66744765	66751217	173	30	46213	1.8287	0.033722
ENSG00000158955	WNT9B	17	44928952	44964096	52	13	46213	1.8287	0.033723
ENSG00000235453	SMIM27	9	32551142	32567003	13	6	46213	1.8284	0.033743
ENSG00000244411	KRTAP5-7	11	71238313	71239720	241	35	46213	1.8279	0.033782
ENSG00000075043	KCNQ2	20	62031563	62104030	363	82	46213	1.8273	0.03383
ENSG00000169313	P2RY12	3	151055168	151102600	17	5	46213	1.8263	0.033902
ENSG00000105778	AVL9	7	32535101	32628333	189	23	46213	1.826	0.033924
ENSG00000182093	GET1	21	40752170	40769815	90	14	46213	1.8254	0.033967
ENSG00000184060	ADAP2	17	29248698	29286340	135	27	46213	1.8254	0.033972
ENSG00000116661	FBXO2	1	11708424	11714739	121	20	46213	1.8245	0.034038
ENSG00000186479	RGS7BP	5	63802126	63908139	181	34	46213	1.8241	0.034068
ENSG00000070182	SPTB	14	65213001	65346601	218	42	46213	1.8237	0.034099
ENSG00000188056	TREML4	6	41196062	41206120	114	26	46213	1.823	0.034151
ENSG00000196456	ZNF775	7	150076424	150095719	96	17	46213	1.8224	0.034194
ENSG00000186925	KRTAP19-6	21	31913854	31914183	4	2	46213	1.8222	0.034212
ENSG00000163785	RYK	3	133875977	133969586	65	23	46213	1.8221	0.034221
ENSG00000139613	SMARCC2	12	56556767	56583351	5	2	46213	1.8216	0.034254
ENSG00000169410	PTPN9	15	75755592	75871630	126	27	46213	1.8212	0.034289
ENSG00000109099	PMP22	17	15133094	15168636	85	17	46213	1.8209	0.034309
ENSG00000131507	NDFIP1	5	141488070	141534008	229	64	46213	1.8189	0.034466
ENSG00000162627	SNX7	1	99127257	99226056	100	11	46213	1.8184	0.034498
ENSG00000138115	CYP2C8	10	96796529	96829254	17	7	46213	1.8183	0.034508
ENSG00000171931	FBXW10	17	18647337	18682662	90	20	46213	1.8182	0.034516
ENSG00000088970	KIZ	20	21106624	21227260	61	10	46213	1.818	0.03453
ENSG00000237541	HLA-DQA2	6	32709119	32714992	181	28	46213	1.8171	0.034599
ENSG00000204923	FBXO48	2	68686551	68694390	34	9	46213	1.8171	0.034602
ENSG00000205882	DEFB134	8	11850683	11853821	15	6	46213	1.817	0.034607
ENSG00000084764	MAPRE3	2	27193480	27250064	99	26	46213	1.8156	0.034713
ENSG00000138798	EGF	4	110834040	110933422	346	48	46213	1.8156	0.034715
ENSG00000278845	MRPL45	17	36452989	36479101	87	31	46213	1.8151	0.034751
ENSG00000165934	CPSF2	14	92588281	92638489	321	55	46213	1.8149	0.034769
ENSG00000149658	YTHDF1	20	61826781	61847586	78	21	46213	1.8148	0.034777
ENSG00000149922	TBX6	16	30097114	30103208	49	14	46213	1.8138	0.034854
ENSG00000184752	NDUFA12	12	95365108	95397546	96	26	46213	1.8136	0.034867
ENSG00000261456	TUBB8	10	92832	120103	82	23	46213	1.8134	0.034885
ENSG00000154016	GRAP	17	18923986	18950950	3	2	46213	1.8134	0.034889
ENSG00000183763	TRAIP	3	49866032	49894007	20	5	46213	1.8131	0.034907
ENSG00000100150	DEPDC5	22	32149937	32303020	145	24	46213	1.8126	0.034944
ENSG00000197616	MYH6	14	23851199	23877486	58	11	46213	1.812	0.034995
ENSG00000213213	CCDC183	9	139690815	139702173	40	12	46213	1.8106	0.0351
ENSG00000055211	GINM1	6	149887430	149912884	161	13	46213	1.8102	0.035133
ENSG00000120709	FAM53C	5	137673200	137685418	53	13	46213	1.8088	0.035244
ENSG00000173389	IQCF1	3	51928892	51937351	73	20	46213	1.808	0.035303
ENSG00000167397	VKORC1	16	31102163	31107301	10	4	46213	1.8073	0.035355
ENSG00000176595	KBTBD11	8	1922044	1955102	79	23	46213	1.8069	0.035388
ENSG00000278023	RDM1	17	34245070	34257777	12	2	46213	1.8061	0.035449
ENSG00000183378	OVCH2	11	7710669	7727968	42	16	46213	1.8055	0.035498
ENSG00000184459	BPIFC	22	32809834	32860471	55	22	46213	1.8054	0.035508
ENSG00000077150	NFKB2	10	104153867	104162286	9	5	46213	1.8051	0.035532
ENSG00000175711	B3GNTL1	17	80901667	81009686	74	19	46213	1.8051	0.035532
ENSG00000198892	SHISA4	1	201857836	201861434	9	4	46213	1.8043	0.035594
ENSG00000099904	ZDHHC8	22	20119330	20135530	26	5	46213	1.8034	0.035664
ENSG00000105649	RAB3A	19	18307594	18314884	54	14	46213	1.8034	0.035665
ENSG00000164175	SLC45A2	5	33944721	33984835	149	13	46213	1.8034	0.035666
ENSG00000177932	ZNF354C	5	178487416	178510538	153	55	46213	1.8024	0.035743
ENSG00000274944	AL139260.3	1	39330201	39347274	7	3	46213	1.8019	0.035777
ENSG00000173812	EIF1	17	39845139	39848920	5	3	46213	1.8019	0.03578
ENSG00000128815	WDFY4	10	49892921	50191001	307	41	46213	1.8006	0.035887
ENSG00000124557	BTN1A1	6	26501449	26510650	89	20	46213	1.8003	0.03591
ENSG00000162894	FCMR	1	207077731	207095343	87	22	46213	1.8001	0.035923
ENSG00000121210	TMEM131L	4	154387498	154557863	236	28	46213	1.7993	0.035983
ENSG00000128394	APOBEC3F	22	39436609	39449915	35	7	46213	1.7985	0.036047
ENSG00000139155	SLCO1C1	12	20848396	20906320	58	13	46213	1.7983	0.036064
ENSG00000213398	LCAT	16	67973653	67978034	5	3	46213	1.7981	0.036084
ENSG00000205442	IZUMO3	9	24542950	24545879	18	5	46213	1.7977	0.036109
ENSG00000142657	PGD	1	10459137	10480201	131	22	46213	1.7974	0.03614
ENSG00000196455	PIK3R4	3	130397779	130465673	66	11	46213	1.7971	0.036162
ENSG00000140859	KIFC3	16	57792129	57836935	164	34	46213	1.7969	0.036173
ENSG00000204287	HLA-DRA	6	32407619	32412823	682	35	46213	1.7965	0.036204
ENSG00000141349	G6PC3	17	42148103	42153672	36	11	46213	1.7958	0.036265
ENSG00000108798	ABI3	17	47287589	47300587	12	6	46213	1.7958	0.036266
ENSG00000175513	TSGA10IP	11	65712916	65727434	23	6	46213	1.7954	0.036293
ENSG00000104368	PLAT	8	42032751	42065242	92	25	46213	1.7951	0.03632
ENSG00000149927	DOC2A	16	30016830	30023625	32	10	46213	1.7943	0.036384
ENSG00000138443	ABI2	2	204192942	204312446	163	32	46213	1.7933	0.036461
ENSG00000080371	RAB21	12	72148654	72194065	50	5	46213	1.7924	0.036536
ENSG00000144406	UNC80	2	210636717	210864024	100	26	46213	1.7917	0.036594
ENSG00000186020	ZNF529	19	37034518	37064190	67	18	46213	1.7912	0.036628
ENSG00000167985	SDHAF2	11	61197545	61215001	207	43	46213	1.7903	0.036701
ENSG00000107779	BMPR1A	10	88516407	88692595	326	32	46213	1.7903	0.036702
ENSG00000105088	OLFM2	19	9964394	10047228	37	7	46213	1.7903	0.036704
ENSG00000176402	GJC3	7	99520892	99527243	21	10	46213	1.7901	0.036719
ENSG00000196427	NBPF4	1	108765963	108786703	931	119	46213	1.7899	0.036734
ENSG00000115286	NDUFS7	19	1383526	1395588	62	23	46213	1.7899	0.036739
ENSG00000130669	PAK4	19	39616422	39673456	42	15	46213	1.789	0.036809
ENSG00000140057	AK7	14	96858448	96955764	30	9	46213	1.7882	0.03687
ENSG00000015133	CCDC88C	14	91737669	91884188	309	70	46213	1.788	0.036888
ENSG00000243509	TNFRSF6B	20	62328021	62330037	10	3	46213	1.7877	0.036912
ENSG00000179630	LACC1	13	44453420	44468068	164	23	46213	1.7873	0.036948
ENSG00000164972	C9orf24	9	34379017	34397830	23	8	46213	1.7856	0.037085
ENSG00000106355	LSM5	7	32524944	32534895	50	10	46213	1.7851	0.03712
ENSG00000197279	ZNF165	6	28048753	28057341	59	10	46213	1.7845	0.037171
ENSG00000213672	NCKIPSD	3	48711277	48723360	8	4	46213	1.784	0.037214
ENSG00000126458	RRAS	19	50138549	50143458	2	1	46213	1.7833	0.037265
ENSG00000273088	AL713999.1	1	155141885	155159748	3	2	46213	1.7827	0.037317
ENSG00000143878	RHOB	2	20646835	20649206	232	45	46213	1.7821	0.037365
ENSG00000131979	GCH1	14	55308726	55369570	37	14	46213	1.782	0.037376
ENSG00000267059	AC005943.1	19	1578338	1605444	4	2	46213	1.7812	0.03744
ENSG00000196912	ANKRD36B	2	98109127	98206428	401	42	46213	1.7811	0.037447
ENSG00000100055	CYTH4	22	37678424	37711386	222	53	46213	1.7803	0.037511
ENSG00000112541	PDE10A	6	165740776	166076042	436	88	46213	1.7802	0.037521
ENSG00000274322	AL136531.2	20	1299017	1373740	3	2	46213	1.7797	0.037559
ENSG00000188822	CNR2	1	24197016	24239852	58	5	46213	1.7766	0.037817
ENSG00000241106	HLA-DOB	6	32780540	32784825	30	9	46213	1.7758	0.037886
ENSG00000198836	OPA1	3	193310933	193415612	294	54	46213	1.7748	0.037963
ENSG00000108179	PPIF	10	81107234	81115093	25	9	46213	1.7747	0.037974
ENSG00000197054	ZNF763	19	12075852	12091196	120	15	46213	1.7744	0.038001
ENSG00000140400	MAN2C1	15	75648133	75660971	40	7	46213	1.774	0.038032
ENSG00000082126	MPP4	2	202509593	202563417	45	13	46213	1.7739	0.038041
ENSG00000179841	AKAP5	14	64932217	64941221	13	5	46213	1.771	0.038278
ENSG00000165140	FBP1	9	97365415	97402531	25	9	46213	1.7704	0.038326
ENSG00000236782	AL391650.1	1	26496007	26498312	17	4	46213	1.7697	0.03839
ENSG00000162676	GFI1	1	92940319	92952433	16	6	46213	1.7688	0.038462
ENSG00000105339	DENND3	8	142138711	142205907	305	60	46213	1.7685	0.038491
ENSG00000267360	AC012309.1	19	37656285	37698156	2	1	46213	1.7685	0.038492
ENSG00000213809	KLRK1	12	10524952	10542617	17	4	46213	1.768	0.038532
ENSG00000115306	SPTBN1	2	54683422	54898582	496	69	46213	1.7661	0.038691
ENSG00000105376	ICAM5	19	10400657	10407454	38	12	46213	1.7649	0.038789
ENSG00000118526	TCF21	6	134210276	134216691	18	5	46213	1.7629	0.038956
ENSG00000175352	NRIP3	11	9002123	9025596	26	7	46213	1.7623	0.039009
ENSG00000158315	RHBDL2	1	39351479	39407471	189	44	46213	1.7619	0.039044
ENSG00000175634	RPS6KB2	11	67195972	67202879	8	2	46213	1.7617	0.039063
ENSG00000168781	PPIP5K1	15	43825660	43882451	86	14	46213	1.7615	0.039077
ENSG00000157741	UBN2	7	138916231	138992982	74	20	46213	1.7613	0.039095
ENSG00000137496	IL18BP	11	71709587	71714799	15	5	46213	1.761	0.039121
ENSG00000105971	CAV2	7	116139444	116148595	29	8	46213	1.7603	0.039181
ENSG00000253305	PCDHGB6	5	140787588	140892546	16	6	46213	1.76	0.0392
ENSG00000242028	HYPK	15	44088340	44095241	9	4	46213	1.7598	0.039221
ENSG00000153684	GOLGA8F	15	28623810	28637164	46	11	46213	1.7595	0.039247
ENSG00000181744	DIPK2A	3	143690640	143711209	270	30	46213	1.7578	0.039389
ENSG00000175877	TMEM270	7	73275489	73280223	120	28	46213	1.7572	0.039442
ENSG00000140009	ESR2	14	64550950	64804830	363	66	46213	1.7572	0.039443
ENSG00000262209	PCDHGB3	5	140749831	140892546	12	6	46213	1.7568	0.039477
ENSG00000089050	RBBP9	20	18467184	18477887	15	6	46213	1.7566	0.039493
ENSG00000127540	UQCR11	19	1597171	1605489	6	2	46213	1.7558	0.039558
ENSG00000127129	EDN2	1	41944446	41950342	18	8	46213	1.7541	0.039704
ENSG00000147434	CHRNA6	8	42607763	42623929	44	9	46213	1.7533	0.039773
ENSG00000138380	CARF	2	203776937	203851786	102	21	46213	1.7519	0.039899
ENSG00000139055	ERP27	12	15066969	15092016	35	7	46213	1.7514	0.039943
ENSG00000162975	KCNF1	2	11052063	11054351	87	13	46213	1.7512	0.039958
ENSG00000163221	S100A12	1	153346182	153348125	52	10	46213	1.7502	0.040041
ENSG00000100867	DHRS2	14	24105544	24114848	95	28	46213	1.7501	0.040055
ENSG00000100191	SLC5A4	22	32614463	32651328	183	39	46213	1.7488	0.040165
ENSG00000061918	GUCY1B1	4	156680144	156728743	91	21	46213	1.7488	0.040167
ENSG00000174851	YIF1A	11	66052051	66056641	16	7	46213	1.7487	0.040168
ENSG00000092931	MFSD11	17	74731947	74775368	29	14	46213	1.7457	0.040431
ENSG00000137497	NUMA1	11	71713910	71791739	169	20	46213	1.7452	0.040476
ENSG00000101158	NELFCD	20	57556263	57570188	71	24	46213	1.7451	0.040481
ENSG00000163646	CLRN1	3	150643950	150690786	28	11	46213	1.7451	0.040483
ENSG00000214681	IQCF5	3	51907737	51909600	23	5	46213	1.7442	0.040561
ENSG00000117305	HMGCL	1	24128375	24151949	31	5	46213	1.7436	0.040617
ENSG00000134318	ROCK2	2	11319887	11484711	185	25	46213	1.7432	0.040648
ENSG00000142065	ZFP14	19	36825355	36870101	32	6	46213	1.7424	0.040721
ENSG00000164916	FOXK1	7	4721940	4811074	468	75	46213	1.7409	0.040851
ENSG00000234857	HNRNPUL2-BSCL2	11	62457747	62494856	7	2	46213	1.7403	0.040903
ENSG00000180834	MAP6D1	3	183533664	183543382	17	3	46213	1.7401	0.040917
ENSG00000183395	PMCH	12	102590237	102591623	1	1	46213	1.7375	0.04115
ENSG00000214534	ZNF705E	11	71525091	71532594	219	40	46213	1.7366	0.04123
ENSG00000214413	BBIP1	10	112658488	112679032	17	8	46213	1.7365	0.041238
ENSG00000171033	PKIA	8	79428374	79517502	128	13	46213	1.7362	0.041262
ENSG00000183386	FHL3	1	38462442	38471177	152	50	46213	1.7359	0.041287
ENSG00000165660	ABRAXAS2	10	126490354	126525239	20	10	46213	1.7359	0.041292
ENSG00000139656	SMIM2	13	44717679	44735393	86	24	46213	1.7355	0.04133
ENSG00000140386	SCAPER	15	76640245	77197676	357	40	46213	1.7353	0.041346
ENSG00000039650	PNKP	19	50364461	50371143	7	3	46213	1.7353	0.041347
ENSG00000076003	MCM6	2	136597196	136633996	41	14	46213	1.7351	0.041365
ENSG00000168032	ENTPD3	3	40428647	40470110	45	13	46213	1.735	0.041374
ENSG00000177363	LRRN4CL	11	62453874	62457371	4	1	46213	1.7346	0.041402
ENSG00000144724	PTPRG	3	61547585	62283288	549	98	46213	1.7338	0.041481
ENSG00000125266	EFNB2	13	107142079	107187462	134	38	46213	1.7329	0.041554
ENSG00000169696	ASPSCR1	17	79935426	79975282	128	26	46213	1.7321	0.041625
ENSG00000185164	NOMO2	16	18511182	18573533	149	31	46213	1.7313	0.041703
ENSG00000131759	RARA	17	38465446	38513895	66	21	46213	1.7312	0.041712
ENSG00000164930	FZD6	8	104310661	104345087	87	17	46213	1.7303	0.041788
ENSG00000187714	SLC18A3	10	50818347	50820766	10	5	46213	1.7299	0.041823
ENSG00000168291	PDHB	3	58413357	58419579	17	4	46213	1.7283	0.041963
ENSG00000136878	USP20	9	132597725	132644117	209	34	46213	1.7279	0.042005
ENSG00000166451	CENPN	16	81040103	81066719	16	4	46213	1.7273	0.042053
ENSG00000130699	TAF4	20	60549854	60640866	545	86	46213	1.7269	0.042097
ENSG00000166682	TMPRSS5	11	113558272	113577095	95	28	46213	1.7251	0.042257
ENSG00000166261	ZNF202	11	123594885	123612379	21	5	46213	1.7249	0.042275
ENSG00000157703	SVOPL	7	138279030	138386097	205	50	46213	1.7243	0.042328
ENSG00000126746	ZNF384	12	6775643	6798676	31	14	46213	1.7242	0.042336
ENSG00000182871	COL18A1	21	46825052	46933634	256	29	46213	1.724	0.042351
ENSG00000160410	SHKBP1	19	41082757	41097303	19	6	46213	1.7235	0.042397
ENSG00000039523	RIPOR1	16	67562720	67580691	28	8	46213	1.7234	0.042409
ENSG00000085552	IGSF9	1	159896829	159915394	125	27	46213	1.723	0.042444
ENSG00000177548	RABEP2	16	28915742	28937073	56	18	46213	1.7227	0.04247
ENSG00000167123	CERCAM	9	131174045	131199630	27	4	46213	1.7217	0.042564
ENSG00000118690	ARMC2	6	109169619	109295675	213	26	46213	1.72	0.042714
ENSG00000185475	TMEM179B	11	62554887	62557877	5	2	46213	1.72	0.04272
ENSG00000159792	PSKH1	16	67927175	67963581	7	3	46213	1.7197	0.042747
ENSG00000255439	AC135050.2	16	31098189	31106277	7	4	46213	1.7185	0.042849
ENSG00000138109	CYP2C9	10	96698428	96749147	64	15	46213	1.7183	0.042871
ENSG00000157827	FMNL2	2	153191751	153506348	820	62	46213	1.7183	0.042874
ENSG00000173200	PARP15	3	122296449	122357894	104	23	46213	1.7182	0.042881
ENSG00000089692	LAG3	12	6881685	6887619	20	7	46213	1.7178	0.042916
ENSG00000166454	ATMIN	16	81069452	81080963	48	7	46213	1.7177	0.04293
ENSG00000189266	PNRC2	1	24286302	24289952	11	6	46213	1.7172	0.042974
ENSG00000118816	CCNI	4	77968311	77997158	189	28	46213	1.7169	0.043002
ENSG00000206172	HBA1	16	226679	227521	6	3	46213	1.7168	0.043011
ENSG00000283563	AC098650.1	3	28390669	29809028	15	7	46213	1.7166	0.043029
ENSG00000164466	SFXN1	5	174905398	174956745	209	44	46213	1.7163	0.043056
ENSG00000001630	CYP51A1	7	91741465	91764117	112	27	46213	1.7147	0.043199
ENSG00000184436	THAP7	22	21354061	21356485	16	7	46213	1.7145	0.043215
ENSG00000132436	FIGNL1	7	50511826	50610233	91	21	46213	1.7145	0.04322
ENSG00000106367	AP1S1	7	100797678	100804558	88	25	46213	1.7142	0.043247
ENSG00000180479	ZNF571	19	38045684	38085691	18	5	46213	1.714	0.043269
ENSG00000140481	CCDC33	15	74528630	74628482	151	45	46213	1.7137	0.043294
ENSG00000108953	YWHAE	17	1247566	1303672	425	81	46213	1.7132	0.043342
ENSG00000141338	ABCA8	17	66863433	66951533	17	5	46213	1.7129	0.043366
ENSG00000166387	PPFIBP2	11	7535001	7674991	509	64	46213	1.712	0.043449
ENSG00000164172	MOCS2	5	52391509	52405893	71	14	46213	1.7118	0.043463
ENSG00000005238	FAM214B	9	35104109	35116338	131	32	46213	1.7118	0.043466
ENSG00000134057	CCNB1	5	68462837	68474072	87	18	46213	1.7115	0.043497
ENSG00000123977	DAW1	2	228735770	228789060	272	46	46213	1.7115	0.043498
ENSG00000073282	TP63	3	189349216	189615068	92	32	46213	1.7108	0.04356
ENSG00000069431	ABCC9	12	21950335	22095463	185	28	46213	1.7108	0.04356
ENSG00000197776	KLHDC1	14	50159823	50219870	66	13	46213	1.7107	0.043564
ENSG00000205307	SAP25	7	100169851	100171443	10	4	46213	1.7105	0.043588
ENSG00000100599	RIN3	14	92980118	93155339	336	53	46213	1.7093	0.043694
ENSG00000104635	SLC39A14	8	22224762	22291642	206	35	46213	1.7091	0.043716
ENSG00000237763	AMY1A	1	104198377	104207176	28	8	46213	1.7089	0.043737
ENSG00000112137	PHACTR1	6	12717037	13290716	720	87	46213	1.7089	0.043739
ENSG00000169047	IRS1	2	227596033	227664475	319	35	46213	1.7087	0.043749
ENSG00000139053	PDE6H	12	15125956	15134799	61	6	46213	1.7082	0.043798
ENSG00000070495	JMJD6	17	74708914	74722881	7	3	46213	1.7071	0.043905
ENSG00000234409	CCDC188	22	20135950	20138588	12	3	46213	1.7069	0.043924
ENSG00000182087	TMEM259	19	1009647	1021178	66	17	46213	1.7067	0.043939
ENSG00000131477	RAMP2	17	40912793	40915059	6	2	46213	1.7059	0.04401
ENSG00000105497	ZNF175	19	52074551	52095761	52	16	46213	1.7059	0.044012
ENSG00000176601	MAP3K19	2	135722061	135805015	496	26	46213	1.7056	0.04404
ENSG00000185640	KRT79	12	53215231	53228079	53	14	46213	1.7054	0.044062
ENSG00000165637	VDAC2	10	76969912	76991206	26	7	46213	1.7045	0.044145
ENSG00000119537	KDSR	18	60994959	61034743	289	51	46213	1.7035	0.044236
ENSG00000100490	CDKL1	14	50796122	50864122	123	22	46213	1.703	0.044284
ENSG00000160233	LRRC3	21	45875369	45882079	187	42	46213	1.7027	0.044311
ENSG00000196616	ADH1B	4	100226121	100273917	42	13	46213	1.7024	0.044336
ENSG00000122386	ZNF205	16	3162561	3170518	61	14	46213	1.7022	0.044361
ENSG00000197415	VEPH1	3	156977531	157221415	197	29	46213	1.6996	0.044607
ENSG00000196224	KRTAP5-3	11	1628795	1629693	155	47	46213	1.6994	0.044619
ENSG00000232040	ZBED9	6	28539407	28555112	8	3	46213	1.6987	0.044692
ENSG00000172771	EFCAB12	3	129120164	129147494	76	15	46213	1.698	0.044752
ENSG00000258539	AC068896.1	10	126305649	126480296	12	6	46213	1.6976	0.044793
ENSG00000178381	ZFAND2A	7	1191707	1199814	64	12	46213	1.697	0.044846
ENSG00000180745	CLRN3	10	129676105	129691211	243	62	46213	1.6968	0.044866
ENSG00000177469	CAVIN1	17	40554470	40575535	18	6	46213	1.6954	0.044997
ENSG00000004838	ZMYND10	3	50378541	50384283	40	6	46213	1.6949	0.045047
ENSG00000144218	AFF3	2	100161881	100759037	642	57	46213	1.6947	0.045071
ENSG00000156427	FGF18	5	170846660	170884627	162	43	46213	1.6941	0.045124
ENSG00000137338	PGBD1	6	28249349	28270326	85	22	46213	1.6937	0.045166
ENSG00000215271	HOMEZ	14	23741631	23768656	191	47	46213	1.6917	0.045353
ENSG00000186832	KRT16	17	39766030	39769005	14	7	46213	1.6902	0.045493
ENSG00000115474	KCNJ13	2	233631174	233641278	49	8	46213	1.6897	0.045542
ENSG00000243678	NME2	17	49242796	49249108	10	4	46213	1.6894	0.045573
ENSG00000170085	SIMC1	5	175665370	175772994	526	114	46213	1.6883	0.045679
ENSG00000135926	TMBIM1	2	219138915	219157300	59	13	46213	1.6865	0.045851
ENSG00000167799	NUDT8	11	67395409	67397401	29	8	46213	1.6854	0.045952
ENSG00000145916	RMND5B	5	177557997	177577566	127	34	46213	1.6848	0.046009
ENSG00000136011	STAB2	12	103981051	104160505	133	43	46213	1.6841	0.046079
ENSG00000154678	PDE1C	7	31790793	32338941	1403	148	46213	1.684	0.046091
ENSG00000173769	TOPAZ1	3	44283378	44373590	83	20	46213	1.6832	0.046167
ENSG00000237247	MBD3L5	19	7030589	7033022	2	1	46213	1.6828	0.046204
ENSG00000081138	CDH7	18	63417488	63557577	92	23	46213	1.6828	0.046207
ENSG00000221938	OR2A14	7	143826151	143827162	10	1	46213	1.6826	0.046227
ENSG00000178971	CTC1	17	8128139	8151362	28	9	46213	1.6803	0.046445
ENSG00000134107	BHLHE40	3	5020801	5027008	123	21	46213	1.6796	0.046516
ENSG00000136156	ITM2B	13	48807294	48844493	250	48	46213	1.6793	0.046549
ENSG00000126524	SBDS	7	66452664	66460588	17	7	46213	1.6784	0.046637
ENSG00000181904	C5orf24	5	134181370	134195427	19	10	46213	1.6781	0.046666
ENSG00000221886	ZBED8	5	159820155	159827104	10	4	46213	1.678	0.04667
ENSG00000140478	GOLGA6D	15	75575176	75588148	105	25	46213	1.678	0.046676
ENSG00000151062	CACNA2D4	12	1901123	2028002	422	54	46213	1.6778	0.046689
ENSG00000168131	OR2B2	6	27878963	27880174	8	4	46213	1.6771	0.046765
ENSG00000149488	TMC2	20	2517253	2622430	157	30	46213	1.6769	0.046784
ENSG00000174448	STARD6	18	51850728	51884334	58	10	46213	1.6761	0.046859
ENSG00000198046	ZNF667	19	56950694	56988743	30	8	46213	1.6761	0.046864
ENSG00000167635	ZNF146	19	36705504	36729676	9	4	46213	1.6758	0.046889
ENSG00000186710	CFAP73	12	113587663	113597081	11	3	46213	1.6757	0.046895
ENSG00000095713	CRTAC1	10	99624757	99790585	280	53	46213	1.6741	0.047053
ENSG00000168481	LGI3	8	22004338	22014345	42	16	46213	1.6734	0.047126
ENSG00000077080	ACTL6B	7	100240720	100254084	58	12	46213	1.6713	0.04733
ENSG00000163156	SCNM1	1	151138518	151142773	5	3	46213	1.6709	0.04737
ENSG00000163596	ICA1L	2	203637873	203736708	129	34	46213	1.6708	0.047378
ENSG00000115234	SNX17	2	27593363	27600400	5	2	46213	1.6705	0.047406
ENSG00000128285	MCHR1	22	41074754	41078818	10	3	46213	1.6701	0.047448
ENSG00000135587	SMPD2	6	109761966	109765122	9	4	46213	1.6697	0.047491
ENSG00000015171	ZMYND11	10	180405	300577	773	93	46213	1.6693	0.047529
ENSG00000104886	PLEKHJ1	19	2230083	2237703	13	4	46213	1.6688	0.047577
ENSG00000168785	TSPAN5	4	99391518	99579780	399	63	46213	1.6685	0.047605
ENSG00000256053	COA8	14	104029299	104058524	69	9	46213	1.6661	0.04785
ENSG00000133275	CSNK1G2	19	1941148	1981337	53	21	46213	1.6657	0.047891
ENSG00000172922	RNASEH2C	11	65485144	65488418	37	9	46213	1.6656	0.047893
ENSG00000206140	TMEM191C	22	21820739	21821312	3	1	46213	1.6651	0.047949
ENSG00000143479	DYRK3	1	206808881	206822542	92	27	46213	1.665	0.047953
ENSG00000123689	G0S2	1	209848765	209849733	7	3	46213	1.6649	0.047971
ENSG00000187323	DCC	18	49866542	51062273	222	42	46213	1.6634	0.048114
ENSG00000258405	ZNF578	19	52956829	53015407	73	22	46213	1.6624	0.048216
ENSG00000128294	TPST2	22	26917949	26992681	138	43	46213	1.662	0.048261
ENSG00000250305	TRMT9B	8	12803151	12889012	452	74	46213	1.6619	0.048262
ENSG00000137601	NEK1	4	170314426	170533780	753	112	46213	1.6612	0.048337
ENSG00000147689	FAM83A	8	124191287	124222319	78	15	46213	1.66	0.048454
ENSG00000056487	PHF21B	22	45277042	45405581	158	51	46213	1.6599	0.048468
ENSG00000183091	NEB	2	152341850	152591001	574	84	46213	1.6599	0.048469
ENSG00000163808	KIF15	3	44803209	44894753	238	44	46213	1.6595	0.048511
ENSG00000218336	TENM3	4	183164582	183724177	296	83	46213	1.6592	0.04854
ENSG00000144401	METTL21A	2	208445355	208490651	91	22	46213	1.6578	0.048675
ENSG00000186860	KRTAP17-1	17	39471169	39471947	53	12	46213	1.6569	0.048766
ENSG00000168878	SFTPB	2	85884437	85895864	10	5	46213	1.6565	0.048812
ENSG00000115091	ACTR3	2	114647537	114720173	19	5	46213	1.6562	0.04884
ENSG00000156858	PRR14	16	30662188	30667761	27	7	46213	1.6561	0.048854
ENSG00000127989	MTERF1	7	91500243	91510034	46	14	46213	1.6551	0.04895
ENSG00000144908	ALDH1L1	3	125822405	125900029	300	66	46213	1.655	0.048963
ENSG00000146618	FERD3L	7	19184405	19185044	6	2	46213	1.6543	0.049029
ENSG00000172031	EPHX4	1	92495539	92529093	38	11	46213	1.6542	0.04904
ENSG00000134160	TRPM1	15	31293264	31453476	270	45	46213	1.6541	0.049056
ENSG00000089723	OTUB2	14	94492675	94515276	148	26	46213	1.6537	0.049098
ENSG00000189306	RRP7A	22	42905974	42915808	122	34	46213	1.6536	0.049103
ENSG00000126337	KRT36	17	39642388	39648798	23	6	46213	1.6535	0.049113
ENSG00000010318	PHF7	3	52444673	52457657	98	23	46213	1.6534	0.049122
ENSG00000124493	GRM4	6	33986422	34123399	331	74	46213	1.6533	0.049137
ENSG00000065000	AP3D1	19	2100987	2151556	163	32	46213	1.6515	0.049315
ENSG00000272104	Z84492.1	3	50388323	50405354	4	2	46213	1.6513	0.049337
ENSG00000165025	SYK	9	93564069	93660831	399	71	46213	1.6512	0.049346
ENSG00000221931	OR6X1	11	123624196	123625253	5	3	46213	1.6509	0.049381
ENSG00000123612	ACVR1C	2	158383279	158485517	89	18	46213	1.6507	0.049398
ENSG00000175106	TVP23C	17	15405578	15466909	369	61	46213	1.6506	0.049412
ENSG00000140749	IGSF6	16	21650858	21663981	20	11	46213	1.6504	0.049426
ENSG00000100902	PSMA6	14	35747839	35786699	102	25	46213	1.6503	0.049439
ENSG00000186086	NBPF6	1	108992904	109013624	55	17	46213	1.6503	0.049445
ENSG00000186001	LRCH3	3	197518106	197615307	92	17	46213	1.6502	0.049449
ENSG00000253159	PCDHGA12	5	140810156	140892546	58	15	46213	1.6496	0.049514
ENSG00000165606	DRGX	10	50572226	50604062	114	28	46213	1.6495	0.049518
ENSG00000275832	ARHGAP23	17	36584662	36668628	519	99	46213	1.6495	0.049526
ENSG00000113525	IL5	5	131877136	131879214	2	1	46213	1.6493	0.049539
ENSG00000179965	ZNF771	16	30418618	30442429	22	4	46213	1.6489	0.049589
ENSG00000137819	PAQR5	15	69591286	69700119	184	31	46213	1.6488	0.049598
ENSG00000115211	EIF2B4	2	27587219	27593353	35	5	46213	1.648	0.049671
ENSG00000085274	MYNN	3	169490619	169507504	93	23	46213	1.647	0.049776
ENSG00000116918	TSNAX	1	231664399	231702270	254	10	46213	1.6469	0.049787
ENSG00000088538	DOCK3	3	50712672	51421629	314	23	46213	1.6461	0.049869
ENSG00000170954	ZNF415	19	53611132	53636171	73	23	46213	1.6445	0.05004
ENSG00000204300	TMEM225	11	123753633	123756349	14	4	46213	1.6433	0.05016
ENSG00000198453	ZNF568	19	37407231	37488834	85	9	46213	1.6424	0.050258
ENSG00000163686	ABHD6	3	58223233	58280461	272	42	46213	1.642	0.050292
ENSG00000282872	C1orf232	1	26490652	26495072	9	3	46213	1.6406	0.050438
ENSG00000064218	DMRT3	9	976964	991731	13	5	46213	1.6401	0.050489
ENSG00000116117	PARD3B	2	205410516	206484886	321	77	46213	1.6401	0.050492
ENSG00000184117	NIPSNAP1	22	29950797	29977326	11	5	46213	1.6398	0.050527
ENSG00000111961	SASH1	6	148663729	148873186	817	132	46213	1.6389	0.050621
ENSG00000231068	KRTAP21-3	21	32090843	32091095	18	2	46213	1.6385	0.050659
ENSG00000085840	ORC1	1	52838501	52870131	118	32	46213	1.6371	0.0508
ENSG00000141084	RANBP10	16	67756969	67840555	63	19	46213	1.6371	0.050805
ENSG00000164815	ORC5	7	103766788	103848495	296	47	46213	1.6356	0.050965
ENSG00000185897	FFAR3	19	35849362	35851387	12	6	46213	1.6339	0.051142
ENSG00000164076	CAMKV	3	49895422	49907655	17	8	46213	1.6334	0.051198
ENSG00000122861	PLAU	10	75670862	75677255	55	20	46213	1.6331	0.051219
ENSG00000164761	TNFRSF11B	8	119935796	119964439	16	4	46213	1.6323	0.051313
ENSG00000244165	P2RY11	19	10222214	10226048	20	8	46213	1.6318	0.051356
ENSG00000163072	NOSTRIN	2	169643049	169722024	214	45	46213	1.6315	0.051388
ENSG00000186297	GABRA5	15	27111510	27194354	138	35	46213	1.6305	0.051494
ENSG00000001629	ANKIB1	7	91875548	92030698	70	9	46213	1.6304	0.051505
ENSG00000125888	BANF2	20	17674317	17716516	267	43	46213	1.63	0.051547
ENSG00000170627	GTSF1	12	54849738	54867383	18	3	46213	1.6293	0.051621
ENSG00000170484	KRT74	12	52959566	52967609	84	23	46213	1.6292	0.051633
ENSG00000105696	TMEM59L	19	18718240	18731849	119	25	46213	1.6289	0.051672
ENSG00000078328	RBFOX1	16	6069132	7763340	248	49	46213	1.6288	0.051678
ENSG00000168802	CHTF8	16	69151913	69166487	14	7	46213	1.6287	0.051691
ENSG00000153982	GDPD1	17	57297834	57352866	28	11	46213	1.6275	0.051818
ENSG00000156395	SORCS3	10	106400859	107024993	92	19	46213	1.627	0.05187
ENSG00000152578	GRIA4	11	105480756	105852819	23	10	46213	1.6267	0.051898
ENSG00000132196	HSD17B7	1	162760513	162782319	616	93	46213	1.6259	0.051982
ENSG00000259823	LYPD8	1	248902716	248903150	1	1	46213	1.6255	0.05203
ENSG00000177981	ASB8	12	48541571	48551378	27	7	46213	1.6247	0.052115
ENSG00000131044	TTLL9	20	30458505	30532766	156	43	46213	1.6247	0.052115
ENSG00000089195	TRMT6	20	5918479	5931204	74	19	46213	1.6246	0.052124
ENSG00000170191	NANP	20	25593571	25604811	169	31	46213	1.6244	0.052144
ENSG00000115226	FNDC4	2	27714750	27718112	4	2	46213	1.624	0.052191
ENSG00000203727	SAMD5	6	147830063	147891157	263	55	46213	1.6239	0.052201
ENSG00000243708	PLA2G4B	15	42129973	42140345	17	5	46213	1.6238	0.052209
ENSG00000124205	EDN3	20	57875482	57901047	10	4	46213	1.6232	0.052277
ENSG00000125901	MRPS26	20	3026591	3028900	9	4	46213	1.6227	0.052325
ENSG00000133475	GGT2	22	21562262	21581926	4	2	46213	1.622	0.052398
ENSG00000176563	CNTD1	17	40950810	40962653	3	1	46213	1.6217	0.052431
ENSG00000189319	FAM53B	10	126307861	126432838	531	44	46213	1.6213	0.052475
ENSG00000053371	AKR7A2	1	19630459	19638640	16	6	46213	1.6202	0.05259
ENSG00000168374	ARF4	3	57557090	57583135	80	23	46213	1.6191	0.052715
ENSG00000284512	AC092718.8	16	81055921	81129889	20	4	46213	1.6185	0.052782
ENSG00000167791	CABP2	11	67286383	67291988	35	12	46213	1.6182	0.05281
ENSG00000164051	CCDC51	3	48473574	48481529	17	5	46213	1.6182	0.052813
ENSG00000136682	CBWD2	2	114195268	114253766	490	73	46213	1.6177	0.052867
ENSG00000116147	TNR	1	175284330	175712906	166	52	46213	1.6167	0.052972
ENSG00000162980	ARL5A	2	152655316	152685002	28	9	46213	1.6159	0.053056
ENSG00000140470	ADAMTS17	15	100511794	100882210	642	94	46213	1.6154	0.053111
ENSG00000087365	SF3B2	11	65819802	65836779	6	2	46213	1.6153	0.053123
ENSG00000110693	SOX6	11	15987995	16497935	116	21	46213	1.6153	0.053124
ENSG00000121406	ZNF549	19	58038693	58068910	178	29	46213	1.6152	0.053136
ENSG00000176383	B3GNT4	12	122688090	122693492	14	4	46213	1.6151	0.053144
ENSG00000105323	HNRNPUL1	19	41768401	41813503	50	21	46213	1.6148	0.053178
ENSG00000112486	CCR6	6	167525295	167553184	148	29	46213	1.6129	0.053383
ENSG00000105708	ZNF14	19	19821280	19843906	26	7	46213	1.6127	0.0534
ENSG00000130203	APOE	19	45409011	45412650	8	4	46213	1.6126	0.053411
ENSG00000283776	TAF11L13	5	17632197	17632793	23	4	46213	1.6125	0.05343
ENSG00000110713	NUP98	11	3696240	3819022	113	33	46213	1.612	0.053477
ENSG00000132514	CLEC10A	17	6977856	6983626	19	5	46213	1.6117	0.05351
ENSG00000171806	METTL18	1	169761670	169764107	15	5	46213	1.6116	0.053527
ENSG00000100077	GRK3	22	25960816	26125261	179	33	46213	1.6109	0.0536
ENSG00000159753	CARMIL2	16	67678822	67691472	26	9	46213	1.6106	0.053628
ENSG00000106336	FBXO24	7	100183927	100198740	10	4	46213	1.6104	0.053652
ENSG00000176769	TCERG1L	10	132890654	133109984	511	107	46213	1.6104	0.053653
ENSG00000113638	TTC33	5	40512435	40756077	74	19	46213	1.6102	0.053679
ENSG00000167110	GOLGA2	9	131018108	131038268	101	28	46213	1.6087	0.05384
ENSG00000117593	DARS2	1	173793641	173827684	39	8	46213	1.6079	0.053932
ENSG00000180549	FUT7	9	139924626	139927462	12	4	46213	1.6076	0.053959
ENSG00000155666	KDM8	16	27214816	27233089	42	10	46213	1.6075	0.053974
ENSG00000174231	PRPF8	17	1553923	1588176	23	6	46213	1.6062	0.054114
ENSG00000064313	TAF2	8	120743015	120845103	88	25	46213	1.6059	0.054151
ENSG00000171953	ATPAF2	17	17919521	17942482	60	17	46213	1.6057	0.054169
ENSG00000135535	CD164	6	109687717	109703660	137	25	46213	1.6057	0.054169
ENSG00000120699	EXOSC8	13	37574678	37583538	6	2	46213	1.6056	0.054179
ENSG00000159182	PRAC1	17	46799081	46799884	4	2	46213	1.6055	0.05419
ENSG00000240563	L1TD1	1	62660503	62678000	52	13	46213	1.6055	0.054196
ENSG00000128564	VGF	7	100805790	100808874	4	2	46213	1.6053	0.054215
ENSG00000185909	KLHDC8B	3	49209044	49213919	6	2	46213	1.6045	0.054302
ENSG00000198390	KRTAP13-1	21	31768392	31769140	4	2	46213	1.6042	0.054337
ENSG00000088325	TPX2	20	30327074	30389608	147	21	46213	1.6041	0.054352
ENSG00000180658	OR2A4	6	132021609	132022541	150	46	46213	1.6038	0.054378
ENSG00000120156	TEK	9	27109139	27230173	76	20	46213	1.6033	0.054432
ENSG00000271079	CTAGE15	7	143268894	143271480	91	7	46213	1.6027	0.054505
ENSG00000077097	TOP2B	3	25639396	25705990	104	11	46213	1.6025	0.054524
ENSG00000152672	CLEC4F	2	71035775	71047732	18	5	46213	1.6023	0.054549
ENSG00000123989	CHPF	2	220403669	220408509	11	2	46213	1.6022	0.054555
ENSG00000127311	HELB	12	66696325	66741425	42	4	46213	1.6014	0.054648
ENSG00000206557	TRIM71	3	32859510	32939318	54	19	46213	1.6013	0.054659
ENSG00000229924	FAM90A26	4	9172135	9178456	235	39	46213	1.601	0.054693
ENSG00000157856	DRC1	2	26624784	26679579	28	12	46213	1.6005	0.054739
ENSG00000197375	SLC22A5	5	131705444	131731306	144	35	46213	1.6001	0.054789
ENSG00000169181	GSG1L	16	27798856	28074830	103	35	46213	1.5995	0.054854
ENSG00000136628	EPRS	1	220141943	220220000	8	3	46213	1.5991	0.054895
ENSG00000116809	ZBTB17	1	16268364	16302627	49	14	46213	1.5988	0.054938
ENSG00000153012	LGI2	4	25000469	25032501	49	8	46213	1.5986	0.054954
ENSG00000110375	UPK2	11	118827026	118829269	43	10	46213	1.5985	0.054969
ENSG00000179364	PACS2	14	105766900	105864484	152	25	46213	1.5975	0.05508
ENSG00000075275	CELSR1	22	46756731	46933067	165	32	46213	1.5972	0.055116
ENSG00000162384	CZIB	1	53679771	53686289	5	2	46213	1.597	0.055135
ENSG00000102981	PARD6A	16	67694849	67696681	2	1	46213	1.5963	0.055206
ENSG00000121989	ACVR2A	2	148602086	148688395	62	12	46213	1.596	0.055243
ENSG00000146592	CREB5	7	28338940	28865511	475	102	46213	1.5959	0.055254
ENSG00000162998	FRZB	2	183698002	183731890	21	10	46213	1.5948	0.055373
ENSG00000174939	ASPHD1	16	29911700	29917377	4	1	46213	1.5948	0.055383
ENSG00000182134	TDRKH	1	151744040	151763892	29	9	46213	1.5941	0.055456
ENSG00000178187	ZNF454	5	178368192	178393434	216	35	46213	1.5932	0.055556
ENSG00000137070	IL11RA	9	34650699	34661889	155	38	46213	1.5928	0.055608
ENSG00000184990	SIVA1	14	105219437	105225996	99	22	46213	1.5927	0.055609
ENSG00000196119	OR8A1	11	124439893	124441038	11	3	46213	1.5924	0.055642
ENSG00000241123	KRTAP10-5	21	45999332	46000481	15	3	46213	1.5919	0.0557
ENSG00000119414	PPP6C	9	127908852	127952218	114	32	46213	1.5916	0.055734
ENSG00000229117	RPL41	12	56510370	56511727	11	6	46213	1.5906	0.055849
ENSG00000204120	GIGYF2	2	233562015	233725285	308	48	46213	1.5899	0.055927
ENSG00000170485	NPAS2	2	101436614	101613291	597	73	46213	1.5898	0.055936
ENSG00000107957	SH3PXD2A	10	105353784	105615301	385	52	46213	1.5891	0.056017
ENSG00000167186	COQ7	16	19078921	19091417	60	15	46213	1.5888	0.056055
ENSG00000198793	MTOR	1	11166592	11322564	692	90	46213	1.5887	0.056065
ENSG00000241484	ARHGAP8	22	45148438	45258668	159	49	46213	1.5883	0.056112
ENSG00000185453	ZSWIM9	19	48673949	48700877	17	6	46213	1.5882	0.056119
ENSG00000136159	NUDT15	13	48611703	48621358	21	10	46213	1.5878	0.056166
ENSG00000090661	CERS4	19	8274197	8327305	90	27	46213	1.5875	0.056196
ENSG00000249156	TAF11L12	5	17610605	17611692	9	2	46213	1.5873	0.056226
ENSG00000276087	AC008073.3	2	24347236	24413305	16	5	46213	1.5866	0.056299
ENSG00000162630	B3GALT2	1	193148175	193155784	5	2	46213	1.5864	0.056322
ENSG00000268434	AC011530.1	19	46282695	46289231	10	5	46213	1.5862	0.056343
ENSG00000086065	CHMP5	9	33264877	33282067	66	20	46213	1.5861	0.056362
ENSG00000261793	AL929554.1	9	140063306	140066436	4	2	46213	1.5857	0.056404
ENSG00000185863	TMEM210	9	140065380	140066861	4	2	46213	1.5857	0.056404
ENSG00000137266	SLC22A23	6	3269196	3457256	1027	137	46213	1.5855	0.056427
ENSG00000128272	ATF4	22	39915700	39918690	3	2	46213	1.5854	0.05644
ENSG00000151276	MAGI1	3	65339200	66024225	638	98	46213	1.5852	0.056462
ENSG00000164287	CDC20B	5	54408823	54469003	189	30	46213	1.5851	0.056476
ENSG00000153086	ACMSD	2	135596117	135659604	238	46	46213	1.5829	0.056721
ENSG00000239732	TLR9	3	52255096	52260179	6	3	46213	1.5817	0.056855
ENSG00000105605	CACNG7	19	54412589	54447195	18	4	46213	1.5805	0.057
ENSG00000204673	AKT1S1	19	50372290	50381613	13	3	46213	1.5803	0.057015
ENSG00000177238	TRIM72	16	31225342	31242858	50	12	46213	1.5787	0.057202
ENSG00000100218	RSPH14	22	23401593	23487208	14	5	46213	1.5769	0.057409
ENSG00000188725	SMIM15	5	60453536	60458301	58	20	46213	1.5768	0.057425
ENSG00000119685	TTLL5	14	76127567	76421421	805	77	46213	1.576	0.057509
ENSG00000140367	UBE2Q2	15	76135626	76193419	32	13	46213	1.576	0.057509
ENSG00000170209	ANKK1	11	113258513	113271140	61	15	46213	1.5756	0.057556
ENSG00000135966	TGFBRAP1	2	105880848	105946491	61	22	46213	1.5756	0.057561
ENSG00000162728	KCNJ9	1	160051360	160060353	103	19	46213	1.5756	0.057562
ENSG00000163938	GNL3	3	52719936	52728508	9	2	46213	1.5755	0.057568
ENSG00000162576	MXRA8	1	1288069	1297157	92	24	46213	1.5754	0.057586
ENSG00000106078	COBL	7	51083909	51384515	307	51	46213	1.575	0.057631
ENSG00000127993	RBM48	7	92158087	92167319	31	9	46213	1.5747	0.057663
ENSG00000166401	SERPINB8	18	61637159	61687013	89	20	46213	1.5743	0.057708
ENSG00000163081	CCDC140	2	223162866	223169936	9	5	46213	1.5739	0.057753
ENSG00000188283	ZNF383	19	37709092	37739640	23	9	46213	1.5733	0.057828
ENSG00000165338	HECTD2	10	93170042	93274586	79	16	46213	1.5725	0.057914
ENSG00000100453	GZMB	14	25100160	25103473	14	3	46213	1.5718	0.058
ENSG00000016864	GLT8D1	3	52728504	52739807	22	5	46213	1.5713	0.058051
ENSG00000135625	EGR4	2	73518057	73520833	11	4	46213	1.571	0.058094
ENSG00000103528	SYT17	16	19179571	19279656	31	13	46213	1.5702	0.058183
ENSG00000113430	IRX4	5	1877527	1887350	137	29	46213	1.5701	0.058197
ENSG00000166558	SLC38A8	16	84043389	84075762	223	63	46213	1.5697	0.058244
ENSG00000165685	TMEM52B	12	10323141	10344400	128	20	46213	1.5696	0.058254
ENSG00000163961	RNF168	3	196195654	196230639	96	30	46213	1.5693	0.058286
ENSG00000196704	AMZ2	17	66243715	66253305	81	21	46213	1.5693	0.058288
ENSG00000150551	LYPD1	2	133402426	133429152	81	17	46213	1.5679	0.058452
ENSG00000221883	ARIH2OS	3	48955221	48956818	5	2	46213	1.5675	0.058496
ENSG00000133742	CA1	8	86239837	86291243	51	16	46213	1.5673	0.058528
ENSG00000172345	STARD5	15	81601394	81616466	39	10	46213	1.5662	0.058654
ENSG00000135482	ZC3H10	12	56511943	56521298	51	13	46213	1.566	0.058678
ENSG00000133639	BTG1	12	92534054	92539673	141	48	46213	1.5659	0.058686
ENSG00000144407	PTH2R	2	209224438	209359231	349	26	46213	1.5651	0.058776
ENSG00000100714	MTHFD1	14	64854749	64930175	15	6	46213	1.5648	0.058814
ENSG00000213186	TRIM59	3	160150233	160167617	21	6	46213	1.5646	0.058839
ENSG00000214941	ZSWIM7	17	15879874	15903006	26	7	46213	1.5646	0.058842
ENSG00000186143	PRR30	2	27359716	27362278	37	9	46213	1.5645	0.058856
ENSG00000168447	SCNN1B	16	23313591	23392620	53	8	46213	1.5643	0.058868
ENSG00000108342	CSF3	17	38171614	38174066	14	4	46213	1.5642	0.05888
ENSG00000114904	NEK4	3	52742465	52804965	44	12	46213	1.5634	0.058984
ENSG00000114948	ADAM23	2	207308263	207485854	59	20	46213	1.5627	0.059065
ENSG00000125531	FNDC11	20	62184373	62188061	39	9	46213	1.5625	0.059088
ENSG00000206104	KRTAP20-3	21	32015183	32015455	4	2	46213	1.5622	0.059126
ENSG00000133101	CCNA1	13	37005657	37017019	91	26	46213	1.562	0.059148
ENSG00000132254	ARFIP2	11	6495913	6502709	17	5	46213	1.5614	0.059211
ENSG00000083307	GRHL2	8	102504660	102681954	426	79	46213	1.5613	0.059231
ENSG00000144674	GOLGA4	3	37284668	37408242	116	27	46213	1.5612	0.059238
ENSG00000103121	CMC2	16	81000345	81053875	105	12	46213	1.561	0.059264
ENSG00000128250	RFPL1	22	29834572	29838444	12	3	46213	1.5609	0.059269
ENSG00000010803	SCMH1	1	41492872	41707788	229	42	46213	1.5591	0.059485
ENSG00000106302	HYAL4	7	123485223	123517532	104	31	46213	1.5585	0.059558
ENSG00000099365	STX1B	16	31000577	31021982	47	10	46213	1.5567	0.059765
ENSG00000154262	ABCA6	17	67074843	67138029	37	12	46213	1.5567	0.05977
ENSG00000196911	KPNA5	6	117002350	117063029	36	11	46213	1.5553	0.059938
ENSG00000176083	ZNF683	1	26688125	26699266	18	4	46213	1.5552	0.059946
ENSG00000167723	TRPV3	17	3413797	3461289	160	34	46213	1.5545	0.060035
ENSG00000064601	CTSA	20	44519683	44527459	39	11	46213	1.5544	0.060042
ENSG00000115128	SF3B6	2	24290454	24299313	32	8	46213	1.5544	0.060047
ENSG00000120798	NR2C1	12	95414005	95467479	122	37	46213	1.5544	0.060047
ENSG00000165698	SPACA9	9	135753414	135765588	15	7	46213	1.5542	0.060068
ENSG00000148835	TAF5	10	105127724	105148822	17	4	46213	1.5541	0.060086
ENSG00000104522	TSTA3	8	144694788	144699736	10	3	46213	1.5524	0.060288
ENSG00000164691	TAGAP	6	159455500	159466184	120	23	46213	1.5518	0.060353
ENSG00000196091	MYBPC1	12	101988627	102079796	61	21	46213	1.5506	0.060501
ENSG00000012983	MAP4K5	14	50885243	50999327	162	27	46213	1.5506	0.060502
ENSG00000126561	STAT5A	17	40439565	40463961	104	25	46213	1.5502	0.060545
ENSG00000164221	CCDC112	5	114602885	114632528	169	32	46213	1.5498	0.060591
ENSG00000105254	TBCB	19	36605888	36616849	34	7	46213	1.5494	0.06064
ENSG00000075673	ATP12A	13	25254549	25286631	28	7	46213	1.5489	0.060701
ENSG00000163346	PBXIP1	1	154916552	154928597	16	9	46213	1.5484	0.060765
ENSG00000139291	TMEM19	12	72079867	72098826	11	3	46213	1.548	0.060817
ENSG00000138028	CGREF1	2	27321757	27341983	88	23	46213	1.5479	0.060828
ENSG00000100302	RASD2	22	35936915	35950048	16	5	46213	1.5473	0.060898
ENSG00000112144	ICK	6	52866077	52926600	77	18	46213	1.5472	0.060907
ENSG00000162782	TDRD5	1	179560748	179660407	52	15	46213	1.547	0.06093
ENSG00000253485	PCDHGA5	5	140743799	140892546	35	14	46213	1.5468	0.060956
ENSG00000141068	KSR1	17	25799036	25953464	197	34	46213	1.5467	0.060967
ENSG00000103550	KNOP1	16	19713256	19729556	69	16	46213	1.5465	0.060989
ENSG00000227051	C14orf132	14	96505661	96560226	239	63	46213	1.546	0.061057
ENSG00000173464	RNASE11	14	21051718	21056193	55	16	46213	1.5455	0.061114
ENSG00000243716	NPIPB5	16	22490442	22547834	30	7	46213	1.5455	0.061114
ENSG00000197416	FABP12	8	82437216	82443613	22	7	46213	1.545	0.061172
ENSG00000163026	WDCP	2	24252210	24270231	42	12	46213	1.5448	0.061203
ENSG00000260643	AC092718.3	16	81087270	81129901	18	3	46213	1.5443	0.061259
ENSG00000183778	B3GALT5	21	40928369	41045064	146	24	46213	1.5438	0.061317
ENSG00000168004	PLAAT5	11	63228886	63258666	26	10	46213	1.5432	0.061386
ENSG00000221818	EBF2	8	25699246	25902913	184	35	46213	1.543	0.061412
ENSG00000283228	AC068547.1	2	152670786	152830463	11	5	46213	1.5426	0.061469
ENSG00000184678	HIST2H2BE	1	149856009	149858202	4	2	46213	1.5425	0.061473
ENSG00000059377	TBXAS1	7	139478047	139720125	468	80	46213	1.542	0.061541
ENSG00000170801	HTRA3	4	8271492	8308838	344	71	46213	1.5413	0.061617
ENSG00000118094	TREH	11	118528026	118550382	120	28	46213	1.5408	0.061685
ENSG00000256407	AL357673.1	1	54598359	54662106	14	7	46213	1.5405	0.061716
ENSG00000184363	PKP3	11	394217	404908	114	35	46213	1.54	0.061784
ENSG00000179151	EDC3	15	74922899	74988384	208	50	46213	1.54	0.061785
ENSG00000113140	SPARC	5	151040657	151066726	46	13	46213	1.5399	0.06179
ENSG00000118707	TGIF2	20	35201891	35222353	42	12	46213	1.5395	0.061838
ENSG00000106261	ZKSCAN1	7	99613195	99639312	65	15	46213	1.5389	0.061914
ENSG00000099377	HSD3B7	16	30996528	31000473	55	12	46213	1.5387	0.061938
ENSG00000176406	RIMS2	8	104512976	105268322	634	62	46213	1.5384	0.061979
ENSG00000168843	FSTL5	4	162305049	163085187	250	39	46213	1.538	0.062021
ENSG00000062716	VMP1	17	57784826	57918453	99	18	46213	1.5375	0.062086
ENSG00000067798	NAV3	12	78225069	78606787	248	52	46213	1.5374	0.062101
ENSG00000145736	GTF2H2	5	70328497	70363479	136	28	46213	1.5369	0.062156
ENSG00000106976	DNM1	9	130965631	131017525	100	22	46213	1.5369	0.062158
ENSG00000154114	TBCEL	11	120894781	120961484	10	3	46213	1.5364	0.06222
ENSG00000164400	CSF2	5	131409483	131411863	5	1	46213	1.5364	0.062223
ENSG00000174151	CYB561D1	1	110036674	110045554	10	3	46213	1.5357	0.0623
ENSG00000139629	GALNT6	12	51745031	51785193	29	15	46213	1.5345	0.062459
ENSG00000149054	ZNF215	11	6947654	7005863	70	22	46213	1.5341	0.062499
ENSG00000127472	PLA2G5	1	20396701	20417661	21	6	46213	1.5336	0.062569
ENSG00000100294	MCAT	22	43528212	43539400	36	10	46213	1.5319	0.062773
ENSG00000164694	FNDC1	6	159590429	159693141	176	38	46213	1.5309	0.062892
ENSG00000108055	SMC3	10	112327449	112364394	7	3	46213	1.5303	0.062971
ENSG00000153944	MSI2	17	55333212	55762046	207	58	46213	1.5301	0.062992
ENSG00000132259	CNGA4	11	6255995	6265659	18	7	46213	1.5298	0.063035
ENSG00000112462	OR12D3	6	29341200	29343068	26	5	46213	1.5295	0.06307
ENSG00000105369	CD79A	19	42381190	42385439	3	1	46213	1.5279	0.063275
ENSG00000145934	TENM2	5	166711804	167691162	387	70	46213	1.527	0.063378
ENSG00000196267	ZNF836	19	52658101	52674896	17	7	46213	1.5264	0.063459
ENSG00000165553	NGB	14	77731826	77737655	6	4	46213	1.5262	0.063475
ENSG00000135723	FHOD1	16	67263292	67281561	33	8	46213	1.5259	0.06352
ENSG00000234560	OR10G8	11	123900297	123901341	5	3	46213	1.5254	0.063576
ENSG00000112981	NME5	5	137450861	137475104	37	8	46213	1.5249	0.06364
ENSG00000166503	HDGFL3	15	83796505	83876770	105	30	46213	1.5246	0.063682
ENSG00000164048	ZNF589	3	48282590	48340743	73	17	46213	1.5245	0.063697
ENSG00000106688	SLC1A1	9	4490444	4587469	131	32	46213	1.5242	0.063731
ENSG00000120055	C10orf95	10	104209594	104211300	14	6	46213	1.524	0.063757
ENSG00000162951	LRRTM1	2	80529003	80531874	25	10	46213	1.524	0.063757
ENSG00000108947	EFNB3	17	7608520	7614696	13	6	46213	1.5234	0.063834
ENSG00000137648	TMPRSS4	11	117947727	117992605	96	18	46213	1.5231	0.063866
ENSG00000170122	FOXD4	9	116231	118204	316	37	46213	1.5231	0.063868
ENSG00000241322	CDRT1	17	15491702	15522826	272	53	46213	1.523	0.063886
ENSG00000148341	SH3GLB2	9	131769315	131790579	48	15	46213	1.5223	0.063969
ENSG00000100979	PLTP	20	44527260	44540794	8	4	46213	1.522	0.064006
ENSG00000163394	CCKAR	4	26483022	26492084	13	5	46213	1.5215	0.064065
ENSG00000167196	FBXO22	15	76196200	76234851	19	4	46213	1.5207	0.064168
ENSG00000108506	INTS2	17	59942728	60005377	37	11	46213	1.5204	0.064203
ENSG00000164609	SLU7	5	159828648	159846401	44	13	46213	1.5203	0.06422
ENSG00000099800	TIMM13	19	2425622	2427892	12	5	46213	1.5198	0.064282
ENSG00000176165	FOXG1	14	29234594	29239483	157	43	46213	1.5193	0.064339
ENSG00000148704	VAX1	10	118888032	118897812	12	4	46213	1.5189	0.064399
ENSG00000196357	ZNF565	19	36672962	36737159	21	5	46213	1.5189	0.064399
ENSG00000198743	SLC5A3	21	35445870	35478561	24	12	46213	1.5184	0.064452
ENSG00000181163	NPM1	5	170814120	170838141	252	37	46213	1.5182	0.064484
ENSG00000115020	PIKFYVE	2	209130991	209223475	105	11	46213	1.518	0.064513
ENSG00000120915	EPHX2	8	27348296	27403081	377	61	46213	1.5176	0.064563
ENSG00000132639	SNAP25	20	10199478	10288066	9	5	46213	1.5174	0.064586
ENSG00000122390	NAA60	16	3493611	3536963	150	44	46213	1.5173	0.064592
ENSG00000070444	MNT	17	2287354	2304412	100	26	46213	1.5167	0.064671
ENSG00000162959	MEMO1	2	32090129	32236043	122	22	46213	1.5166	0.064687
ENSG00000109689	STIM2	4	26862313	27027003	286	44	46213	1.5165	0.064691
ENSG00000102931	ARL2BP	16	57279010	57287547	61	13	46213	1.5164	0.064704
ENSG00000121775	TMEM39B	1	32538503	32568462	142	37	46213	1.5159	0.064778
ENSG00000164627	KIF6	6	39297766	39693181	919	147	46213	1.5152	0.064855
ENSG00000261667	LY6L	8	144161874	144164418	10	3	46213	1.5152	0.064864
ENSG00000162148	PPP1R32	11	61248592	61258403	141	34	46213	1.5149	0.064903
ENSG00000185467	KPNA7	7	98771197	98805129	98	32	46213	1.5148	0.06491
ENSG00000196099	OR6M1	11	123676043	123677095	51	11	46213	1.5142	0.064988
ENSG00000100101	Z83844.1	22	38082421	38122510	129	22	46213	1.514	0.065016
ENSG00000187583	PLEKHN1	1	901877	910488	46	17	46213	1.5137	0.065048
ENSG00000111536	IL26	12	68595131	68619601	39	13	46213	1.5136	0.065068
ENSG00000188305	PEAK3	19	2274621	2282175	60	22	46213	1.5132	0.065119
ENSG00000105290	APLP1	19	36358801	36370690	7	2	46213	1.5128	0.065164
ENSG00000197774	EME2	16	1823208	1826312	12	5	46213	1.5127	0.065176
ENSG00000262302	AC003688.1	17	7150148	7165408	4	2	46213	1.5124	0.065211
ENSG00000092203	TOX4	14	21944914	21967319	11	4	46213	1.5118	0.065289
ENSG00000151914	DST	6	56322785	56716714	752	56	46213	1.5118	0.065291
ENSG00000146457	WTAP	6	160146617	160177351	33	12	46213	1.5109	0.065404
ENSG00000106003	LFNG	7	2552163	2568811	105	27	46213	1.5102	0.065491
ENSG00000267561	AC093155.3	1	87458692	87634887	15	4	46213	1.51	0.065526
ENSG00000141579	ZNF750	17	80787311	80798454	13	5	46213	1.51	0.065528
ENSG00000158467	AHCYL2	7	128864864	129070052	142	32	46213	1.5097	0.065565
ENSG00000215375	MYL5	4	667369	675822	24	8	46213	1.5096	0.06557
ENSG00000090376	IRAK3	12	66582659	66648402	49	19	46213	1.5091	0.065631
ENSG00000141447	OSBPL1A	18	21742008	21977823	316	66	46213	1.5083	0.065735
ENSG00000276045	ORAI1	12	122064455	122080583	15	6	46213	1.5083	0.065743
ENSG00000185775	SPATA31A6	9	43624507	43630730	25	6	46213	1.5077	0.065813
ENSG00000168398	BDKRB2	14	96671016	96710503	85	27	46213	1.5077	0.06582
ENSG00000169618	PROKR1	2	68870721	68885379	25	8	46213	1.5072	0.065876
ENSG00000101310	SEC23B	20	18488199	18542059	57	11	46213	1.507	0.065904
ENSG00000169371	SNUPN	15	75890424	75918156	50	8	46213	1.5069	0.065919
ENSG00000205022	PABPN1L	16	88929741	88933068	202	36	46213	1.5066	0.065962
ENSG00000281938	AC034228.4	5	131142836	131329971	10	3	46213	1.5065	0.065971
ENSG00000162735	PEX19	1	160246602	160254936	11	5	46213	1.5063	0.065991
ENSG00000059122	FLYWCH1	16	2961938	3001209	73	29	46213	1.5061	0.066015
ENSG00000152969	JAKMIP1	4	6027926	6202318	648	110	46213	1.5059	0.066047
ENSG00000170264	FAM161A	2	62051991	62081278	66	23	46213	1.5055	0.066095
ENSG00000112902	SEMA5A	5	9035138	9546187	369	95	46213	1.505	0.066168
ENSG00000198246	SLC29A3	10	73079015	73123142	560	107	46213	1.5049	0.066171
ENSG00000185760	KCNQ5	6	73331520	73908574	453	61	46213	1.5048	0.066188
ENSG00000108821	COL1A1	17	48260650	48278993	36	17	46213	1.5045	0.06623
ENSG00000106636	YKT6	7	44240567	44253893	15	4	46213	1.5041	0.066274
ENSG00000281406	BLACAT1	1	205404014	205407007	50	15	46213	1.504	0.066291
ENSG00000261796	ISY1-RAB43	3	128806418	128879879	4	2	46213	1.5036	0.066343
ENSG00000137936	BCAR3	1	94027343	94312706	265	43	46213	1.502	0.066548
ENSG00000161642	ZNF385A	12	54762917	54785082	7	3	46213	1.5014	0.066632
ENSG00000197859	ADAMTSL2	9	136397286	136440641	469	81	46213	1.5011	0.066665
ENSG00000064726	BTBD1	15	83685174	83736106	12	5	46213	1.5009	0.06669
ENSG00000131013	PPIL4	6	149825869	149867174	15	4	46213	1.5007	0.066711
ENSG00000256806	C17orf100	17	6555038	6556792	11	3	46213	1.5	0.066812
ENSG00000068745	IP6K2	3	48725436	48754711	37	10	46213	1.4996	0.066865
ENSG00000131435	PDLIM4	5	131593364	131609147	49	12	46213	1.4992	0.066908
ENSG00000091106	NLRC4	2	32449522	32490923	54	13	46213	1.4991	0.066923
ENSG00000161328	LRRC56	11	537527	554916	45	10	46213	1.499	0.066933
ENSG00000109787	KLF3	4	38665817	38702663	558	79	46213	1.499	0.066937
ENSG00000197019	SERTAD1	19	40927499	40931932	8	4	46213	1.499	0.06694
ENSG00000125534	PPDPF	20	62152077	62153559	12	5	46213	1.4989	0.066945
ENSG00000033170	FUT8	14	65877310	66210839	340	77	46213	1.4986	0.066989
ENSG00000144741	SLC25A26	3	66119285	66429351	604	77	46213	1.4984	0.067011
ENSG00000125743	SNRPD2	19	46190712	46195591	2	1	46213	1.4981	0.067058
ENSG00000243480	AMY2A	1	104159433	104168402	91	21	46213	1.4971	0.067189
ENSG00000102466	FGF14	13	102363154	103054124	82	16	46213	1.4967	0.06723
ENSG00000163870	TPRA1	3	127291912	127309931	169	21	46213	1.4967	0.067232
ENSG00000149926	TLCD3B	16	30035748	30042580	47	17	46213	1.4963	0.067285
ENSG00000189233	NUGGC	8	27879481	27941388	402	65	46213	1.4956	0.067374
ENSG00000066557	LRRC40	1	70610488	70671303	7	3	46213	1.4955	0.067395
ENSG00000170779	CDCA4	14	105475910	105487485	56	14	46213	1.495	0.067463
ENSG00000092978	GPATCH2	1	217600334	217804424	78	18	46213	1.4948	0.067483
ENSG00000106701	FSD1L	9	108210077	108314714	85	27	46213	1.4947	0.067493
ENSG00000188076	SCGB1C1	11	193080	194573	4	2	46213	1.4947	0.067501
ENSG00000268320	SCGB1C2	11	193035	194575	4	2	46213	1.4947	0.067501
ENSG00000104967	NOVA2	19	46436992	46476804	44	7	46213	1.4945	0.067525
ENSG00000111731	C2CD5	12	22601517	22697480	96	17	46213	1.4944	0.067539
ENSG00000204344	STK19	6	31939608	31949228	670	24	46213	1.4943	0.067547
ENSG00000167977	KCTD5	16	2732476	2759031	41	6	46213	1.4942	0.067563
ENSG00000019991	HGF	7	81328322	81399514	17	7	46213	1.4936	0.067643
ENSG00000122787	AKR1D1	7	137761178	137802732	69	21	46213	1.4931	0.0677
ENSG00000107863	ARHGAP21	10	24872538	25012597	409	46	46213	1.4925	0.067788
ENSG00000108840	HDAC5	17	42154114	42201006	75	26	46213	1.4924	0.067791
ENSG00000241878	PISD	22	32014477	32058418	103	23	46213	1.4921	0.067836
ENSG00000009950	MLXIPL	7	73007524	73038870	81	16	46213	1.4921	0.06784
ENSG00000157992	KRTCAP3	2	27665233	27669348	2	1	46213	1.4918	0.06787
ENSG00000162078	ZG16B	16	2880170	2882285	12	1	46213	1.4918	0.067878
ENSG00000224051	CPTP	1	1260147	1264277	13	4	46213	1.4912	0.067954
ENSG00000163993	S100P	4	6694796	6698896	10	3	46213	1.4909	0.067988
ENSG00000092051	JPH4	14	24037244	24048009	46	15	46213	1.4908	0.068012
ENSG00000156453	PCDH1	5	141232676	141257975	322	60	46213	1.4906	0.068038
ENSG00000186395	KRT10	17	38974369	38978847	14	5	46213	1.4902	0.068085
ENSG00000229676	ZNF492	19	22817126	22850472	179	31	46213	1.49	0.068112
ENSG00000076650	GPATCH1	19	33571786	33621448	106	31	46213	1.4895	0.068171
ENSG00000171587	DSCAM	21	41382926	42219065	760	118	46213	1.4889	0.068255
ENSG00000163939	PBRM1	3	52579368	52719852	106	17	46213	1.4887	0.06828
ENSG00000155093	PTPRN2	7	157331750	158380480	1164	168	46213	1.4887	0.068285
ENSG00000205581	HMGN1	21	40714241	40721573	12	5	46213	1.4884	0.068319
ENSG00000183431	SF3A3	1	38422647	38456593	288	75	46213	1.4884	0.068322
ENSG00000221926	TRIM16	17	15531274	15587614	76	25	46213	1.4873	0.068474
ENSG00000197953	AADACL2	3	151451715	151475554	35	10	46213	1.4858	0.068672
ENSG00000168038	ULK4	3	41288098	42003922	813	96	46213	1.4856	0.068695
ENSG00000138771	SHROOM3	4	77356253	77704406	281	69	46213	1.4856	0.068695
ENSG00000173917	HOXB2	17	46620017	46622351	11	4	46213	1.4855	0.068707
ENSG00000239382	ALKBH6	19	36500026	36505141	2	1	46213	1.4855	0.068709
ENSG00000111726	CMAS	12	22199108	22218597	71	26	46213	1.4853	0.068731
ENSG00000010072	SPRTN	1	231472850	231490769	173	22	46213	1.485	0.068775
ENSG00000164808	SPIDR	8	48173167	48648868	151	29	46213	1.4836	0.068954
ENSG00000143891	GALM	2	38893052	38961910	184	31	46213	1.4836	0.068955
ENSG00000185585	OLFML2A	9	127539550	127577164	39	12	46213	1.4836	0.06896
ENSG00000118804	STBD1	4	77227179	77232752	11	4	46213	1.4815	0.06924
ENSG00000138152	BTBD16	10	124030821	124097677	403	45	46213	1.481	0.069301
ENSG00000164822	DEFA6	8	6782215	6783598	63	21	46213	1.4809	0.069312
ENSG00000137513	NARS2	11	78147007	78285909	124	20	46213	1.4807	0.069345
ENSG00000148773	MKI67	10	129894923	129924649	72	15	46213	1.4805	0.069375
ENSG00000157219	HTR5A	7	154862034	154877459	23	6	46213	1.4795	0.069504
ENSG00000156804	FBXO32	8	124510129	124553446	214	67	46213	1.479	0.069575
ENSG00000176635	HORMAD2	22	30476163	30573064	83	18	46213	1.4786	0.069624
ENSG00000103507	BCKDK	16	31117428	31124112	69	18	46213	1.478	0.069704
ENSG00000176927	EFCAB5	17	28256921	28435470	58	16	46213	1.4775	0.069766
ENSG00000181499	OR6T1	11	123813492	123814580	10	4	46213	1.4765	0.069904
ENSG00000089250	NOS1	12	117645947	117799607	791	161	46213	1.4761	0.069965
ENSG00000149573	MPZL2	11	118124118	118135251	25	7	46213	1.4752	0.070079
ENSG00000114942	EEF1B2	2	207024309	207027652	9	2	46213	1.4748	0.070136
ENSG00000275385	CCL18	17	34391640	34399392	13	2	46213	1.4735	0.070314
ENSG00000167552	TUBA1A	12	49578579	49583107	56	13	46213	1.4732	0.070354
ENSG00000275722	LYZL6	17	34261522	34270703	66	13	46213	1.4728	0.0704
ENSG00000124813	RUNX2	6	45296054	45632086	279	49	46213	1.4728	0.070402
ENSG00000105370	LIM2	19	51883163	51891214	74	15	46213	1.472	0.070511
ENSG00000181789	COPG1	3	128968449	128996616	91	23	46213	1.4714	0.070596
ENSG00000158717	RNF166	16	88762903	88772829	164	39	46213	1.4698	0.070808
ENSG00000174667	OR7D4	19	9324526	9325547	10	4	46213	1.4697	0.070823
ENSG00000173480	ZNF417	19	58418214	58427959	23	7	46213	1.469	0.070918
ENSG00000162736	NCSTN	1	160313062	160328742	9	3	46213	1.4684	0.070997
ENSG00000160469	BRSK1	19	55793440	55823901	31	14	46213	1.4683	0.071011
ENSG00000249967	AL355315.1	10	99344131	99433667	7	3	46213	1.4674	0.071132
ENSG00000198919	DZIP3	3	108308529	108413693	129	31	46213	1.4671	0.071171
ENSG00000153006	SREK1IP1	5	64013971	64064512	66	21	46213	1.4666	0.071245
ENSG00000157353	FCSK	16	70488324	70514177	17	7	46213	1.4663	0.071278
ENSG00000119042	SATB2	2	200134223	200335989	88	20	46213	1.4659	0.071336
ENSG00000256812	CAPNS2	16	55600584	55601599	7	2	46213	1.4651	0.071444
ENSG00000213402	PTPRCAP	11	67202981	67205538	7	3	46213	1.4647	0.071505
ENSG00000270394	MTRNR2L13	4	117220032	117221476	8	2	46213	1.4629	0.071749
ENSG00000152804	HHEX	10	94449708	94455403	10	3	46213	1.4627	0.071773
ENSG00000274810	NPHP3-ACAD11	3	132276986	132441303	15	6	46213	1.4625	0.071797
ENSG00000148841	ITPRIP	10	106069456	106098162	59	10	46213	1.4623	0.07183
ENSG00000183607	GKN2	2	69172364	69180102	74	12	46213	1.4621	0.071857
ENSG00000196150	ZNF250	8	146102336	146126846	44	13	46213	1.4612	0.07198
ENSG00000185088	RPS27L	15	63440449	63450220	101	28	46213	1.461	0.072002
ENSG00000072182	ASIC4	2	220379052	220403494	24	9	46213	1.461	0.072008
ENSG00000204482	LST1	6	31553901	31556686	17	9	46213	1.4608	0.072037
ENSG00000204711	C9orf135	9	72435709	72521148	10	6	46213	1.4607	0.072052
ENSG00000183621	ZNF438	10	31133563	31320866	660	89	46213	1.4604	0.072092
ENSG00000077157	PPP1R12B	1	202317827	202561834	508	103	46213	1.4603	0.072109
ENSG00000249141	AL159163.1	6	167271582	167369612	23	5	46213	1.4602	0.072119
ENSG00000135914	HTR2B	2	231972944	231989832	246	45	46213	1.4598	0.072171
ENSG00000126259	KIRREL2	19	36347489	36358011	10	3	46213	1.459	0.072284
ENSG00000198870	STKLD1	9	136243238	136271220	219	39	46213	1.4588	0.072305
ENSG00000114854	TNNC1	3	52485118	52488086	7	2	46213	1.4587	0.072322
ENSG00000091039	OSBPL8	12	76745577	76953589	38	12	46213	1.4579	0.072437
ENSG00000197891	SLC22A12	11	64358113	64369825	15	2	46213	1.4576	0.072475
ENSG00000127419	TMEM175	4	926175	952444	51	18	46213	1.4574	0.072496
ENSG00000012061	ERCC1	19	45910591	45982086	80	29	46213	1.4571	0.072538
ENSG00000109047	RCVRN	17	9799637	9808938	30	7	46213	1.457	0.072563
ENSG00000044459	CNTLN	9	17134980	17503921	378	38	46213	1.4568	0.07259
ENSG00000080608	PUM3	9	2804164	2844241	235	51	46213	1.456	0.07269
ENSG00000167118	URM1	9	131133598	131154295	44	20	46213	1.4555	0.072763
ENSG00000007516	BAIAP3	16	1383602	1399442	31	9	46213	1.4553	0.072788
ENSG00000101246	ARFRP1	20	62329995	62339377	8	3	46213	1.4549	0.072854
ENSG00000166845	C18orf54	18	51884287	51908405	54	9	46213	1.4547	0.07287
ENSG00000254245	PCDHGA3	5	140723396	140892546	16	8	46213	1.4545	0.072898
ENSG00000204291	COL15A1	9	101705921	101833074	136	20	46213	1.4543	0.072933
ENSG00000197410	DCHS2	4	155155527	155412868	369	58	46213	1.4541	0.072954
ENSG00000283515	AC020915.4	19	58740280	58826549	8	4	46213	1.4537	0.073015
ENSG00000147647	DPYS	8	105391652	105479281	309	27	46213	1.4537	0.073016
ENSG00000177465	ACOT4	14	74058410	74063200	44	14	46213	1.4524	0.073193
ENSG00000183648	NDUFB1	14	92582466	92588261	24	3	46213	1.4524	0.0732
ENSG00000185290	NUPR2	7	56182374	56184093	36	13	46213	1.452	0.073253
ENSG00000115263	GCG	2	162999383	163008914	7	2	46213	1.452	0.073255
ENSG00000235098	ANKRD65	1	1353800	1357149	19	3	46213	1.4517	0.073287
ENSG00000173610	UGT2A1	4	70454135	70518967	37	15	46213	1.4513	0.073353
ENSG00000142396	ERVK3-1	19	58816685	58827029	12	5	46213	1.4508	0.073413
ENSG00000180043	FAM71E2	19	55866276	55874628	15	4	46213	1.4508	0.073418
ENSG00000242247	ARFGAP3	22	43192508	43253408	55	18	46213	1.4507	0.073431
ENSG00000179588	ZFPM1	16	88519725	88603424	182	49	46213	1.4498	0.073553
ENSG00000124194	GDAP1L1	20	42875739	42909557	92	25	46213	1.4494	0.073618
ENSG00000112877	CEP72	5	612387	653668	283	62	46213	1.4493	0.073627
ENSG00000117592	PRDX6	1	173446405	173457946	10	4	46213	1.4493	0.073627
ENSG00000284393	AC092111.3	12	8290736	8327916	171	40	46213	1.4492	0.073638
ENSG00000132122	SPATA6	1	48761044	48937880	19	7	46213	1.4487	0.073708
ENSG00000165424	ZCCHC24	10	81142081	81205383	617	70	46213	1.4486	0.073719
ENSG00000159147	DONSON	21	34947783	34961014	73	17	46213	1.4479	0.073819
ENSG00000213996	TM6SF2	19	19375175	19384097	12	4	46213	1.4479	0.073825
ENSG00000122042	UBL3	13	30338508	30424821	79	18	46213	1.4475	0.073878
ENSG00000281039	AC005154.5	7	30536693	30590377	7	3	46213	1.4473	0.073908
ENSG00000198948	MFAP3L	4	170907748	170953363	182	30	46213	1.4467	0.073987
ENSG00000115761	NOL10	2	10710892	10830113	31	8	46213	1.4466	0.074001
ENSG00000172167	MTBP	8	121457666	121535875	138	35	46213	1.4464	0.07403
ENSG00000071564	TCF3	19	1609289	1652603	85	40	46213	1.4456	0.074149
ENSG00000164050	PLXNB1	3	48445261	48471460	26	7	46213	1.4451	0.074213
ENSG00000129170	CSRP3	11	19203577	19232120	21	7	46213	1.445	0.074232
ENSG00000021574	SPAST	2	32288680	32382706	128	24	46213	1.4449	0.07425
ENSG00000105520	PLPPR2	19	11466062	11476374	6	2	46213	1.4448	0.074253
ENSG00000226124	FTCDNL1	2	200625267	200715896	28	11	46213	1.4439	0.074384
ENSG00000163288	GABRB1	4	47033377	47428461	124	24	46213	1.4434	0.07445
ENSG00000007312	CD79B	17	62006100	62009714	36	7	46213	1.4433	0.074463
ENSG00000124935	SCGB1D2	11	62009682	62012280	42	5	46213	1.443	0.074516
ENSG00000022567	SLC45A4	8	142217265	142264328	63	21	46213	1.4428	0.074545
ENSG00000076984	MAP2K7	19	7968728	7979363	16	7	46213	1.4422	0.074627
ENSG00000260092	AC009163.3	16	75562430	75579326	12	2	46213	1.4416	0.074704
ENSG00000078814	MYH7B	20	33563206	33590240	185	28	46213	1.4416	0.07471
ENSG00000164500	SPATA48	7	50135632	50199426	170	31	46213	1.4402	0.074909
ENSG00000144962	SPATA16	3	172607148	172859058	45	12	46213	1.4401	0.074921
ENSG00000100664	EIF5	14	103800339	103811362	203	34	46213	1.44	0.074934
ENSG00000175018	TEX36	10	127344263	127371713	180	48	46213	1.44	0.074935
ENSG00000166736	HTR3A	11	113845603	113861035	40	14	46213	1.4398	0.074966
ENSG00000107562	CXCL12	10	44865613	44880545	252	40	46213	1.4396	0.074988
ENSG00000172006	ZNF554	19	2819872	2835771	58	13	46213	1.4388	0.075099
ENSG00000116761	CTH	1	70876901	70905534	54	18	46213	1.4385	0.075146
ENSG00000013588	GPRC5A	12	13043716	13070871	50	17	46213	1.4383	0.075173
ENSG00000157578	LCA5L	21	40777770	40817703	68	11	46213	1.4376	0.075274
ENSG00000198049	AVPR1B	1	206223976	206231639	83	17	46213	1.4365	0.075429
ENSG00000147789	ZNF7	8	146052903	146072894	69	12	46213	1.4364	0.075449
ENSG00000175573	C11orf68	11	65684279	65686588	5	1	46213	1.436	0.075499
ENSG00000214787	MS4A4E	11	59974146	59997544	12	3	46213	1.4346	0.075695
ENSG00000136319	TTC5	14	20754387	20774153	23	8	46213	1.4346	0.075705
ENSG00000124126	PREX1	20	47240790	47444420	1141	121	46213	1.4345	0.075715
ENSG00000256660	CLEC12B	12	10163231	10171218	17	6	46213	1.4343	0.075743
ENSG00000109163	GNRHR	4	68605046	68620078	23	7	46213	1.434	0.075783
ENSG00000254462	TMX2-CTNND1	11	57480077	57559058	5	2	46213	1.4331	0.075918
ENSG00000135945	REV1	2	100016938	100106497	192	26	46213	1.4326	0.07599
ENSG00000070404	FSTL3	19	676365	683399	148	41	46213	1.4323	0.076032
ENSG00000107105	ELAVL2	9	23690102	23826335	20	6	46213	1.4314	0.076156
ENSG00000198300	PEG3	19	57321451	57352094	17	6	46213	1.4307	0.076261
ENSG00000162396	PARS2	1	55222571	55230187	24	9	46213	1.4294	0.076443
ENSG00000188760	TMEM198	2	220408385	220415317	7	2	46213	1.4292	0.076467
ENSG00000196639	HRH1	3	11178779	11305243	260	50	46213	1.4291	0.076483
ENSG00000172803	SNX32	11	65601112	65621172	25	8	46213	1.4291	0.076487
ENSG00000158169	FANCC	9	97861336	98079991	203	44	46213	1.4291	0.076492
ENSG00000219626	FAM228B	2	24299752	24392507	101	24	46213	1.4286	0.076552
ENSG00000119541	VPS4B	18	61056423	61089696	60	19	46213	1.4284	0.076588
ENSG00000141564	RPTOR	17	78518677	78940168	308	66	46213	1.4283	0.076601
ENSG00000118194	TNNT2	1	201328136	201346890	123	22	46213	1.4279	0.076659
ENSG00000171202	TMEM126A	11	85359021	85367587	32	12	46213	1.4273	0.076746
ENSG00000187244	BCAM	19	45312316	45324677	25	7	46213	1.4272	0.076757
ENSG00000113889	KNG1	3	186435065	186461743	195	45	46213	1.4272	0.076768
ENSG00000244588	RAD21L1	20	1206700	1277065	33	15	46213	1.4268	0.076812
ENSG00000152779	SLC16A12	10	91190056	91295313	85	22	46213	1.4262	0.076903
ENSG00000255423	EBLN2	3	73110810	73112488	12	2	46213	1.4262	0.076911
ENSG00000166949	SMAD3	15	67358183	67487533	232	50	46213	1.4255	0.077
ENSG00000119408	NEK6	9	127019885	127115586	530	69	46213	1.4242	0.077192
ENSG00000258691	AL355102.2	14	96671181	96730266	12	8	46213	1.4242	0.077199
ENSG00000169241	SLC50A1	1	155107820	155111333	10	3	46213	1.4242	0.077199
ENSG00000126243	LRFN3	19	36426452	36436669	13	2	46213	1.424	0.077222
ENSG00000165046	LETM2	8	38243821	38266062	23	10	46213	1.4238	0.07725
ENSG00000188038	NRN1L	16	67918708	67920275	3	2	46213	1.4237	0.07726
ENSG00000075188	NUP37	12	102466881	102513902	13	6	46213	1.4235	0.077292
ENSG00000110723	EXPH5	11	108376158	108464465	24	11	46213	1.4231	0.07736
ENSG00000174948	GPR149	3	154055461	154147504	79	9	46213	1.4216	0.077577
ENSG00000102468	HTR2A	13	47405685	47471211	175	20	46213	1.4212	0.077624
ENSG00000146535	GNA12	7	2767746	2883958	270	26	46213	1.4207	0.077698
ENSG00000123364	HOXC13	12	54332549	54340328	41	10	46213	1.4207	0.077698
ENSG00000198843	SELENOT	3	150320662	150348232	18	5	46213	1.42	0.077805
ENSG00000230873	STMND1	6	17102489	17131603	164	36	46213	1.4199	0.077814
ENSG00000168612	ZSWIM1	20	44509866	44513905	18	5	46213	1.4178	0.078131
ENSG00000104974	LILRA1	19	55105113	55113555	110	19	46213	1.417	0.078244
ENSG00000214946	TBC1D26	17	15635561	15652506	159	38	46213	1.4163	0.078348
ENSG00000134375	TIMM17A	1	201924619	201939789	57	17	46213	1.4161	0.078373
ENSG00000109113	RAB34	17	27041299	27045433	12	5	46213	1.4155	0.078462
ENSG00000105695	MAG	19	35783028	35804707	38	7	46213	1.4152	0.078505
ENSG00000054282	SDCCAG8	1	243419358	243663394	418	75	46213	1.4149	0.078549
ENSG00000177732	SOX12	20	306239	310868	50	12	46213	1.4146	0.078591
ENSG00000122068	FYTTD1	3	197476424	197514467	107	24	46213	1.4146	0.078596
ENSG00000121039	RDH10	8	74206847	74237516	71	20	46213	1.4144	0.078622
ENSG00000162733	DDR2	1	162602255	162757190	137	40	46213	1.4143	0.078637
ENSG00000132182	NUP210	3	13357735	13461809	908	124	46213	1.4142	0.078645
ENSG00000213214	ARHGEF35	7	143883176	143892748	1	1	46213	1.4139	0.07869
ENSG00000119673	ACOT2	14	74035763	74042362	10	5	46213	1.4132	0.078804
ENSG00000081760	AACS	12	125549925	125627866	43	17	46213	1.413	0.078822
ENSG00000162599	NFIA	1	61330931	61928465	276	64	46213	1.4129	0.078836
ENSG00000125347	IRF1	5	131817301	131826490	100	14	46213	1.4128	0.078857
ENSG00000178096	BOLA1	1	149859440	149872345	13	3	46213	1.4126	0.07889
ENSG00000128849	CGNL1	15	57668703	57842925	264	60	46213	1.4124	0.078922
ENSG00000126705	AHDC1	1	27860546	27930143	17	6	46213	1.411	0.079115
ENSG00000116678	LEPR	1	65886335	66107242	322	57	46213	1.4107	0.079174
ENSG00000115919	KYNU	2	143635067	143813401	256	31	46213	1.4106	0.079179
ENSG00000181104	F2R	5	76011868	76031606	10	4	46213	1.4104	0.079209
ENSG00000100650	SRSF5	14	70193617	70238721	149	37	46213	1.4097	0.07931
ENSG00000077238	IL4R	16	27325234	27376099	124	34	46213	1.4097	0.079315
ENSG00000138944	SHISAL1	22	44639547	44708731	35	13	46213	1.4089	0.079439
ENSG00000244187	TMEM141	9	139685807	139687709	65	15	46213	1.4088	0.07945
ENSG00000142530	FAM71E1	19	50970044	50980010	46	16	46213	1.4087	0.079465
ENSG00000101189	MRGBP	20	61427805	61433090	187	43	46213	1.4086	0.079475
ENSG00000243910	TUBA4B	2	220117965	220136910	14	3	46213	1.4082	0.079532
ENSG00000087152	ATXN7L3	17	42269173	42275747	161	48	46213	1.4082	0.079542
ENSG00000100228	RAB36	22	23487513	23506537	96	12	46213	1.4078	0.07959
ENSG00000180071	ANKRD18A	9	38571355	38620657	316	73	46213	1.4077	0.079614
ENSG00000154227	CERS3	15	100940600	101084925	73	11	46213	1.4075	0.079647
ENSG00000184162	NR2C2AP	19	19312225	19314233	8	5	46213	1.4069	0.079733
ENSG00000137494	ANKRD42	11	82904781	82967141	182	27	46213	1.4066	0.079778
ENSG00000148090	AUH	9	93976097	94124195	60	17	46213	1.4062	0.079828
ENSG00000102805	CLN5	13	77564795	77579252	38	9	46213	1.4059	0.079871
ENSG00000168748	CA7	16	66878282	66888056	2	1	46213	1.4056	0.079915
ENSG00000186166	CCDC84	11	118868852	118886455	69	19	46213	1.4053	0.079971
ENSG00000182732	RGS6	14	72399156	73033237	590	73	46213	1.4048	0.080035
ENSG00000119632	IFI27L2	14	94594118	94596590	66	9	46213	1.4048	0.080038
ENSG00000009765	IYD	6	150690028	150727105	128	27	46213	1.4048	0.080044
ENSG00000217128	FNIP1	5	130977407	131132756	245	26	46213	1.4047	0.080049
ENSG00000197992	CLEC9A	12	10183276	10218626	11	4	46213	1.404	0.080158
ENSG00000267706	AC020922.1	19	55863669	55870884	14	5	46213	1.4035	0.08024
ENSG00000123552	USP45	6	99880255	99963365	101	27	46213	1.4032	0.080279
ENSG00000177535	OR2B11	1	247614331	247615284	30	6	46213	1.403	0.080309
ENSG00000134830	C5AR2	19	47835404	47850584	50	8	46213	1.4028	0.08034
ENSG00000164265	SCGB3A2	5	147250245	147261753	37	7	46213	1.4025	0.08039
ENSG00000065320	NTN1	17	8924859	9147317	111	33	46213	1.4021	0.080448
ENSG00000140497	SCAMP2	15	75136071	75165706	13	6	46213	1.4019	0.08047
ENSG00000184500	PROS1	3	93591877	93692910	146	30	46213	1.4017	0.080505
ENSG00000153820	SPHKAP	2	228844666	229046361	61	21	46213	1.4016	0.080524
ENSG00000097046	CDC7	1	91966450	91991321	83	19	46213	1.4006	0.08066
ENSG00000137055	PLAA	9	26904081	26947461	12	4	46213	1.4002	0.080721
ENSG00000106290	TAF6	7	99704693	99717464	46	16	46213	1.3995	0.080838
ENSG00000174791	RIN1	11	66099533	66104311	8	3	46213	1.3995	0.080839
ENSG00000115839	RAB3GAP1	2	135809835	135933160	67	11	46213	1.3992	0.08088
ENSG00000109066	TMEM104	17	72772622	72835918	45	10	46213	1.3989	0.080916
ENSG00000180287	PLD5	1	242246288	242687998	637	85	46213	1.3989	0.080921
ENSG00000170852	KBTBD2	7	32907784	32931509	15	5	46213	1.3986	0.080963
ENSG00000127318	IL22	12	68642022	68647387	17	5	46213	1.3985	0.080983
ENSG00000173080	RXFP4	1	155911501	155912740	3	2	46213	1.3984	0.080993
ENSG00000140396	NCOA2	8	71021997	71316040	361	45	46213	1.3982	0.081029
ENSG00000198042	MAK16	8	33342268	33358778	27	7	46213	1.3982	0.081034
ENSG00000134243	SORT1	1	109852190	109940573	169	35	46213	1.3977	0.081094
ENSG00000142684	ZNF593	1	26496362	26497364	27	6	46213	1.3977	0.081107
ENSG00000176490	DIRAS1	19	2714565	2721416	90	21	46213	1.3975	0.081134
ENSG00000103449	SALL1	16	51169886	51185186	61	19	46213	1.3973	0.081158
ENSG00000078098	FAP	2	163027200	163100045	85	11	46213	1.3973	0.08116
ENSG00000186409	CCDC30	1	42948327	43120335	199	46	46213	1.3971	0.081185
ENSG00000164062	APEH	3	49711435	49721396	39	15	46213	1.3953	0.081462
ENSG00000185522	LMNTD2	11	554864	560779	24	8	46213	1.3953	0.081466
ENSG00000055813	CCDC85A	2	56411258	56613308	160	41	46213	1.3953	0.08147
ENSG00000170634	ACYP2	2	54197975	54532437	720	76	46213	1.394	0.081656
ENSG00000211452	DIO1	1	54359860	54376759	73	16	46213	1.3934	0.081754
ENSG00000149262	INTS4	11	77589766	77705724	537	67	46213	1.3931	0.081789
ENSG00000197632	SERPINB2	18	61554934	61571124	15	3	46213	1.3928	0.081845
ENSG00000172493	AFF1	4	87856154	88062206	325	39	46213	1.3927	0.081853
ENSG00000078674	PCM1	8	17780349	17887453	422	69	46213	1.3925	0.081889
ENSG00000171847	FAM90A1	12	8373856	8380214	82	29	46213	1.392	0.081963
ENSG00000175485	OR52W1	11	6220376	6221489	8	4	46213	1.3913	0.082069
ENSG00000205592	MUC19	12	40787197	40964634	353	32	46213	1.3912	0.082089
ENSG00000184350	MRGPRE	11	3248928	3253616	80	22	46213	1.3906	0.082168
ENSG00000108961	RANGRF	17	8191815	8193410	9	2	46213	1.3904	0.082197
ENSG00000135218	CD36	7	79998891	80306324	121	35	46213	1.3896	0.082318
ENSG00000166734	CASC4	15	44580929	44707956	80	12	46213	1.3885	0.08249
ENSG00000183960	KCNH8	3	19189946	19577138	17	10	46213	1.3883	0.082527
ENSG00000163666	HESX1	3	57231871	57234015	48	14	46213	1.3871	0.082706
ENSG00000237441	RGL2	6	33259431	33267101	8	4	46213	1.3867	0.082773
ENSG00000115129	TP53I3	2	24300303	24308085	61	14	46213	1.3865	0.082795
ENSG00000173915	ATP5MD	10	105148798	105156223	6	3	46213	1.3857	0.082917
ENSG00000070770	CSNK2A2	16	58191811	58231824	37	7	46213	1.385	0.08303
ENSG00000125813	PAX1	20	21686297	21699124	6	3	46213	1.3842	0.083155
ENSG00000109472	CPE	4	166300094	166419472	110	21	46213	1.3838	0.083212
ENSG00000175164	ABO	9	136130563	136150630	199	55	46213	1.3833	0.083282
ENSG00000112290	WASF1	6	110421022	110501207	165	34	46213	1.3831	0.083314
ENSG00000176246	OR4L1	14	20528204	20529142	33	3	46213	1.3831	0.083316
ENSG00000135912	TTLL4	2	219575568	219620139	48	10	46213	1.3823	0.083444
ENSG00000007402	CACNA2D2	3	50400230	50541675	248	25	46213	1.3814	0.083579
ENSG00000179941	BBS10	12	76738254	76742222	51	19	46213	1.3813	0.083587
ENSG00000143553	SNAPIN	1	153631130	153634306	8	3	46213	1.3809	0.083649
ENSG00000118276	B4GALT6	18	29203132	29264686	103	32	46213	1.3807	0.083679
ENSG00000196642	RABL6	9	139702395	139735639	64	23	46213	1.3807	0.083692
ENSG00000130165	ELOF1	19	11661962	11670051	21	6	46213	1.379	0.083952
ENSG00000100982	PCIF1	20	44563267	44576662	63	15	46213	1.3789	0.083958
ENSG00000113441	LNPEP	5	96271168	96373219	61	11	46213	1.3788	0.083974
ENSG00000165807	PPP1R36	14	65016620	65056096	21	8	46213	1.3788	0.083981
ENSG00000166526	ZNF3	7	99661656	99679387	48	13	46213	1.3786	0.084006
ENSG00000124762	CDKN1A	6	36644237	36655116	55	13	46213	1.3784	0.084034
ENSG00000198912	C1orf174	1	3805689	3816849	51	15	46213	1.3782	0.08407
ENSG00000134899	ERCC5	13	103497194	103528351	91	27	46213	1.3782	0.084073
ENSG00000147475	ERLIN2	8	37594117	37616619	51	18	46213	1.3777	0.08414
ENSG00000250799	PRODH2	19	36290892	36304201	31	7	46213	1.3773	0.084202
ENSG00000176204	LRRTM4	2	76974845	77749502	11	6	46213	1.3765	0.084335
ENSG00000171298	GAA	17	78075393	78093678	247	63	46213	1.3754	0.084505
ENSG00000171103	TRMT61B	2	29072687	29093167	8	2	46213	1.3751	0.084549
ENSG00000151240	DIP2C	10	320130	735608	409	60	46213	1.3749	0.084586
ENSG00000162650	ATXN7L2	1	110026561	110035356	4	1	46213	1.3747	0.084617
ENSG00000204655	MOG	6	29624758	29640149	203	22	46213	1.374	0.084725
ENSG00000008405	CRY1	12	107385142	107487607	149	24	46213	1.3739	0.08473
ENSG00000134709	HOOK1	1	60280533	60342050	37	8	46213	1.3735	0.084801
ENSG00000103540	CCP110	16	19535133	19564730	69	16	46213	1.3731	0.084859
ENSG00000091536	MYO15A	17	18012020	18083116	173	44	46213	1.373	0.084872
[truncated: 16,627 more rows]
