# Supplementary material for: Expanding the genetic architecture of nicotine dependence and its shared genetics with multiple traits
Source: Nat Commun. 2020 Nov 3;11:5562. doi: 10.1038/s41467-020-19265-z (PMC7642344; doi:10.1038/s41467-020-19265-z)
Supplement: Supplementary file 6 — Supplementary Dataset 3 [file 41467_2020_19265_MOESM6_ESM.xlsx]

## Sheet: Sheet1
Ensembl_gene_id	gene_name	chr	Base pair start position	Base pair stop position	Number of SNPs annotated to gene	Number of relevant parameters used in the model	Sample size	Z-score	P
ENSG00000169684	CHRNA5	15	78857862	78887611	17	5	46213	10.973	2.5709e-28
ENSG00000136381	IREB2	15	78730531	78793798	40	12	46213	10.802	1.6776e-27
ENSG00000188266	HYKK	15	78799906	78829714	16	7	46213	10.771	2.3683e-27
ENSG00000080644	CHRNA3	15	78885394	78913637	82	26	46213	10.017	6.4214e-24
ENSG00000117971	CHRNB4	15	78916461	78933587	93	22	46213	7.5751	1.7949e-14
ENSG00000136378	ADAMTS7	15	79051545	79103773	30	8	46213	6.9663	1.6265e-12
ENSG00000101204	CHRNA4	20	61974575	61992748	264	44	46213	6.7447	7.6675e-12
ENSG00000041357	PSMA4	15	78832747	78844761	52	5	46213	6.5835	2.2981e-11
ENSG00000185787	MORF4L1	15	79102829	79190475	60	18	46213	6.5494	2.8875e-11
ENSG00000197859	ADAMTSL2	9	136397286	136440641	277	59	46213	5.3941	3.4442e-08
ENSG00000123454	DBH	9	136501482	136524466	114	38	46213	4.6395	1.7461e-06
ENSG00000196990	FAM163B	9	136443537	136451319	131	32	46213	4.3686	6.2527e-06
ENSG00000175787	ZNF169	9	97021593	97063736	377	57	46213	4.3043	8.3753e-06
ENSG00000197183	NOL4L	20	31030862	31172692	176	25	46213	4.281	9.3015e-06
ENSG00000118689	FOXO3	6	108881038	109005977	125	29	46213	4.2652	9.9868e-06
ENSG00000078668	VDAC3	8	42249382	42263415	102	24	46213	4.0904	2.1532e-05
ENSG00000147434	CHRNA6	8	42607763	42623929	86	21	46213	4.03	2.7888e-05
ENSG00000121057	AKAP1	17	55162551	55198710	722	113	46213	4.0018	3.1437e-05
ENSG00000106366	SERPINE1	7	100770370	100782547	77	26	46213	3.9553	3.8213e-05
ENSG00000101346	POFUT1	20	30795683	30826470	103	26	46213	3.9265	4.3093e-05
ENSG00000168575	SLC20A2	8	42273993	42397069	345	44	46213	3.8748	5.3356e-05
ENSG00000100711	ZFYVE21	14	104182067	104200005	118	26	46213	3.8735	5.3637e-05
ENSG00000155755	TMEM237	2	202484907	202508240	16	5	46213	3.8376	6.2121e-05
ENSG00000116497	S100PBP	1	33283043	33324480	72	15	46213	3.8177	6.7341e-05
ENSG00000131408	NR1H2	19	50879715	50886239	55	18	46213	3.8035	7.133e-05
ENSG00000182600	SNORC	2	233733724	233741116	34	14	46213	3.7896	7.5447e-05
ENSG00000169432	SCN9A	2	167051695	167232503	70	17	46213	3.7517	8.7808e-05
ENSG00000130950	NUTM2F	9	97080478	97090926	666	89	46213	3.7493	8.8677e-05
ENSG00000174796	THAP6	4	76439654	76475683	16	5	46213	3.7428	9.0985e-05
ENSG00000152601	MBNL1	3	151985829	152183569	135	35	46213	3.7339	9.426e-05
ENSG00000204352	C9orf129	9	96080481	96108696	34	13	46213	3.7155	0.00010142
ENSG00000048828	FAM120A	9	96214004	96328389	229	56	46213	3.7125	0.00010259
ENSG00000174808	BTC	4	75669969	75719896	67	15	46213	3.7003	0.00010767
ENSG00000166961	MS4A15	11	60524426	60544204	39	14	46213	3.6621	0.00012508
ENSG00000118369	USP35	11	77899858	77925757	25	9	46213	3.6526	0.00012981
ENSG00000147432	CHRNB3	8	42552562	42592550	88	24	46213	3.6426	0.00013492
ENSG00000213533	STIMATE	3	52870772	52931612	65	12	46213	3.6405	0.00013605
ENSG00000106400	ZNHIT1	7	100860949	100867471	7	2	46213	3.6086	0.00015393
ENSG00000169136	ATF5	19	50431959	50437192	23	8	46213	3.605	0.00015608
ENSG00000101198	NKAIN4	20	61872136	61904046	191	54	46213	3.6025	0.00015761
ENSG00000198547	C20orf203	20	31219454	31261743	130	29	46213	3.6004	0.00015884
ENSG00000106397	PLOD3	7	100849258	100860954	31	7	46213	3.5987	0.0001599
ENSG00000121905	HPCA	1	33352036	33360247	24	6	46213	3.5759	0.00017452
ENSG00000162714	ZNF496	1	247460714	247495045	13	5	46213	3.5194	0.00021624
ENSG00000135333	EPHA7	6	93949738	94129265	78	12	46213	3.5119	0.00022248
ENSG00000143799	PARP1	1	226548392	226595780	19	3	46213	3.4834	0.00024757
ENSG00000140521	POLG	15	89859536	89878092	10	5	46213	3.4812	0.00024959
ENSG00000171456	ASXL1	20	30946147	31027122	66	8	46213	3.4325	0.00029901
ENSG00000133454	MYO18B	22	26138111	26427007	203	47	46213	3.429	0.0003029
ENSG00000162627	SNX7	1	99127257	99226056	318	49	46213	3.4286	0.00030338
ENSG00000140403	DNAJA4	15	78556428	78574538	28	9	46213	3.396	0.00034195
ENSG00000101350	KIF3B	20	30865467	30922814	65	14	46213	3.3959	0.00034199
ENSG00000149256	TENM4	11	78363876	79151695	257	41	46213	3.3811	0.00036095
ENSG00000253873	PCDHGA11	5	140800614	140892546	15	7	46213	3.3775	0.00036569
ENSG00000160058	BSDC1	1	32830704	32860049	220	39	46213	3.355	0.00039684
ENSG00000100815	TRIP11	14	92432335	92506403	191	18	46213	3.3485	0.00040625
ENSG00000170275	CRTAP	3	33155471	33189265	292	26	46213	3.3401	0.00041868
ENSG00000276547	PCDHGB5	5	140777554	140892546	12	5	46213	3.3377	0.00042231
ENSG00000164649	CDCA7L	7	21940518	21985702	69	16	46213	3.3199	0.00045026
ENSG00000021776	AQR	15	35143983	35262040	365	45	46213	3.3135	0.00046074
ENSG00000143106	PSMA5	1	109941653	109968973	34	11	46213	3.3105	0.00046566
ENSG00000101199	ARFGAP1	20	61904137	61921145	88	19	46213	3.3007	0.00048216
ENSG00000107929	LARP4B	10	852854	977645	149	33	46213	3.2991	0.00048496
ENSG00000124788	ATXN1	6	16299343	16761721	1010	143	46213	3.2949	0.00049221
ENSG00000156411	ATP5MPL	14	104378625	104394606	90	11	46213	3.2861	0.00050789
ENSG00000196628	TCF4	18	52889562	53303258	937	111	46213	3.2634	0.00055044
ENSG00000169621	APLF	2	68694693	68807294	395	61	46213	3.2615	0.00055404
ENSG00000276293	PIP4K2B	17	36921942	36956158	17	6	46213	3.2556	0.00056584
ENSG00000158220	ESYT3	3	138153455	138197256	14	5	46213	3.2387	0.00060043
ENSG00000162641	AKNAD1	1	109358520	109399716	45	6	46213	3.2386	0.00060053
ENSG00000182359	KBTBD3	11	105921825	105948492	21	8	46213	3.21	0.00066358
ENSG00000141441	GAREM1	18	29843485	30050447	244	41	46213	3.2069	0.00067092
ENSG00000197948	FCHSD1	5	141018869	141030986	26	11	46213	3.191	0.00070902
ENSG00000015133	CCDC88C	14	91737669	91884188	432	57	46213	3.1773	0.00074333
ENSG00000205710	C17orf107	17	4802713	4806227	22	7	46213	3.1745	0.00075057
ENSG00000136490	LIMD2	17	61773262	61778045	5	2	46213	3.168	0.00076757
ENSG00000203685	STUM	1	226736501	226796915	98	17	46213	3.1629	0.000781
ENSG00000143867	OSR1	2	19551246	19558414	272	39	46213	3.1596	0.00078999
ENSG00000184731	FAM110C	2	38814	46385	1025	56	46213	3.143	0.00083618
ENSG00000166170	BAG5	14	104022881	104029151	131	21	46213	3.1426	0.00083732
ENSG00000100528	CNIH1	14	54890278	54908149	20	4	46213	3.1401	0.00084446
ENSG00000183309	ZNF623	8	144718183	144738588	27	9	46213	3.1343	0.00086147
ENSG00000131470	PSMC3IP	17	40724333	40729849	12	5	46213	3.1269	0.0008833
ENSG00000109099	PMP22	17	15133094	15168636	37	13	46213	3.1259	0.0008864
ENSG00000085978	ATG16L1	2	234160217	234204320	333	34	46213	3.1093	0.00093753
ENSG00000125695	AC046185.1	17	61780205	61829457	5	2	46213	3.101	0.00096442
ENSG00000038295	TLL1	4	166794410	167025047	211	37	46213	3.1008	0.00096504
ENSG00000088320	REM1	20	30063096	30072708	24	11	46213	3.0962	0.00097996
ENSG00000147485	PXDNL	8	52232139	52722005	106	17	46213	3.093	0.00099069
ENSG00000169783	LINGO1	15	77905369	77988490	82	24	46213	3.0792	0.0010376
ENSG00000166670	MMP10	11	102641234	102651359	14	7	46213	3.0758	0.0010498
ENSG00000118454	ANKRD13C	1	70726271	70820417	6	3	46213	3.0731	0.0010594
ENSG00000084652	TXLNA	1	32645287	32663886	23	9	46213	3.0685	0.0010755
ENSG00000054282	SDCCAG8	1	243419358	243663394	619	88	46213	3.0497	0.0011453
ENSG00000126214	KLC1	14	104095514	104180586	150	23	46213	3.0479	0.0011523
ENSG00000119138	KLF9	9	72999513	73029540	10	4	46213	3.0457	0.0011609
ENSG00000122642	FKBP9	7	32997016	33046543	530	69	46213	3.0455	0.0011613
ENSG00000206072	SERPINB11	18	61369538	61391127	47	9	46213	3.0408	0.0011797
ENSG00000110446	SLC15A3	11	60704556	60719257	27	5	46213	3.0376	0.0011923
ENSG00000121297	TSHZ3	19	31765851	31840453	260	60	46213	3.0359	0.0011992
ENSG00000154930	ACSS1	20	24986866	25039616	347	28	46213	3.0332	0.0012097
ENSG00000168309	FAM107A	3	58549844	58613337	96	25	46213	3.0322	0.0012141
ENSG00000143702	CEP170	1	243287730	243418623	529	91	46213	3.0142	0.0012884
ENSG00000160460	SPTBN4	19	40972148	41082370	57	25	46213	3.0135	0.0012912
ENSG00000125999	BPIFB1	20	31870941	31897684	132	16	46213	3.0075	0.001317
ENSG00000168297	PXK	3	58318607	58411853	128	14	46213	3.0062	0.0013227
ENSG00000213024	NUP62	19	50410082	50433001	30	10	46213	3.0038	0.0013334
ENSG00000004455	AK2	1	33473541	33502593	6	3	46213	2.9944	0.0013748
ENSG00000162148	PPP1R32	11	61248592	61258403	229	35	46213	2.9928	0.0013821
ENSG00000189298	ZKSCAN3	6	28317691	28336954	22	6	46213	2.984	0.0014224
ENSG00000164898	FMC1	7	139025878	139031065	41	7	46213	2.9786	0.001448
ENSG00000066739	ATG2B	14	96745539	96830207	123	32	46213	2.9765	0.0014579
ENSG00000242715	CCDC169	13	36796145	36871961	133	25	46213	2.9663	0.0015068
ENSG00000060982	BCAT1	12	24962956	25102393	71	14	46213	2.9597	0.0015399
ENSG00000135312	HTR1B	6	78171470	78173490	58	14	46213	2.9582	0.001547
ENSG00000108262	GIT1	17	27900487	27916645	20	5	46213	2.9544	0.0015665
ENSG00000116514	RNF19B	1	33402046	33430286	7	3	46213	2.9488	0.0015948
ENSG00000167202	TBC1D2B	15	78287327	78370066	137	28	46213	2.9431	0.0016249
ENSG00000163935	SFMBT1	3	52937588	53080084	273	30	46213	2.9392	0.0016452
ENSG00000132423	COQ3	6	99817276	99842080	25	7	46213	2.9343	0.0016715
ENSG00000108556	CHRNE	17	4801069	4806369	25	6	46213	2.9338	0.0016742
ENSG00000204344	STK19	6	31939608	31949228	216	23	46213	2.9281	0.0017053
ENSG00000114019	AMOTL2	3	134074716	134094321	94	19	46213	2.9254	0.0017199
ENSG00000180228	PRKRA	2	179296141	179315958	40	12	46213	2.9199	0.001751
ENSG00000198131	ZNF544	19	58739960	58788861	40	9	46213	2.9192	0.0017546
ENSG00000008294	SPAG9	17	49039535	49198226	143	32	46213	2.9166	0.0017693
ENSG00000129038	LOXL1	15	74218799	74244478	87	12	46213	2.9163	0.0017712
ENSG00000038358	EDC4	16	67906926	67918406	4	2	46213	2.9143	0.0017825
ENSG00000196812	ZSCAN16	6	28092338	28097860	188	26	46213	2.9107	0.0018029
ENSG00000168237	GLYCTK	3	52321105	52327492	24	8	46213	2.8971	0.0018829
ENSG00000198231	DDX42	17	61851223	61896677	21	3	46213	2.8916	0.0019164
ENSG00000140395	WDR61	15	78575577	78592136	38	11	46213	2.8876	0.0019413
ENSG00000167978	SRRM2	16	2802330	2821413	43	7	46213	2.8866	0.0019474
ENSG00000132600	PRMT7	16	68344959	68392456	20	6	46213	2.8819	0.0019761
ENSG00000070718	AP3M2	8	42010464	42028701	181	30	46213	2.8802	0.0019874
ENSG00000118690	ARMC2	6	109169619	109295675	16	6	46213	2.878	0.0020013
ENSG00000146963	LUC7L2	7	139025105	139108203	80	17	46213	2.8716	0.0020422
ENSG00000166086	JAM3	11	133938820	134021896	92	21	46213	2.8628	0.0020999
ENSG00000242419	PCDHGC4	5	140864564	140892546	11	5	46213	2.8477	0.002202
ENSG00000205445	KRTAP10-2	21	45970240	45971388	20	4	46213	2.847	0.0022067
ENSG00000197568	HHLA3	1	70820488	70851022	6	3	46213	2.8414	0.0022459
ENSG00000166562	SEC11C	18	56806709	56826068	20	6	46213	2.8411	0.0022478
ENSG00000215271	HOMEZ	14	23741631	23768656	62	22	46213	2.8371	0.0022764
ENSG00000121903	ZSCAN20	1	33938246	33962107	27	9	46213	2.8313	0.0023178
ENSG00000016864	GLT8D1	3	52728504	52739807	35	7	46213	2.8221	0.0023852
ENSG00000175390	EIF3F	11	7991798	8023409	102	33	46213	2.8134	0.0024507
ENSG00000106367	AP1S1	7	100797678	100804558	50	11	46213	2.8099	0.0024778
ENSG00000039523	RIPOR1	16	67562720	67580691	34	11	46213	2.808	0.0024924
ENSG00000072786	STK10	5	171469077	171615390	395	60	46213	2.8033	0.002529
ENSG00000184378	ACTRT3	3	169484709	169487683	12	3	46213	2.7961	0.0025865
ENSG00000118418	HMGN3	6	79910962	79944455	9	4	46213	2.7956	0.0025905
ENSG00000182866	LCK	1	32716840	32751766	43	8	46213	2.7939	0.0026038
ENSG00000276302	AL021997.3	6	28234899	28249357	8	4	46213	2.7915	0.0026231
ENSG00000108588	CCDC47	17	61822610	61851135	20	3	46213	2.7883	0.002649
ENSG00000061492	WNT8A	5	137419581	137427199	48	15	46213	2.7868	0.0026614
ENSG00000081803	CADPS2	7	121958479	122526813	73	14	46213	2.7854	0.0026734
ENSG00000134954	ETS1	11	128328656	128457453	82	28	46213	2.7846	0.0026797
ENSG00000066651	TRMT11	6	126307576	126360422	77	19	46213	2.7815	0.0027056
ENSG00000197586	ENTPD6	20	25176329	25207365	58	22	46213	2.7805	0.0027136
ENSG00000085998	POMGNT1	1	46654354	46685977	9	3	46213	2.7691	0.002811
ENSG00000188163	FAM166A	9	140138037	140142222	48	14	46213	2.7685	0.0028161
ENSG00000143624	INTS3	1	153700543	153747284	11	2	46213	2.7674	0.0028251
ENSG00000154007	ASB17	1	76384558	76398116	15	5	46213	2.7656	0.0028409
ENSG00000182674	KCNB2	8	73449626	73850584	364	72	46213	2.7617	0.0028748
ENSG00000109572	CLCN3	4	170541672	170644824	111	26	46213	2.7589	0.0028996
ENSG00000273559	CWC25	17	36956687	36981734	61	16	46213	2.7548	0.0029362
ENSG00000033627	ATP6V0A1	17	40610862	40674629	9	3	46213	2.7515	0.002966
ENSG00000008196	TFAP2B	6	50786436	50815326	222	38	46213	2.7424	0.0030499
ENSG00000155542	SETD9	5	56205087	56221359	44	14	46213	2.7379	0.0030917
ENSG00000262633	AC005670.2	17	45000499	45124520	228	50	46213	2.7356	0.003113
ENSG00000050438	SLC4A8	12	51785101	51909547	106	23	46213	2.735	0.0031194
ENSG00000110107	PRPF19	11	60658202	60674060	188	45	46213	2.7342	0.0031268
ENSG00000240764	PCDHGC5	5	140868688	140892546	13	4	46213	2.7307	0.0031603
ENSG00000232629	HLA-DQB2	6	32723875	32731311	41	5	46213	2.7255	0.0032101
ENSG00000121879	PIK3CA	3	178866311	178957881	47	16	46213	2.7217	0.0032478
ENSG00000167916	KRT24	17	38854243	38860002	116	19	46213	2.7195	0.0032693
ENSG00000133424	LARGE1	22	33668847	34316416	142	41	46213	2.7169	0.0032948
ENSG00000067715	SYT1	12	79257773	79845788	74	33	46213	2.7148	0.0033155
ENSG00000124813	RUNX2	6	45296054	45632086	127	25	46213	2.71	0.0033643
ENSG00000137460	FHDC1	4	153857504	153900848	82	26	46213	2.704	0.0034259
ENSG00000012660	ELOVL5	6	53132196	53213977	15	5	46213	2.7032	0.0034343
ENSG00000083123	BCKDHB	6	80816364	81055987	46	9	46213	2.7021	0.0034451
ENSG00000163793	DNAJC5G	2	27498289	27504367	6	1	46213	2.7018	0.003448
ENSG00000186648	CARMIL3	14	24521209	24538937	23	11	46213	2.6987	0.00348
ENSG00000148110	MFSD14B	9	97136833	97223324	750	93	46213	2.6979	0.0034892
ENSG00000182979	MTA1	14	105886157	105937066	15	6	46213	2.6951	0.003518
ENSG00000145782	ATG12	5	115163897	115177555	13	7	46213	2.689	0.0035837
ENSG00000140525	FANCI	15	89787180	89860492	42	3	46213	2.6865	0.0036106
ENSG00000086619	ERO1B	1	236378855	236445285	79	17	46213	2.6848	0.0036287
ENSG00000094880	CDC23	5	137523337	137549032	121	22	46213	2.6828	0.0036499
ENSG00000256500	AL139300.1	14	104029299	104152261	3	2	46213	2.6812	0.0036682
ENSG00000100243	CYB5R3	22	43013846	43045574	67	10	46213	2.6789	0.003693
ENSG00000137842	TMEM62	15	43425722	43477344	15	4	46213	2.676	0.0037257
ENSG00000056050	HPF1	4	170650616	170679104	50	12	46213	2.6752	0.003734
ENSG00000033327	GAB2	11	77926343	78128852	30	4	46213	2.6746	0.0037407
ENSG00000124067	SLC12A4	16	67977377	68002597	61	15	46213	2.6703	0.0037894
ENSG00000184108	TRIML1	4	189060573	189068776	141	45	46213	2.6679	0.0038159
ENSG00000080854	IGSF9B	11	133778459	133826880	296	39	46213	2.6662	0.0038357
ENSG00000171532	NEUROD2	17	37761033	37764196	42	7	46213	2.6642	0.0038583
ENSG00000196381	ZNF781	19	38158652	38183223	16	6	46213	2.6616	0.0038886
ENSG00000141098	GFOD2	16	67708434	67753324	14	5	46213	2.6599	0.0039087
ENSG00000027847	B4GALT7	5	177027101	177037348	104	14	46213	2.6571	0.0039408
ENSG00000165732	DDX21	10	70715884	70744829	14	5	46213	2.6557	0.0039569
ENSG00000167601	AXL	19	41725108	41767671	24	9	46213	2.6543	0.0039734
ENSG00000170903	MSANTD4	11	105878629	105892954	15	5	46213	2.6496	0.004029
ENSG00000231500	RPS18	6	33239787	33244287	15	3	46213	2.6482	0.0040459
ENSG00000079819	EPB41L2	6	131160487	131384462	613	68	46213	2.647	0.0040604
ENSG00000177879	AP3S1	5	115177178	115249778	10	4	46213	2.6427	0.0041128
ENSG00000125912	NCLN	19	3185561	3209568	45	13	46213	2.6371	0.0041807
ENSG00000168306	ACOX2	3	58490863	58523046	34	13	46213	2.6333	0.0042282
ENSG00000163072	NOSTRIN	2	169643049	169722024	109	17	46213	2.6309	0.0042575
ENSG00000108788	MLX	17	40719086	40725257	7	3	46213	2.6296	0.004274
ENSG00000171757	LRRC34	3	169511216	169530774	10	5	46213	2.628	0.0042945
ENSG00000055130	CUL1	7	148395006	148498128	125	25	46213	2.6279	0.0042963
ENSG00000037042	TUBG2	17	40811323	40819024	10	2	46213	2.6244	0.0043396
ENSG00000237541	HLA-DQA2	6	32709119	32714992	70	9	46213	2.6224	0.0043657
ENSG00000164506	STXBP5	6	147525561	147711612	348	63	46213	2.6198	0.0043989
ENSG00000174903	RAB1B	11	66036004	66044963	14	6	46213	2.6168	0.0044381
ENSG00000129116	PALLD	4	169418217	169849608	1024	89	46213	2.6125	0.0044938
ENSG00000187323	DCC	18	49866542	51062273	521	82	46213	2.61	0.0045275
ENSG00000149658	YTHDF1	20	61826781	61847586	63	17	46213	2.6037	0.0046116
ENSG00000127533	F2RL3	19	16999671	17003417	43	15	46213	2.6002	0.0046584
ENSG00000092978	GPATCH2	1	217600334	217804424	31	8	46213	2.5993	0.0046703
ENSG00000253846	PCDHGA10	5	140792554	140892546	8	4	46213	2.599	0.0046747
ENSG00000081853	PCDHGA2	5	140718327	140892546	18	8	46213	2.5966	0.004708
ENSG00000249222	ATP5MGL	22	43035809	43036607	6	2	46213	2.5915	0.0047773
ENSG00000223501	VPS52	6	33218049	33239671	60	12	46213	2.5914	0.0047794
ENSG00000279270	OR52R1	11	4824663	4825610	19	5	46213	2.5913	0.0047806
ENSG00000161609	CCDC155	19	49891475	49921251	15	2	46213	2.5909	0.0047867
ENSG00000130700	GATA5	20	61038553	61051026	160	40	46213	2.5866	0.0048469
ENSG00000134769	DTNA	18	32073254	32471808	302	63	46213	2.5862	0.0048526
ENSG00000169862	CTNND2	5	10971952	11904155	187	50	46213	2.5828	0.0048996
ENSG00000129493	HEATR5A	14	31760997	31889788	122	34	46213	2.5825	0.0049037
ENSG00000269955	FMC1-LUC7L2	7	139026106	139107345	11	3	46213	2.5823	0.0049066
ENSG00000242616	GNG10	9	114423615	114432526	16	4	46213	2.5782	0.0049652
ENSG00000261934	PCDHGA9	5	140782499	140892546	13	6	46213	2.5778	0.0049719
ENSG00000105136	ZNF419	19	57999079	58007465	46	9	46213	2.5777	0.004973
ENSG00000100034	PPM1F	22	22273793	22307209	61	20	46213	2.5774	0.0049777
ENSG00000107104	KANK1	9	470291	746106	206	31	46213	2.5753	0.0050079
ENSG00000112983	BRD8	5	137475455	137514675	51	16	46213	2.5732	0.0050383
ENSG00000013374	NUB1	7	151038785	151075535	225	60	46213	2.5724	0.0050498
ENSG00000109466	KLHL2	4	166128770	166244308	925	82	46213	2.5684	0.0051089
ENSG00000116525	TRIM62	1	33611003	33647267	47	8	46213	2.5681	0.0051132
ENSG00000103061	SLC7A6OS	16	68331938	68344848	12	3	46213	2.5641	0.0051715
ENSG00000105173	CCNE1	19	30302805	30315215	14	4	46213	2.5601	0.0052325
ENSG00000141200	KIF2B	17	51900262	51902574	26	6	46213	2.5594	0.0052423
ENSG00000213918	DNASE1	16	3692939	3715473	47	11	46213	2.5587	0.0052535
ENSG00000117020	AKT3	1	243651535	244013430	66	15	46213	2.5535	0.0053318
ENSG00000126524	SBDS	7	66452664	66460588	34	13	46213	2.5511	0.0053685
ENSG00000035403	VCL	10	75757872	75881121	216	45	46213	2.5458	0.0054507
ENSG00000126934	MAP2K2	19	4090319	4124126	10	4	46213	2.5407	0.0055321
ENSG00000028203	VEZT	12	95611522	95696566	53	18	46213	2.5402	0.00554
ENSG00000138771	SHROOM3	4	77356253	77704406	893	113	46213	2.5396	0.0055487
ENSG00000187554	TLR5	1	223282748	223316624	260	47	46213	2.5337	0.005644
ENSG00000101003	GINS1	20	25388363	25429191	99	21	46213	2.5332	0.0056515
ENSG00000182472	CAPN12	19	39221071	39260544	100	22	46213	2.5313	0.005682
ENSG00000085274	MYNN	3	169490619	169507504	17	4	46213	2.5311	0.0056856
ENSG00000235863	B3GALT4	6	33244909	33246602	6	3	46213	2.5309	0.005688
ENSG00000068305	MEF2A	15	100105905	100256671	372	46	46213	2.526	0.0057685
ENSG00000166313	APBB1	11	6416354	6440644	38	13	46213	2.5253	0.0057808
ENSG00000183569	SERHL2	22	42949868	42970388	486	91	46213	2.5249	0.0057867
ENSG00000131686	CA6	1	9005941	9035151	124	26	46213	2.5245	0.0057925
ENSG00000144681	STAC	3	36421836	36589499	120	33	46213	2.518	0.0059013
ENSG00000106351	AGFG2	7	100136848	100165842	9	4	46213	2.5174	0.0059118
ENSG00000145949	MYLK4	6	2663863	2751200	56	12	46213	2.5153	0.0059458
ENSG00000145681	HAPLN1	5	82933624	83017432	32	9	46213	2.5142	0.0059647
ENSG00000152348	ATG10	5	81267844	81551958	531	65	46213	2.512	0.0060026
ENSG00000101203	COL20A1	20	61924538	61966203	285	59	46213	2.5041	0.0061373
ENSG00000156869	FRRS1	1	100174259	100231349	95	19	46213	2.5039	0.0061423
ENSG00000262560	AC018512.1	15	44064815	44091331	7	3	46213	2.4998	0.0062133
ENSG00000167004	PDIA3	15	44038590	44065477	28	7	46213	2.4975	0.0062532
ENSG00000167549	CORO6	17	27941774	27949917	7	3	46213	2.4956	0.0062878
ENSG00000137948	BRDT	1	92414928	92479983	302	41	46213	2.4938	0.0063194
ENSG00000142920	AZIN2	1	33546714	33586130	161	27	46213	2.4936	0.0063224
ENSG00000204152	TIMM23B	10	51371390	51387768	24	4	46213	2.4917	0.0063563
ENSG00000214415	GNAT3	7	80087987	80141336	42	11	46213	2.4911	0.0063671
ENSG00000111276	CDKN1B	12	12870058	12875305	9	4	46213	2.4902	0.006383
ENSG00000173744	AGFG1	2	228336868	228425930	34	9	46213	2.4899	0.0063893
ENSG00000138030	KHK	2	27309615	27323640	128	15	46213	2.4882	0.0064191
ENSG00000267552	AC093227.2	19	38180784	38210026	15	5	46213	2.4878	0.0064265
ENSG00000101306	MYLK2	20	30407111	30422492	204	52	46213	2.4868	0.0064443
ENSG00000100997	ABHD12	20	25275379	25371619	230	39	46213	2.4864	0.0064514
ENSG00000197724	PHF2	9	96338689	96441869	210	50	46213	2.4849	0.0064792
ENSG00000156110	ADK	10	75910943	76469061	663	61	46213	2.4849	0.0064793
ENSG00000245680	ZNF585B	19	37672481	37701451	93	19	46213	2.4791	0.0065858
ENSG00000111371	SLC38A1	12	46576846	46662902	148	32	46213	2.4776	0.006613
ENSG00000157741	UBN2	7	138916231	138992982	20	7	46213	2.4771	0.0066224
ENSG00000148200	NR6A1	9	127279554	127533589	210	31	46213	2.4767	0.0066305
ENSG00000266173	STRADA	17	61780179	61819346	24	5	46213	2.4764	0.0066361
ENSG00000167600	CYP2S1	19	41698954	41713444	19	9	46213	2.4755	0.0066522
ENSG00000158691	ZSCAN12	6	28346732	28367511	33	7	46213	2.4743	0.0066746
ENSG00000058085	LAMC2	1	183155373	183214035	21	6	46213	2.4729	0.006702
ENSG00000145916	RMND5B	5	177557997	177577566	33	7	46213	2.4716	0.006725
ENSG00000197079	KRT35	17	39632941	39637392	19	4	46213	2.4694	0.0067673
ENSG00000198673	TAFA2	12	62102040	62652604	99	24	46213	2.4693	0.0067695
ENSG00000102572	STK24	13	99097439	99229405	141	26	46213	2.4677	0.0067995
ENSG00000163596	ICA1L	2	203637873	203736708	57	10	46213	2.4659	0.0068331
ENSG00000079393	DUSP13	10	76854190	76868979	71	21	46213	2.462	0.0069076
ENSG00000173372	C1QA	1	22962999	22966101	108	21	46213	2.4585	0.0069757
ENSG00000254122	PCDHGB7	5	140797212	140892546	9	5	46213	2.4581	0.006983
ENSG00000263201	DPEP2NB	16	68047339	68049814	6	3	46213	2.4568	0.0070096
ENSG00000283782	AC116366.3	5	131785344	131981771	21	6	46213	2.4558	0.007029
ENSG00000010318	PHF7	3	52444673	52457657	64	13	46213	2.4536	0.0070722
ENSG00000105641	SLC5A5	19	17982782	18005983	8	4	46213	2.4479	0.0071843
ENSG00000272573	MUSTN1	3	52867130	52869235	11	3	46213	2.4466	0.0072105
ENSG00000141298	SSH2	17	27952956	28257294	118	23	46213	2.4466	0.0072106
ENSG00000183813	CCR4	3	32993066	32997841	177	32	46213	2.4458	0.0072275
ENSG00000141570	CBX8	17	77765931	77770915	91	32	46213	2.4452	0.0072388
ENSG00000134970	TMED7	5	114949205	114961870	128	13	46213	2.4422	0.0072983
ENSG00000145675	PIK3R1	5	67511548	67597649	646	75	46213	2.442	0.0073033
ENSG00000187607	ZNF286A	17	15602891	15624101	61	16	46213	2.441	0.0073237
ENSG00000164144	ARFIP1	4	153701089	153833509	308	50	46213	2.4363	0.0074195
ENSG00000149600	COMMD7	20	31290493	31331803	6	2	46213	2.4354	0.0074383
ENSG00000128886	ELL3	15	44064798	44069741	8	3	46213	2.4353	0.0074398
ENSG00000145700	ANKRD31	5	74364122	74532703	97	8	46213	2.4348	0.0074501
ENSG00000141232	TOB1	17	48939584	48945339	53	19	46213	2.4335	0.0074761
ENSG00000137338	PGBD1	6	28249349	28270326	47	9	46213	2.4315	0.0075177
ENSG00000114904	NEK4	3	52742465	52804965	111	21	46213	2.4289	0.0075731
ENSG00000168509	HJV	1	145398250	145417545	24	8	46213	2.4261	0.0076304
ENSG00000004939	SLC4A1	17	42325753	42345509	46	13	46213	2.4252	0.0076498
ENSG00000103485	QPRT	16	29690358	29710020	6	3	46213	2.4239	0.0076769
ENSG00000023909	GCLM	1	94350761	94375012	42	9	46213	2.4234	0.0076879
ENSG00000164363	SLC6A18	5	1225470	1246304	40	9	46213	2.4211	0.0077358
ENSG00000105948	TTC26	7	138818490	138876732	17	4	46213	2.4185	0.0077917
ENSG00000149295	DRD2	11	113280337	113346111	27	8	46213	2.4142	0.0078845
ENSG00000114383	TUSC2	3	50362338	50365674	1	1	46213	2.4135	0.007899
ENSG00000225528	Z82206.1	22	40356401	40360722	3	2	46213	2.4133	0.0079052
ENSG00000169116	PARM1	4	75858305	75975325	169	38	46213	2.413	0.0079099
ENSG00000108592	FTSJ3	17	61896793	61905031	12	3	46213	2.411	0.0079546
ENSG00000064313	TAF2	8	120743015	120845103	31	10	46213	2.4105	0.007966
ENSG00000143674	MAP3K21	1	233463514	233520894	827	78	46213	2.4076	0.0080291
ENSG00000269476	AC010326.2	19	58388133	58427959	12	6	46213	2.4037	0.008116
ENSG00000168286	THAP11	16	67875985	67878098	4	2	46213	2.4011	0.0081721
ENSG00000080603	SRCAP	16	30710462	30752730	44	12	46213	2.3994	0.0082104
ENSG00000196653	ZNF502	3	44754135	44765323	23	3	46213	2.3993	0.0082131
ENSG00000055955	ITIH4	3	52846991	52864755	50	8	46213	2.3984	0.0082324
ENSG00000184014	DENND5A	11	9160372	9286937	55	12	46213	2.3978	0.0082466
ENSG00000163681	SLMAP	3	57741957	57914895	160	30	46213	2.3972	0.0082611
ENSG00000197296	FITM2	20	42931478	42939809	30	8	46213	2.3936	0.0083424
ENSG00000205220	PSMB10	16	67968405	67970990	4	2	46213	2.3931	0.0083523
ENSG00000243696	AC006254.1	3	52847298	52869745	18	4	46213	2.3869	0.0084945
ENSG00000205864	KRTAP5-6	11	1718425	1718985	58	18	46213	2.3863	0.0085098
ENSG00000086730	LAT2	7	73623726	73644164	34	17	46213	2.3862	0.0085115
ENSG00000151062	CACNA2D4	12	1901123	2028002	373	44	46213	2.3858	0.0085205
ENSG00000106105	GARS	7	30634297	30673649	14	5	46213	2.385	0.0085394
ENSG00000204702	OR2J1	6	29068386	29069658	425	24	46213	2.3842	0.0085586
ENSG00000236104	ZBTB22	6	33282183	33285719	7	3	46213	2.3838	0.0085685
ENSG00000160410	SHKBP1	19	41082757	41097303	9	4	46213	2.3826	0.0085952
ENSG00000204952	FBXO47	17	37092685	37123655	21	4	46213	2.3815	0.0086203
ENSG00000135778	NTPCR	1	233086370	233119628	51	15	46213	2.3809	0.0086363
ENSG00000037474	NSUN2	5	6599352	6633404	108	17	46213	2.3797	0.0086644
ENSG00000122643	NT5C3A	7	33053726	33102409	136	22	46213	2.3793	0.0086734
ENSG00000146267	FAXC	6	99719045	99797531	53	12	46213	2.3767	0.0087352
ENSG00000041353	RAB27B	18	52495430	52562747	15	4	46213	2.3762	0.0087458
ENSG00000102901	CENPT	16	67862060	67881361	22	6	46213	2.373	0.0088216
ENSG00000136143	SUCLA2	13	48516791	48575490	52	17	46213	2.3684	0.0089319
ENSG00000138755	CXCL9	4	76922428	76928641	34	10	46213	2.3676	0.008953
ENSG00000079150	FKBP7	2	179328391	179343285	6	4	46213	2.3671	0.0089634
ENSG00000173517	PEAK1	15	77392998	77712486	888	68	46213	2.3649	0.0090175
ENSG00000188997	KCTD21	11	77882295	77899868	14	6	46213	2.3638	0.0090439
ENSG00000171587	DSCAM	21	41382926	42219065	1491	160	46213	2.3611	0.00911
ENSG00000258677	AC022826.2	8	74600926	74791089	2	1	46213	2.36	0.0091375
ENSG00000170502	NUDT9	4	88343734	88380606	38	13	46213	2.3575	0.0092002
ENSG00000138623	SEMA7A	15	74701630	74726808	56	13	46213	2.3563	0.0092292
ENSG00000198933	TBKBP1	17	45772630	45789416	13	3	46213	2.3543	0.0092781
ENSG00000171102	OBP2B	9	136080664	136084637	102	19	46213	2.3523	0.009328
ENSG00000204301	NOTCH4	6	32162620	32191844	622	61	46213	2.3514	0.0093516
ENSG00000163785	RYK	3	133875977	133969586	88	16	46213	2.351	0.0093612
ENSG00000182545	RNASE10	14	20973696	20979328	99	20	46213	2.3503	0.0093787
ENSG00000055957	ITIH1	3	52811608	52826084	65	10	46213	2.3497	0.0093938
ENSG00000146090	RASGEF1C	5	179527791	179636153	67	26	46213	2.3486	0.009422
ENSG00000196284	SUPT3H	6	44796469	45345670	378	67	46213	2.3484	0.0094281
ENSG00000181007	ZFP82	19	36882862	36909558	6	2	46213	2.3462	0.0094826
ENSG00000204311	PJVK	2	179316163	179326117	5	3	46213	2.3439	0.0095405
ENSG00000163687	DNASE1L3	3	58177984	58200424	68	17	46213	2.3421	0.0095889
ENSG00000115267	IFIH1	2	163123589	163175213	87	18	46213	2.3413	0.0096096
ENSG00000170191	NANP	20	25593571	25604811	40	9	46213	2.3385	0.0096798
ENSG00000081237	PTPRC	1	198608170	198726412	648	36	46213	2.3363	0.0097389
ENSG00000166734	CASC4	15	44580929	44707956	55	14	46213	2.3361	0.0097437
ENSG00000242852	ZNF709	19	12571998	12595643	8	4	46213	2.3357	0.0097528
ENSG00000183378	OVCH2	11	7710669	7727968	283	51	46213	2.3342	0.0097935
ENSG00000169245	CXCL10	4	76942270	76944650	74	3	46213	2.3324	0.0098411
ENSG00000127743	IL17B	5	148753830	148758839	8	4	46213	2.3296	0.009914
ENSG00000172922	RNASEH2C	11	65485144	65488418	43	15	46213	2.3271	0.0099798
ENSG00000127184	COX7C	5	85913721	85916779	6	2	46213	2.3268	0.0099889
ENSG00000173253	DMRT2	9	1049858	1057552	26	9	46213	2.3256	0.01002
ENSG00000114388	NPRL2	3	50384919	50388522	4	2	46213	2.3244	0.010051
ENSG00000163810	TGM4	3	44916103	44956482	51	9	46213	2.3229	0.010091
ENSG00000187791	FAM205C	9	34889061	34895775	173	35	46213	2.3216	0.010128
ENSG00000169248	CXCL11	4	76954835	76962568	81	5	46213	2.3169	0.010255
ENSG00000242114	MTFP1	22	30821518	30825040	12	5	46213	2.3162	0.010273
ENSG00000163539	CLASP2	3	33537737	33759848	337	29	46213	2.315	0.010307
ENSG00000171786	NHLH1	1	160336857	160342638	7	2	46213	2.3127	0.01037
ENSG00000240682	ISY1	3	128846258	128880136	169	35	46213	2.3124	0.010378
ENSG00000161956	SENP3	17	7465192	7475287	38	8	46213	2.3104	0.010433
ENSG00000100916	BRMS1L	14	36295524	36341169	218	48	46213	2.3094	0.010462
ENSG00000184611	KCNH7	2	163227917	163695240	131	30	46213	2.3081	0.010496
ENSG00000180071	ANKRD18A	9	38571355	38620657	199	47	46213	2.3071	0.010523
ENSG00000166634	SERPINB12	18	61223393	61234244	54	13	46213	2.3069	0.010529
ENSG00000136021	SCYL2	12	100661024	100735502	139	43	46213	2.3065	0.010541
ENSG00000261884	AC040162.1	16	67964828	67969544	3	1	46213	2.3047	0.010591
ENSG00000108306	FBXL20	17	37408897	37558776	17	4	46213	2.3011	0.010693
ENSG00000240204	SMKR1	7	129142320	129152773	7	3	46213	2.3011	0.010694
ENSG00000163795	ZNF513	2	27600098	27603592	5	2	46213	2.3002	0.01072
ENSG00000204217	BMPR2	2	203241659	203432474	296	25	46213	2.2996	0.010735
ENSG00000168619	ADAM18	8	39442097	39587583	12	4	46213	2.297	0.010808
ENSG00000139428	MMAB	12	109991542	110011679	28	6	46213	2.2953	0.010858
ENSG00000152332	UHMK1	1	162467041	162499419	19	4	46213	2.2949	0.010868
ENSG00000012061	ERCC1	19	45910591	45982086	304	42	46213	2.2922	0.010947
ENSG00000197119	SLC25A29	14	100757448	100772870	24	8	46213	2.2917	0.010963
ENSG00000136146	MED4	13	48650092	48669267	14	6	46213	2.2913	0.010974
ENSG00000104529	EEF1D	8	144661867	144679914	90	24	46213	2.2901	0.011008
ENSG00000178297	TMPRSS9	19	2389784	2426237	196	45	46213	2.2896	0.011023
ENSG00000171606	ZNF274	19	58694396	58724928	15	8	46213	2.2893	0.01103
ENSG00000116161	CACYBP	1	174968300	174980851	8	4	46213	2.2881	0.011065
ENSG00000184897	H1FX	3	129033614	129035120	61	5	46213	2.2868	0.011103
ENSG00000269755	AC008758.6	19	12543917	12595630	5	3	46213	2.2866	0.011111
ENSG00000186889	TMEM17	2	62727356	62733476	81	28	46213	2.286	0.011128
ENSG00000152128	TMEM163	2	135213330	135476570	492	47	46213	2.2826	0.011226
ENSG00000107625	DDX50	10	70661034	70706603	13	7	46213	2.2822	0.011239
ENSG00000179919	OR10A7	12	55614809	55615759	8	3	46213	2.2812	0.011269
ENSG00000077147	TM9SF3	10	98277866	98346809	188	35	46213	2.2803	0.011296
ENSG00000198720	ANKRD13B	17	27920486	27941779	16	5	46213	2.2738	0.011489
ENSG00000179134	SAMD4B	19	39833082	39876350	22	7	46213	2.2735	0.011498
ENSG00000185499	MUC1	1	155158300	155162706	7	3	46213	2.2722	0.011539
ENSG00000168918	INPP5D	2	233924677	234116549	523	65	46213	2.2711	0.011571
ENSG00000001630	CYP51A1	7	91741465	91764117	48	18	46213	2.2693	0.011625
ENSG00000211456	SACM1L	3	45730733	45786916	32	12	46213	2.2686	0.011646
ENSG00000169189	NSMCE1	16	27236312	27280115	11	3	46213	2.2686	0.011646
ENSG00000102898	NUTF2	16	67880635	67906470	7	2	46213	2.2686	0.011647
ENSG00000166165	CKB	14	103985996	103989448	39	9	46213	2.267	0.011697
ENSG00000213366	GSTM2	1	110210644	110252171	91	24	46213	2.2661	0.011724
ENSG00000087053	MTMR2	11	95566046	95657459	88	21	46213	2.263	0.011818
ENSG00000122507	BBS9	7	33169144	33645680	156	24	46213	2.2621	0.011845
ENSG00000101474	APMAP	20	24943561	24973615	112	24	46213	2.2621	0.011846
ENSG00000255307	OR52B2	11	6190560	6191638	8	4	46213	2.2615	0.011864
ENSG00000186479	RGS7BP	5	63802126	63908139	157	16	46213	2.2609	0.011884
ENSG00000117305	HMGCL	1	24128375	24151949	5	2	46213	2.2608	0.011886
ENSG00000164362	TERT	5	1253282	1295162	47	15	46213	2.2606	0.011893
ENSG00000088682	COQ9	16	57481349	57495187	17	6	46213	2.2595	0.011926
ENSG00000222036	POTEM	14	19553365	19584833	39	4	46213	2.2587	0.01195
ENSG00000176208	ATAD5	17	29158988	29222887	82	18	46213	2.2572	0.011999
ENSG00000063127	SLC6A16	19	49792895	49828482	8	3	46213	2.2558	0.012043
ENSG00000163497	FEV	2	219845809	219850379	68	18	46213	2.2533	0.01212
ENSG00000077454	LRCH4	7	100172283	100183776	19	7	46213	2.2529	0.012132
ENSG00000161847	RAVER1	19	10426888	10444316	40	9	46213	2.2529	0.012134
ENSG00000184451	CCR10	17	40830907	40835082	7	1	46213	2.2524	0.012148
ENSG00000165078	CPA6	8	68334307	68658620	58	11	46213	2.2508	0.012198
ENSG00000119787	ATL2	2	38522022	38604427	254	32	46213	2.2503	0.012215
ENSG00000187260	WDR86	7	151078207	151107813	95	33	46213	2.2496	0.012237
ENSG00000157106	SMG1	16	18816175	18937776	394	65	46213	2.2492	0.012251
ENSG00000197062	ZSCAN26	6	28234788	28246001	11	5	46213	2.2488	0.012263
ENSG00000143603	KCNN3	1	154669931	154842756	550	96	46213	2.2476	0.012301
ENSG00000100650	SRSF5	14	70193617	70238721	50	14	46213	2.245	0.012383
ENSG00000140481	CCDC33	15	74528630	74628482	38	12	46213	2.2447	0.012393
ENSG00000176978	DPP7	9	140004994	140009170	32	12	46213	2.2442	0.01241
ENSG00000174792	ODAPH	4	76481258	76491095	83	21	46213	2.2441	0.012413
ENSG00000171916	LGALS9C	17	18380051	18398259	136	27	46213	2.2397	0.012554
ENSG00000205086	C2orf91	2	42162508	42180943	36	11	46213	2.2381	0.012608
ENSG00000186049	KRT73	12	53001354	53012343	13	6	46213	2.2375	0.012626
ENSG00000127561	SYNGR3	16	2039946	2044276	151	32	46213	2.237	0.012642
ENSG00000072736	NFATC3	16	68119247	68263162	150	14	46213	2.2363	0.012667
ENSG00000138380	CARF	2	203776937	203851786	40	7	46213	2.2346	0.012723
ENSG00000196456	ZNF775	7	150076424	150095719	9	3	46213	2.2315	0.012825
ENSG00000174744	BRMS1	11	66104804	66112596	3	2	46213	2.2313	0.012831
ENSG00000165644	COMTD1	10	76993727	76995769	7	4	46213	2.229	0.012906
ENSG00000144730	IL17RD	3	57124010	57204334	192	33	46213	2.2289	0.012912
ENSG00000121966	CXCR4	2	136871919	136875735	9	5	46213	2.2288	0.012912
ENSG00000166401	SERPINB8	18	61637159	61687013	19	9	46213	2.2285	0.012925
ENSG00000090013	BLVRB	19	40953696	40971747	14	8	46213	2.2283	0.012931
ENSG00000140367	UBE2Q2	15	76135626	76193419	11	4	46213	2.2278	0.012948
ENSG00000213218	CSH2	17	61949372	61951126	12	2	46213	2.2276	0.012953
ENSG00000171819	ANGPTL7	1	11249398	11256038	63	4	46213	2.227	0.012975
ENSG00000198742	SMURF1	7	98625061	98741723	129	20	46213	2.2266	0.012988
ENSG00000239672	NME1	17	49230897	49239789	17	4	46213	2.2244	0.013061
ENSG00000110665	C11orf21	11	2316875	2323290	32	9	46213	2.2243	0.013064
ENSG00000204514	ZNF814	19	58361683	58400442	63	14	46213	2.2239	0.013078
ENSG00000087191	PSMC5	17	61904543	61909386	19	6	46213	2.2234	0.013094
ENSG00000213231	TCL1B	14	96152754	96158980	17	5	46213	2.2211	0.013171
ENSG00000164332	UBLCP1	5	158690089	158713048	144	24	46213	2.2185	0.01326
ENSG00000111961	SASH1	6	148663729	148873186	454	91	46213	2.216	0.013345
ENSG00000166166	TRMT61A	14	103995521	104003410	9	3	46213	2.2151	0.013377
ENSG00000275793	RIMBP3	22	20455682	20461786	74	19	46213	2.2136	0.013429
ENSG00000132664	POLR3F	20	18447771	18465287	16	6	46213	2.2122	0.013477
ENSG00000198785	GRIN3A	9	104331635	104500862	37	11	46213	2.2081	0.013619
ENSG00000132692	BCAN	1	156611740	156629320	32	10	46213	2.2059	0.013694
ENSG00000112977	DAP	5	10679342	10761384	46	18	46213	2.2035	0.013781
ENSG00000177283	FZD8	10	35927177	35931206	300	35	46213	2.2024	0.01382
ENSG00000100053	CRYBB3	22	25595817	25603330	14	6	46213	2.2023	0.013823
ENSG00000172183	ISG20	15	89179384	89199714	53	15	46213	2.2006	0.013884
ENSG00000115464	USP34	2	61414598	61697904	123	26	46213	2.1992	0.013932
ENSG00000066185	ZMYND12	1	42896000	42921938	8	2	46213	2.1979	0.01398
ENSG00000196242	OR2C3	1	247693434	247697141	21	7	46213	2.1962	0.01404
ENSG00000132563	REEP2	5	137774706	137782658	72	17	46213	2.1953	0.014072
ENSG00000126215	XRCC3	14	104163946	104181841	7	4	46213	2.1939	0.014121
ENSG00000138443	ABI2	2	204192942	204312446	63	15	46213	2.1916	0.014203
ENSG00000157985	AGAP1	2	236402733	237040444	647	107	46213	2.1909	0.014228
ENSG00000011028	MRC2	17	60704762	60770958	189	28	46213	2.1909	0.01423
ENSG00000105371	ICAM4	19	10397643	10399198	9	3	46213	2.1906	0.014239
ENSG00000179564	LSMEM2	3	50316458	50325545	3	1	46213	2.1886	0.014314
ENSG00000155886	SLC24A2	9	19507450	19786926	218	27	46213	2.1871	0.014369
ENSG00000108604	SMARCD2	17	61909441	61920300	45	13	46213	2.1867	0.014382
ENSG00000186086	NBPF6	1	108992904	109013624	63	15	46213	2.186	0.014409
ENSG00000163219	ARHGAP25	2	68961967	69053965	48	13	46213	2.1859	0.014411
ENSG00000088808	PPP1R13B	14	104200089	104313927	230	39	46213	2.1851	0.014439
ENSG00000115598	IL1RL2	2	102803433	102856462	156	14	46213	2.1848	0.014453
ENSG00000198909	MAP3K3	17	61699775	61773663	6	3	46213	2.1832	0.01451
ENSG00000116754	SRSF11	1	70671365	70718735	5	3	46213	2.1824	0.014539
ENSG00000184060	ADAP2	17	29248698	29286340	83	26	46213	2.1814	0.014577
ENSG00000119537	KDSR	18	60994959	61034743	114	18	46213	2.1807	0.014604
ENSG00000156427	FGF18	5	170846660	170884627	336	79	46213	2.1793	0.014655
ENSG00000239704	CDRT4	17	15339332	15370925	28	9	46213	2.1788	0.014672
ENSG00000176845	METRNL	17	81037567	81052864	138	30	46213	2.1783	0.014693
ENSG00000175115	PACS1	11	65837925	66012218	92	21	46213	2.1765	0.014761
ENSG00000137571	SLCO5A1	8	70579282	70747299	186	50	46213	2.1761	0.014773
ENSG00000138760	SCARB2	4	77079886	77155689	180	35	46213	2.1736	0.014869
ENSG00000156395	SORCS3	10	106400859	107024993	69	16	46213	2.1735	0.014872
ENSG00000198121	LPAR1	9	113635543	113800365	72	26	46213	2.1725	0.014908
ENSG00000261456	TUBB8	10	92832	120103	348	55	46213	2.1716	0.014944
ENSG00000205057	CLLU1OS	12	92813870	92821924	7	2	46213	2.1714	0.014952
ENSG00000007372	PAX6	11	31806327	31839610	98	22	46213	2.1708	0.014974
ENSG00000168785	TSPAN5	4	99391518	99579780	617	74	46213	2.1704	0.014989
ENSG00000031003	FAM13B	5	137273649	137368775	101	14	46213	2.1701	0.014998
ENSG00000136935	GOLGA1	9	127640636	127703378	163	18	46213	2.1696	0.015017
ENSG00000084764	MAPRE3	2	27193480	27250064	54	13	46213	2.1665	0.015135
ENSG00000256162	SMLR1	6	131148546	131158275	137	16	46213	2.1646	0.01521
ENSG00000108953	YWHAE	17	1247566	1303672	328	48	46213	2.164	0.015234
ENSG00000122483	CCDC18	1	93645476	93744164	20	6	46213	2.1622	0.015302
ENSG00000126583	PRKCG	19	54385467	54410906	10	3	46213	2.1616	0.015326
ENSG00000082126	MPP4	2	202509593	202563417	21	5	46213	2.1615	0.015327
ENSG00000162894	FCMR	1	207077731	207095343	48	13	46213	2.1614	0.01533
ENSG00000140950	MEAK7	16	84510027	84538364	584	115	46213	2.1588	0.015431
ENSG00000167461	RAB8A	19	16222439	16245044	47	12	46213	2.1586	0.015441
ENSG00000198924	DCLRE1A	10	115594484	115614142	50	11	46213	2.1575	0.015483
ENSG00000197713	RPE	2	210867289	210886983	5	3	46213	2.1549	0.015584
ENSG00000132406	TMEM128	4	4237269	4249939	19	3	46213	2.1533	0.015647
ENSG00000132182	NUP210	3	13357735	13461809	894	112	46213	2.153	0.015658
ENSG00000103966	EHD4	15	42188137	42264776	35	9	46213	2.1496	0.015795
ENSG00000185009	AP3M1	10	75880013	75910821	36	10	46213	2.1488	0.015826
ENSG00000203697	CAPN8	1	223714972	223853436	420	59	46213	2.1466	0.015913
ENSG00000196724	ZNF418	19	58433252	58446755	30	7	46213	2.1458	0.015944
ENSG00000158201	ABHD3	18	19230858	19284766	54	12	46213	2.1443	0.016005
ENSG00000112984	KIF20A	5	137514687	137523404	7	3	46213	2.1436	0.016031
ENSG00000024526	DEPDC1	1	68939835	68962904	18	5	46213	2.143	0.016055
ENSG00000235109	ZSCAN31	6	28292514	28324048	39	8	46213	2.1426	0.016072
ENSG00000055813	CCDC85A	2	56411258	56613308	151	31	46213	2.1414	0.016119
ENSG00000104951	IL4I1	19	50392911	50432796	25	10	46213	2.1409	0.016142
ENSG00000185662	SMIM23	5	171212870	171221602	8	3	46213	2.1408	0.016145
ENSG00000136261	BZW2	7	16685756	16746148	72	16	46213	2.1406	0.016153
ENSG00000169488	OR4K15	14	20443603	20444818	22	4	46213	2.1406	0.016155
ENSG00000119866	BCL11A	2	60678302	60780702	262	57	46213	2.1384	0.016242
ENSG00000146013	GFRA3	5	137588068	137610360	78	16	46213	2.1376	0.016275
ENSG00000256053	COA8	14	104029299	104058524	87	11	46213	2.1354	0.016363
ENSG00000161896	IP6K3	6	33689447	33714682	141	35	46213	2.1348	0.01639
ENSG00000253537	PCDHGA7	5	140762306	140892546	13	6	46213	2.1333	0.016449
ENSG00000183624	HMCES	3	128997683	129025029	121	9	46213	2.1318	0.016513
ENSG00000079841	RIMS1	6	72596406	73112845	664	69	46213	2.1312	0.016535
ENSG00000115474	KCNJ13	2	233631174	233641278	16	4	46213	2.1309	0.016548
ENSG00000248405	PRR5-ARHGAP8	22	45098113	45258586	21	9	46213	2.1294	0.016609
ENSG00000104946	TBC1D17	19	50380682	50392006	7	2	46213	2.1284	0.016653
ENSG00000134900	TPP2	13	103249353	103332308	207	24	46213	2.1282	0.016661
ENSG00000105227	PRX	19	40899675	40919273	12	6	46213	2.128	0.016668
ENSG00000188368	PRR19	19	42806250	42814973	3	2	46213	2.1277	0.016683
ENSG00000196655	TRAPPC4	11	118889142	118896164	27	4	46213	2.1265	0.016729
ENSG00000102904	TSNAXIP1	16	67840668	67861971	5	2	46213	2.1257	0.016765
ENSG00000119547	ONECUT2	18	55102917	55158529	337	35	46213	2.1251	0.016788
ENSG00000106125	MINDY4	7	30811033	30932002	273	51	46213	2.1248	0.016804
ENSG00000148498	PARD3	10	34398488	35104253	397	69	46213	2.1241	0.016833
ENSG00000129993	CBFA2T3	16	88941266	89043612	219	47	46213	2.1239	0.016838
ENSG00000170456	DENND5B	12	31535157	31744031	595	60	46213	2.1238	0.016843
ENSG00000131504	DIAPH1	5	140894583	140998622	10	5	46213	2.1237	0.016849
ENSG00000172081	MOB3A	19	2071037	2096331	134	26	46213	2.1225	0.016897
ENSG00000106404	CLDN15	7	100875373	100882101	15	5	46213	2.1212	0.016952
ENSG00000099875	MKNK2	19	2037464	2051243	48	19	46213	2.1205	0.016983
ENSG00000009950	MLXIPL	7	73007524	73038870	175	43	46213	2.1192	0.017035
ENSG00000151729	SLC25A4	4	186064395	186071536	174	43	46213	2.119	0.017046
ENSG00000116661	FBXO2	1	11708424	11714739	36	7	46213	2.1187	0.017058
ENSG00000221989	OR2A2	7	143806607	143807657	8	2	46213	2.1183	0.017075
ENSG00000130522	JUND	19	18390570	18392432	25	8	46213	2.1182	0.017078
ENSG00000106615	RHEB	7	151163098	151217206	136	35	46213	2.1171	0.017126
ENSG00000235568	NFAM1	22	42776416	42828401	264	27	46213	2.1158	0.017179
ENSG00000086506	HBQ1	16	230452	231180	4	2	46213	2.1158	0.017179
ENSG00000175514	GPR152	11	67218772	67220200	2	1	46213	2.1147	0.017226
ENSG00000176029	C11orf16	11	8941623	8954536	18	4	46213	2.1147	0.017227
ENSG00000206503	HLA-A	6	29909037	29913661	517	27	46213	2.1146	0.017233
ENSG00000197054	ZNF763	19	12075852	12091196	143	18	46213	2.1132	0.017293
ENSG00000164611	PTTG1	5	159848829	159855751	6	2	46213	2.1124	0.017328
ENSG00000022567	SLC45A4	8	142217265	142264328	57	15	46213	2.1114	0.017369
ENSG00000095713	CRTAC1	10	99624757	99790585	407	54	46213	2.1101	0.017424
ENSG00000249992	TMEM158	3	45265958	45267770	91	18	46213	2.1098	0.017438
ENSG00000006282	SPATA20	17	48624450	48633213	189	49	46213	2.1091	0.017469
ENSG00000145780	FEM1C	5	114856605	114880591	112	25	46213	2.109	0.017471
ENSG00000143543	JTB	1	153946745	153950164	29	10	46213	2.1062	0.017591
ENSG00000083635	NUFIP1	13	45513384	45563618	208	29	46213	2.1058	0.01761
ENSG00000173171	MTX1	1	155178490	155183615	4	2	46213	2.1058	0.01761
ENSG00000116044	NFE2L2	2	178095033	178257425	39	15	46213	2.1049	0.017652
ENSG00000167895	TMC8	17	76126867	76139049	25	8	46213	2.1042	0.017682
ENSG00000140519	RHCG	15	90014638	90039844	48	17	46213	2.1023	0.017764
ENSG00000061936	SFSWAP	12	132195634	132284282	421	82	46213	2.1019	0.017779
ENSG00000197279	ZNF165	6	28048753	28057341	11	4	46213	2.1016	0.017795
ENSG00000104872	PIH1D1	19	49949556	49956751	102	10	46213	2.1006	0.017837
ENSG00000173908	KRT28	17	38948455	38956211	48	13	46213	2.1	0.017865
ENSG00000182645	CCDC172	10	118083940	118139541	350	18	46213	2.0991	0.017903
ENSG00000187026	KRTAP21-2	21	32119112	32119551	5	1	46213	2.0991	0.017905
ENSG00000144674	GOLGA4	3	37284668	37408242	211	48	46213	2.0979	0.017957
ENSG00000182652	OR4Q3	14	20215587	20216528	289	53	46213	2.0977	0.017967
ENSG00000165637	VDAC2	10	76969912	76991206	7	4	46213	2.0966	0.018013
ENSG00000113430	IRX4	5	1877527	1887350	82	16	46213	2.0955	0.018063
ENSG00000162928	PEX13	2	61244360	61279125	14	6	46213	2.0948	0.018096
ENSG00000184154	LRTOMT	11	71791377	71821828	25	3	46213	2.0945	0.018107
ENSG00000284439	TAF11L3	5	17518476	17519072	11	5	46213	2.0943	0.018118
ENSG00000103067	ESRP2	16	68263014	68270487	4	2	46213	2.0943	0.018118
ENSG00000155849	ELMO1	7	36893966	37488852	700	86	46213	2.0933	0.018163
ENSG00000179886	TIGD5	8	144680005	144685394	28	8	46213	2.0932	0.018165
ENSG00000130957	FBP2	9	97321002	97356075	17	5	46213	2.0921	0.018217
ENSG00000205629	LCMT1	16	25123050	25189552	4	2	46213	2.0911	0.018262
ENSG00000178252	WDR6	3	49044495	49053386	6	2	46213	2.09	0.018307
ENSG00000181026	AEN	15	89164527	89175513	62	12	46213	2.0885	0.018376
ENSG00000108947	EFNB3	17	7608520	7614696	8	3	46213	2.0873	0.01843
ENSG00000140057	AK7	14	96858448	96955764	37	9	46213	2.0865	0.018467
ENSG00000145439	CBR4	4	169908741	169931409	137	22	46213	2.0858	0.018499
ENSG00000126351	THRA	17	38218446	38250120	104	14	46213	2.0841	0.018574
ENSG00000176887	SOX11	2	5832799	5841517	1499	151	46213	2.0823	0.018657
ENSG00000169371	SNUPN	15	75890424	75918156	19	4	46213	2.0818	0.018682
ENSG00000180822	PSMG4	6	3232041	3303607	162	24	46213	2.081	0.018716
ENSG00000011052	NME1-NME2	17	49230951	49249105	13	3	46213	2.081	0.018717
ENSG00000100330	MTMR3	22	30279144	30426855	450	37	46213	2.081	0.018718
ENSG00000139438	FAM222A	12	110152033	110208312	374	40	46213	2.0804	0.018744
ENSG00000162728	KCNJ9	1	160051360	160060353	133	26	46213	2.0804	0.018745
ENSG00000159761	C16orf86	16	67700719	67702661	3	2	46213	2.0774	0.018881
ENSG00000179674	ARL14	3	160394947	160396240	8	2	46213	2.0761	0.018942
ENSG00000184716	SERINC4	15	44086360	44092419	3	1	46213	2.0748	0.019002
ENSG00000153714	LURAP1L	9	12775020	12822130	10	4	46213	2.0741	0.019034
ENSG00000143878	RHOB	2	20646835	20649206	232	52	46213	2.0738	0.019048
ENSG00000152439	ZNF773	19	58011283	58029772	85	8	46213	2.0733	0.019071
ENSG00000084693	AGBL5	2	27274546	27293488	49	11	46213	2.0732	0.019079
ENSG00000008838	MED24	17	38175350	38210660	150	28	46213	2.0717	0.019148
ENSG00000108424	KPNB1	17	45726842	45762871	10	4	46213	2.0714	0.01916
ENSG00000187595	ZNF385C	17	40177594	40250497	15	6	46213	2.071	0.019178
ENSG00000121989	ACVR2A	2	148602086	148688395	280	27	46213	2.0709	0.019184
ENSG00000163684	RPP14	3	58291989	58310422	301	37	46213	2.0707	0.019194
ENSG00000214114	MYCBP	1	39328636	39339777	10	4	46213	2.0701	0.01922
ENSG00000103404	USP31	16	23072727	23160591	60	12	46213	2.0695	0.01925
ENSG00000083067	TRPM3	9	73143979	74061751	473	55	46213	2.0655	0.019438
ENSG00000237289	CKMT1B	15	43885252	43891604	1	1	46213	2.0646	0.01948
ENSG00000131097	HIGD1B	17	42923721	42927848	16	4	46213	2.064	0.019509
ENSG00000104901	DKKL1	19	49865040	49878373	23	2	46213	2.0639	0.019515
ENSG00000171204	TMEM126B	11	85339617	85347583	10	5	46213	2.0627	0.019571
ENSG00000253719	ATXN7L3B	12	74931607	74939210	36	8	46213	2.0626	0.019574
ENSG00000151892	GFRA1	10	117816436	118032979	293	26	46213	2.0618	0.019616
ENSG00000184160	ADRA2C	4	3768075	3770253	11	4	46213	2.0616	0.019621
ENSG00000240184	PCDHGC3	5	140855514	140892546	58	14	46213	2.061	0.019651
ENSG00000145358	DDIT4L	4	101107027	101111625	32	9	46213	2.0604	0.019683
ENSG00000185668	POU3F1	1	38510283	38512466	243	60	46213	2.0598	0.019707
ENSG00000136531	SCN2A	2	166095912	166248820	167	44	46213	2.0574	0.019825
ENSG00000272896	AL355987.3	9	139685831	139695047	19	4	46213	2.0571	0.019836
ENSG00000104885	DOT1L	19	2164148	2232577	21	8	46213	2.0571	0.019836
ENSG00000149357	LAMTOR1	11	71796941	71814433	33	5	46213	2.0565	0.019868
ENSG00000236287	ZBED5	11	10874251	10879620	10	5	46213	2.0539	0.019993
ENSG00000183486	MX2	21	42733870	42780870	58	15	46213	2.0537	0.020002
ENSG00000120733	KDM3B	5	137688285	137772716	147	36	46213	2.052	0.020086
ENSG00000125618	PAX8	2	113973574	114036527	53	16	46213	2.0504	0.020162
ENSG00000124194	GDAP1L1	20	42875739	42909557	9	4	46213	2.05	0.020184
ENSG00000249590	AC004832.3	22	30805251	30824974	6	3	46213	2.0495	0.020207
ENSG00000149506	ZP1	11	60635035	60643166	25	10	46213	2.0487	0.020245
ENSG00000128294	TPST2	22	26917949	26992681	116	23	46213	2.0484	0.020263
ENSG00000101004	NINL	20	25433341	25566153	231	36	46213	2.0466	0.020349
ENSG00000125686	MED1	17	37560538	37607539	49	7	46213	2.0464	0.02036
ENSG00000168993	CPLX1	4	778745	819986	136	39	46213	2.0461	0.020371
ENSG00000141086	CTRL	16	67963473	67966317	2	1	46213	2.0441	0.020471
ENSG00000166529	ZSCAN21	7	99647397	99662661	28	9	46213	2.0426	0.020545
ENSG00000166006	KCNC2	12	75433857	75603648	11	5	46213	2.0421	0.020571
ENSG00000174370	C11orf45	11	128769460	128775930	20	8	46213	2.0416	0.020595
ENSG00000255221	CARD17	11	104963196	104972158	1	1	46213	2.0409	0.02063
ENSG00000108797	CNTNAP1	17	40834631	40851832	7	2	46213	2.0403	0.020658
ENSG00000155158	TTC39B	9	15163620	15307358	328	35	46213	2.0402	0.020665
ENSG00000087116	ADAMTS2	5	178537852	178772431	547	109	46213	2.0392	0.020715
ENSG00000181789	COPG1	3	128968449	128996616	19	3	46213	2.039	0.020725
ENSG00000172365	OR5B2	11	58189738	58190786	69	20	46213	2.0366	0.020843
ENSG00000128965	CHAC1	15	41245160	41248717	35	7	46213	2.0365	0.020852
ENSG00000105372	RPS19	19	42363988	42376994	26	7	46213	2.0363	0.020861
ENSG00000158042	MRPL17	11	6702013	6704632	97	27	46213	2.0341	0.020971
ENSG00000108848	LUC7L3	17	48796905	48833574	12	3	46213	2.0333	0.021012
ENSG00000197043	ANXA6	5	150480666	150537443	270	45	46213	2.0324	0.021058
ENSG00000105879	CBLL1	7	107384142	107402112	14	4	46213	2.0322	0.021067
ENSG00000198060	MARCH5	10	94050920	94113721	33	8	46213	2.0296	0.0212
ENSG00000169242	EFNA1	1	155099936	155107333	9	3	46213	2.0289	0.021234
ENSG00000137497	NUMA1	11	71713910	71791739	81	6	46213	2.0285	0.021252
ENSG00000169129	AFAP1L2	10	116054583	116164515	68	22	46213	2.0263	0.021367
ENSG00000118181	RPS25	11	118886422	118889400	17	4	46213	2.0252	0.021424
ENSG00000174851	YIF1A	11	66052051	66056641	13	6	46213	2.0248	0.021442
ENSG00000255154	HTD2	3	58291999	58304301	24	3	46213	2.0245	0.021461
ENSG00000175544	CABP4	11	67219886	67227784	6	3	46213	2.0233	0.02152
ENSG00000100325	ASCC2	22	30184597	30234293	41	11	46213	2.0214	0.021621
ENSG00000071655	MBD3	19	1573595	1592800	18	5	46213	2.0213	0.021624
ENSG00000254656	RTL1	14	101346992	101351184	13	7	46213	2.0207	0.021654
ENSG00000164056	SPRY1	4	124317950	124324915	80	25	46213	2.0204	0.021669
ENSG00000174684	B4GAT1	11	66112843	66115163	10	3	46213	2.0202	0.021679
ENSG00000174807	CD248	11	66081958	66084515	20	6	46213	2.02	0.02169
ENSG00000197721	CR1L	1	207818519	207897048	71	21	46213	2.0193	0.02173
ENSG00000131055	COX4I2	20	30225691	30232809	44	11	46213	2.0188	0.021753
ENSG00000148702	HABP2	10	115310596	115349361	87	26	46213	2.0185	0.02177
ENSG00000175106	TVP23C	17	15405578	15466909	547	102	46213	2.0179	0.0218
ENSG00000134121	CHL1	3	238279	451100	444	53	46213	2.0178	0.021805
ENSG00000100994	PYGB	20	25228705	25278650	111	25	46213	2.0174	0.021825
ENSG00000197943	PLCG2	16	81812863	81996298	191	40	46213	2.0166	0.021866
ENSG00000220201	ZGLP1	19	10415479	10420556	13	5	46213	2.0158	0.021912
ENSG00000198182	ZNF607	19	38187264	38210691	25	7	46213	2.0143	0.021988
ENSG00000160339	FCN2	9	137772658	137779366	60	18	46213	2.0141	0.021999
ENSG00000110448	CD5	11	60869867	60895324	240	52	46213	2.0132	0.022046
ENSG00000178338	ZNF354B	5	178286954	178312029	411	89	46213	2.013	0.022055
ENSG00000165716	DIPK1B	9	139607022	139618502	180	34	46213	2.0127	0.022074
ENSG00000120784	ZFP30	19	38104650	38147162	24	8	46213	2.0127	0.022075
ENSG00000164609	SLU7	5	159828648	159846401	15	5	46213	2.0111	0.022159
ENSG00000128394	APOBEC3F	22	39436609	39449915	18	2	46213	2.0071	0.022372
ENSG00000100167	SEPTIN3	22	42372814	42394225	149	33	46213	2.0055	0.022457
ENSG00000064201	TSPAN32	11	2323243	2339430	46	16	46213	2.0052	0.02247
ENSG00000168591	TMUB2	17	42264338	42269099	14	4	46213	2.0051	0.022477
ENSG00000139190	VAMP1	12	6571403	6580153	31	6	46213	2.0048	0.022493
ENSG00000130037	KCNA5	12	5153155	5155954	36	10	46213	2.0043	0.022518
ENSG00000247596	TWF2	3	52262626	52273276	6	3	46213	2	0.022748
ENSG00000143036	SLC44A3	1	95285898	95360802	62	20	46213	1.9994	0.022781
ENSG00000164045	CDC25A	3	48198636	48229846	51	17	46213	1.9994	0.022782
ENSG00000157184	CPT2	1	53662101	53679869	7	2	46213	1.9987	0.022823
ENSG00000162702	ZNF281	1	200374068	200379184	4	1	46213	1.9982	0.022845
ENSG00000204176	SYT15	10	46957555	46971400	19	9	46213	1.9977	0.022875
ENSG00000118263	KLF7	2	207938861	208031970	344	66	46213	1.9961	0.022962
ENSG00000187764	SEMA4D	9	91975702	92113045	117	37	46213	1.9959	0.022971
ENSG00000101337	TM9SF4	20	30697309	30755061	91	23	46213	1.9954	0.023002
ENSG00000012983	MAP4K5	14	50885243	50999327	32	9	46213	1.995	0.023022
ENSG00000269699	ZIM2	19	57285920	57352097	15	6	46213	1.9948	0.023035
ENSG00000082898	XPO1	2	61704984	61765418	79	15	46213	1.9937	0.023095
ENSG00000136327	NKX2-8	14	37049784	37051812	10	4	46213	1.9931	0.023124
ENSG00000167083	GNGT2	17	47280153	47287936	17	7	46213	1.9924	0.023163
ENSG00000110011	DNAJC4	11	63997750	64001753	22	10	46213	1.992	0.023184
ENSG00000179820	MYADM	19	54369611	54379691	14	5	46213	1.9904	0.023272
ENSG00000221887	HMSD	18	61616535	61629068	21	5	46213	1.9895	0.023324
ENSG00000139197	PEX5	12	7341759	7371167	480	76	46213	1.9884	0.023381
ENSG00000113851	CRBN	3	3186312	3221411	73	17	46213	1.9878	0.023417
ENSG00000178021	TSPYL6	2	54480321	54483409	17	4	46213	1.9858	0.023527
ENSG00000104892	KLC3	19	45844011	45854778	24	7	46213	1.9847	0.02359
ENSG00000206075	SERPINB5	18	61143994	61172318	225	29	46213	1.9844	0.023606
ENSG00000089250	NOS1	12	117645947	117799607	653	92	46213	1.9826	0.023704
ENSG00000160049	DFFA	1	10516579	10532583	154	30	46213	1.9823	0.023725
ENSG00000115009	CCL20	2	228678558	228682280	44	15	46213	1.9817	0.023756
ENSG00000174721	FGFBP3	10	93666346	93669240	62	17	46213	1.9796	0.023874
ENSG00000156052	GNAQ	9	80331003	80646374	141	36	46213	1.9784	0.023942
ENSG00000135482	ZC3H10	12	56511943	56521298	53	16	46213	1.9771	0.024013
ENSG00000206026	SMIM21	18	73121431	73139658	62	10	46213	1.9764	0.024056
ENSG00000180346	TIGD2	4	90032651	90036050	14	5	46213	1.9739	0.024199
ENSG00000204291	COL15A1	9	101705921	101833074	44	14	46213	1.9732	0.024234
ENSG00000148377	IDI2	10	1064847	1071799	17	8	46213	1.9728	0.024258
ENSG00000103056	SMPD3	16	68392228	68482591	40	14	46213	1.9721	0.024298
ENSG00000074219	TEAD2	19	49843852	49865714	19	2	46213	1.9717	0.024325
ENSG00000163697	APBB2	4	40812044	41216635	749	102	46213	1.9709	0.024367
ENSG00000159556	ISL2	15	76629065	76634817	23	6	46213	1.9698	0.024429
ENSG00000214654	B3GNT10	9	123558698	123562196	5	3	46213	1.9695	0.02445
ENSG00000187626	ZKSCAN4	6	28212401	28220002	44	10	46213	1.9691	0.024468
ENSG00000168477	TNXB	6	32008931	32077151	587	40	46213	1.968	0.024535
ENSG00000205221	VIT	2	36923833	37041935	82	15	46213	1.965	0.024709
ENSG00000144591	GMPPA	2	220363589	220371711	8	4	46213	1.9648	0.024721
ENSG00000118046	STK11	19	1205804	1228434	67	17	46213	1.9643	0.024749
ENSG00000169418	NPR1	1	153651113	153666468	31	9	46213	1.9634	0.024799
ENSG00000088305	DNMT3B	20	31350191	31397162	62	17	46213	1.962	0.024882
ENSG00000114200	BCHE	3	165490692	165555260	23	5	46213	1.9615	0.024911
ENSG00000198873	GRK5	10	120967101	121215131	393	59	46213	1.9614	0.024919
ENSG00000250782	TAF11L14	5	17634569	17635162	16	5	46213	1.9602	0.024984
ENSG00000196800	SPINK14	5	147549296	147554961	232	31	46213	1.9596	0.025019
ENSG00000144749	LRIG1	3	66429221	66551435	122	26	46213	1.9574	0.02515
ENSG00000119979	DENND10	10	120863629	120896707	96	26	46213	1.9573	0.025154
ENSG00000154262	ABCA6	17	67074843	67138029	17	4	46213	1.9538	0.025361
ENSG00000144401	METTL21A	2	208445355	208490651	15	5	46213	1.9533	0.025392
ENSG00000138792	ENPEP	4	111397229	111486441	394	75	46213	1.9526	0.025435
ENSG00000107731	UNC5B	10	72972327	73062621	685	130	46213	1.9524	0.025445
ENSG00000165819	METTL3	14	21966282	21979517	6	2	46213	1.9515	0.025497
ENSG00000183780	SLC35F3	1	234040679	234460262	229	32	46213	1.9515	0.025501
ENSG00000082482	KCNK2	1	215179198	215410436	202	37	46213	1.951	0.025527
ENSG00000010310	GIPR	19	46171502	46186982	10	4	46213	1.9487	0.025668
ENSG00000113580	NR3C1	5	142657496	142815077	54	13	46213	1.9472	0.025753
ENSG00000142065	ZFP14	19	36825355	36870101	115	20	46213	1.9464	0.025806
ENSG00000254827	SLC22A18AS	11	2909010	2924970	69	19	46213	1.9457	0.025848
ENSG00000138193	PLCE1	10	95790569	96092580	261	38	46213	1.9439	0.025955
ENSG00000184394	OR4N5	14	20611895	20612821	26	7	46213	1.9437	0.025965
ENSG00000103426	CORO7-PAM16	16	4390252	4466588	36	20	46213	1.9431	0.026
ENSG00000181744	DIPK2A	3	143690640	143711209	96	19	46213	1.9428	0.026018
ENSG00000183291	SELENOF	1	87328128	87380107	15	4	46213	1.9426	0.026033
ENSG00000047662	FAM184B	4	17630929	17783135	245	14	46213	1.9378	0.026322
ENSG00000179630	LACC1	13	44453420	44468068	149	14	46213	1.9361	0.026427
ENSG00000204657	OR2H2	6	29555232	29556815	11	5	46213	1.9358	0.026444
ENSG00000254469	AP002495.1	11	71595359	71639700	12	3	46213	1.935	0.026497
ENSG00000275023	MLLT6	17	36861795	36886056	6	3	46213	1.934	0.026554
ENSG00000162927	PUS10	2	61169104	61245389	12	4	46213	1.9334	0.026594
ENSG00000127914	AKAP9	7	91570181	91739987	23	2	46213	1.9332	0.026608
ENSG00000172046	USP19	3	49145479	49158371	19	3	46213	1.9326	0.026646
ENSG00000165091	TMC1	9	75136717	75451267	608	65	46213	1.9322	0.026667
ENSG00000184840	TMED9	5	177019159	177023125	145	40	46213	1.9298	0.026815
ENSG00000165215	CLDN3	7	73183327	73184600	149	46	46213	1.9291	0.026859
ENSG00000137463	MGARP	4	140187317	140201492	44	11	46213	1.9291	0.02686
ENSG00000188641	DPYD	1	97543299	98386605	59	20	46213	1.9289	0.026869
ENSG00000132470	ITGB4	17	73717408	73753899	26	12	46213	1.9286	0.026888
ENSG00000125170	DOK4	16	57505834	57520407	19	7	46213	1.9285	0.026895
ENSG00000180878	C11orf42	11	6226796	6232362	5	2	46213	1.9267	0.027006
ENSG00000169885	CALML6	1	1846266	1848733	32	9	46213	1.9261	0.027044
ENSG00000141562	NARF	17	80416061	80448413	119	29	46213	1.9248	0.027127
ENSG00000111348	ARHGDIB	12	15094951	15114603	23	8	46213	1.9242	0.027165
ENSG00000137522	RNF121	11	71639747	71708643	21	5	46213	1.9231	0.027237
ENSG00000138798	EGF	4	110834040	110933422	405	64	46213	1.923	0.027239
ENSG00000172382	PRSS27	16	2762419	2770216	2	1	46213	1.9229	0.027246
ENSG00000180871	CXCR2	2	218990727	219001976	9	2	46213	1.9227	0.027259
ENSG00000118094	TREH	11	118528026	118550382	73	18	46213	1.9222	0.027289
ENSG00000100271	TTLL1	22	43435650	43485434	288	41	46213	1.9221	0.027296
ENSG00000139641	ESYT1	12	56521840	56538455	10	5	46213	1.922	0.027303
ENSG00000140478	GOLGA6D	15	75575176	75588148	184	32	46213	1.9219	0.027312
ENSG00000186193	SAPCD2	9	139956576	139965040	24	9	46213	1.9211	0.027359
ENSG00000189233	NUGGC	8	27879481	27941388	303	56	46213	1.9205	0.027394
ENSG00000067221	STOML1	15	74271264	74286963	62	19	46213	1.9203	0.027413
ENSG00000162909	CAPN2	1	223889295	223963720	33	8	46213	1.9202	0.027418
ENSG00000119820	YIPF4	2	32502979	32541663	55	15	46213	1.9201	0.027425
ENSG00000110200	ANAPC15	11	71817424	71823826	11	3	46213	1.92	0.027429
ENSG00000072071	ADGRL1	19	14258555	14316999	318	36	46213	1.9194	0.02747
ENSG00000072135	PTPN18	2	131113580	131132982	26	8	46213	1.9189	0.027496
ENSG00000087884	AAMDC	11	77532155	77629478	323	41	46213	1.9189	0.027497
ENSG00000130803	ZNF317	19	9251056	9274089	46	9	46213	1.9187	0.02751
ENSG00000116183	PAPPA2	1	176432307	176814741	183	27	46213	1.9179	0.027559
ENSG00000103653	CSK	15	75074398	75095539	85	21	46213	1.9162	0.027671
ENSG00000233436	BTBD18	11	57510986	57519253	7	3	46213	1.9153	0.027728
ENSG00000187068	C3orf70	3	184795838	184870802	57	12	46213	1.915	0.027746
ENSG00000095794	CREM	10	35415719	35501886	41	4	46213	1.9149	0.027753
ENSG00000138621	PPCDC	15	75315896	75343067	92	25	46213	1.9137	0.027831
ENSG00000115211	EIF2B4	2	27587219	27593353	54	8	46213	1.9135	0.027843
ENSG00000186666	BCDIN3D	12	50229822	50236912	49	13	46213	1.913	0.027871
ENSG00000151150	ANK3	10	61786056	62493248	323	33	46213	1.9128	0.027889
ENSG00000068878	PSME4	2	54091204	54197977	20	6	46213	1.9119	0.027947
ENSG00000141127	PRPSAP2	17	18759612	18834600	75	11	46213	1.9109	0.028006
ENSG00000196240	OR2T2	1	248616099	248617073	444	39	46213	1.9107	0.028024
ENSG00000135924	DNAJB2	2	220143989	220151622	5	3	46213	1.9095	0.028101
ENSG00000174899	SLC66A1L	3	157261035	157395538	339	21	46213	1.9093	0.028113
ENSG00000077458	FAM76B	11	95502106	95522955	139	31	46213	1.9082	0.028181
ENSG00000255251	PRR23D1	8	7397150	7399972	37	9	46213	1.9048	0.028402
ENSG00000111640	GAPDH	12	6643093	6647540	15	3	46213	1.9032	0.028507
ENSG00000094804	CDC6	17	38443885	38460909	84	21	46213	1.9029	0.028527
ENSG00000160593	JAML	11	118064455	118095809	246	40	46213	1.9025	0.028554
ENSG00000101695	RNF125	18	29598335	29653176	44	22	46213	1.9024	0.028562
ENSG00000130520	LSM4	19	18417040	18434084	23	10	46213	1.9019	0.028589
ENSG00000155906	RMND1	6	151725898	151773316	125	33	46213	1.9013	0.028628
ENSG00000174576	NPAS4	11	66188475	66194178	61	10	46213	1.8997	0.028735
ENSG00000235631	RNF148	7	122341718	122343021	4	2	46213	1.8996	0.028743
ENSG00000139880	CDH24	14	23516271	23526747	90	15	46213	1.8993	0.028762
ENSG00000046889	PREX2	8	68864353	69149265	71	13	46213	1.8988	0.028796
ENSG00000154310	TNIK	3	170779128	171178197	771	100	46213	1.8983	0.028826
ENSG00000120705	ETF1	5	137841784	137878989	112	30	46213	1.8971	0.028909
ENSG00000205899	BHLHA9	17	1173853	1174754	91	27	46213	1.8964	0.02895
ENSG00000100300	TSPO	22	43547520	43559248	7	3	46213	1.8951	0.029038
ENSG00000088812	ATRN	20	3451687	3631769	80	24	46213	1.8948	0.029057
ENSG00000131233	GJA9	1	39340123	39347259	22	6	46213	1.8947	0.029064
ENSG00000114923	SLC4A3	2	220492049	220506702	12	7	46213	1.8945	0.029077
ENSG00000131462	TUBG1	17	40761694	40767252	25	3	46213	1.8935	0.029148
ENSG00000169752	NRG4	15	76235350	76304785	53	15	46213	1.8923	0.029224
ENSG00000121410	A1BG	19	58858216	58864865	44	5	46213	1.8923	0.029229
ENSG00000196975	ANXA4	2	69969106	70054232	122	18	46213	1.8893	0.029427
ENSG00000143367	TUFT1	1	151512781	151556059	14	7	46213	1.889	0.029448
ENSG00000214360	EFCAB9	5	171621176	171630456	5	2	46213	1.8888	0.029459
ENSG00000186283	TOR3A	1	179050512	179067158	15	5	46213	1.8886	0.029475
ENSG00000106682	EIF4H	7	73588575	73611431	212	47	46213	1.8857	0.029666
ENSG00000254553	AL033529.1	1	32930658	33066393	6	2	46213	1.8855	0.029683
ENSG00000153487	ING1	13	111365083	111375686	199	49	46213	1.8853	0.029698
ENSG00000123700	KCNJ2	17	68164814	68176189	24	7	46213	1.8835	0.029814
ENSG00000187391	MAGI2	7	77646374	79082890	697	107	46213	1.8835	0.029817
ENSG00000169047	IRS1	2	227596033	227664475	582	51	46213	1.882	0.029918
ENSG00000137185	ZSCAN9	6	28193042	28201260	48	9	46213	1.8792	0.030109
ENSG00000223547	ZNF844	19	12175514	12192380	107	12	46213	1.879	0.030123
ENSG00000180777	ANKRD30B	18	14748239	14852479	287	40	46213	1.8782	0.030178
ENSG00000106327	TFR2	7	100218039	100240344	39	14	46213	1.8778	0.030201
ENSG00000127125	PPCS	1	42921788	42926085	4	1	46213	1.8774	0.030234
ENSG00000206418	RAB12	18	8609443	8639379	343	66	46213	1.8769	0.030266
ENSG00000157087	ATP2B2	3	10365707	10749716	1016	104	46213	1.8766	0.030283
ENSG00000149596	JPH2	20	42740335	42816218	113	40	46213	1.8757	0.030346
ENSG00000168079	SCARA5	8	27727399	27850244	406	52	46213	1.8745	0.03043
ENSG00000131650	KREMEN2	16	3013945	3018384	16	3	46213	1.8741	0.030456
ENSG00000123154	WDR83	19	12777614	12786646	1	1	46213	1.8722	0.03059
ENSG00000185187	SIGIRR	11	405716	417397	21	7	46213	1.8721	0.030595
ENSG00000072134	EPN2	17	19140654	19240028	27	9	46213	1.8716	0.030633
ENSG00000189134	NKAPL	6	28227098	28228736	11	4	46213	1.8712	0.030659
ENSG00000196224	KRTAP5-3	11	1628795	1629693	165	50	46213	1.8711	0.030668
ENSG00000244588	RAD21L1	20	1206700	1277065	15	6	46213	1.8705	0.03071
ENSG00000243480	AMY2A	1	104159433	104168402	90	23	46213	1.8693	0.030792
ENSG00000221866	PLXNA4	7	131808091	132333447	341	82	46213	1.8687	0.030834
ENSG00000186300	ZNF555	19	2841433	2860482	36	8	46213	1.8685	0.030843
ENSG00000115084	SLC35F5	2	114470369	114514400	25	6	46213	1.868	0.030879
ENSG00000119812	FAM98A	2	33808725	33824429	93	25	46213	1.8678	0.030893
ENSG00000106483	SFRP4	7	37945534	37956517	20	6	46213	1.8656	0.031047
ENSG00000127824	TUBA4A	2	220114433	220119330	8	4	46213	1.8651	0.031081
ENSG00000173769	TOPAZ1	3	44283378	44373590	277	37	46213	1.865	0.031087
ENSG00000182389	CACNB4	2	152689282	152955989	57	12	46213	1.8632	0.031215
ENSG00000179774	ATOH7	10	69990381	69991860	5	3	46213	1.8626	0.031259
ENSG00000129596	CDO1	5	115140430	115152651	235	15	46213	1.8621	0.031296
ENSG00000167635	ZNF146	19	36705504	36729676	17	8	46213	1.862	0.031301
ENSG00000136485	DCAF7	17	61627822	61671628	5	3	46213	1.8607	0.031392
ENSG00000157827	FMNL2	2	153191751	153506348	716	45	46213	1.8598	0.031456
ENSG00000171444	MCC	5	112357796	112824527	607	49	46213	1.8598	0.031459
ENSG00000184260	HIST2H2AC	1	149858525	149858914	2	1	46213	1.8581	0.031578
ENSG00000256223	ZNF10	12	133707178	133736051	24	6	46213	1.8579	0.031591
ENSG00000074071	MRPS34	16	1821891	1823156	10	5	46213	1.8557	0.03175
ENSG00000178586	OR6B3	2	240984494	240985489	18	6	46213	1.8552	0.031786
ENSG00000109536	FRG1	4	190861943	190884359	49	9	46213	1.855	0.031795
ENSG00000137767	SQOR	15	45923346	45983492	14	4	46213	1.855	0.031799
ENSG00000117500	TMED5	1	93615299	93646285	19	5	46213	1.8548	0.031812
ENSG00000137496	IL18BP	11	71709587	71714799	21	5	46213	1.8535	0.031907
ENSG00000117308	GALE	1	24122089	24127294	5	3	46213	1.8527	0.03196
ENSG00000107779	BMPR1A	10	88516407	88692595	243	24	46213	1.8519	0.032023
ENSG00000242485	MRPL20	1	1337288	1342693	13	4	46213	1.8513	0.032065
ENSG00000169154	GOT1L1	8	37791799	37797647	9	3	46213	1.8511	0.03208
ENSG00000182134	TDRKH	1	151744040	151763892	16	5	46213	1.8497	0.032178
ENSG00000152779	SLC16A12	10	91190056	91295313	18	8	46213	1.8493	0.032205
ENSG00000116918	TSNAX	1	231664399	231702270	174	5	46213	1.8486	0.032256
ENSG00000168268	NT5DC2	3	52558403	52569070	15	5	46213	1.847	0.032377
ENSG00000119685	TTLL5	14	76127567	76421421	716	82	46213	1.8465	0.032406
ENSG00000171045	TSNARE1	8	143293441	143484601	747	119	46213	1.846	0.032444
ENSG00000164659	KIAA1324L	7	86506222	86689015	269	49	46213	1.8457	0.032469
ENSG00000185467	KPNA7	7	98771197	98805129	69	20	46213	1.8449	0.032526
ENSG00000179921	GPBAR1	2	219124219	219128582	13	3	46213	1.8436	0.03262
ENSG00000100147	CCDC134	22	42196683	42222303	11	4	46213	1.8418	0.032755
ENSG00000104738	MCM4	8	48873458	48890720	6	3	46213	1.8417	0.032762
ENSG00000258064	AC073612.1	12	72067984	72092748	4	2	46213	1.8415	0.032778
ENSG00000127564	PKMYT1	16	3018103	3030540	10	4	46213	1.8403	0.03286
ENSG00000187498	COL4A1	13	110801310	110959496	472	85	46213	1.8394	0.032926
ENSG00000196427	NBPF4	1	108765963	108786703	801	115	46213	1.839	0.032956
ENSG00000040487	SLC66A1	1	19638820	19655794	69	23	46213	1.8379	0.033038
ENSG00000150681	RGS18	1	192127587	192154945	43	5	46213	1.8373	0.033082
ENSG00000149016	TUT1	11	62342517	62359649	26	9	46213	1.8369	0.033111
ENSG00000010319	SEMA3G	3	52467069	52479043	103	17	46213	1.8368	0.033117
ENSG00000141434	MEP1B	18	29769987	29800367	88	26	46213	1.8364	0.033149
ENSG00000078618	NRDC	1	52254863	52344609	13	4	46213	1.8358	0.03319
ENSG00000178761	FAM219B	15	75192328	75199462	7	3	46213	1.835	0.03325
ENSG00000165487	MICU2	13	22066839	22178353	220	33	46213	1.835	0.033251
ENSG00000178913	TAF7	5	140698055	140700388	33	13	46213	1.835	0.033256
ENSG00000151093	OXSM	3	25831571	25836025	4	2	46213	1.8346	0.033282
ENSG00000277258	PCGF2	17	36890150	36906070	14	7	46213	1.834	0.033327
ENSG00000103024	NME3	16	1820287	1821731	7	3	46213	1.8327	0.033421
ENSG00000146425	DYNLT1	6	159057506	159065771	11	5	46213	1.832	0.033478
ENSG00000137877	SPTBN5	15	42140342	42186275	47	15	46213	1.8317	0.033497
ENSG00000163239	TDRD10	1	154474695	154520623	46	17	46213	1.8311	0.033544
ENSG00000124257	NEURL2	20	44517273	44519926	4	2	46213	1.8308	0.033562
ENSG00000130559	CAMSAP1	9	138700333	138799074	363	74	46213	1.8303	0.033605
ENSG00000154553	PDLIM3	4	186421814	186456766	166	27	46213	1.8291	0.033689
ENSG00000135063	FAM189A2	9	71939488	72007371	111	24	46213	1.8289	0.033706
ENSG00000204815	TTC25	17	40086909	40117669	61	14	46213	1.8286	0.033729
ENSG00000235453	SMIM27	9	32551142	32567003	13	6	46213	1.8284	0.033743
ENSG00000144791	LIMD1	3	45635816	45727830	64	19	46213	1.8256	0.033954
ENSG00000107897	ACBD5	10	27484143	27531059	133	16	46213	1.8255	0.033966
ENSG00000136068	FLNB	3	57994127	58157978	481	53	46213	1.8235	0.034113
ENSG00000186925	KRTAP19-6	21	31913854	31914183	4	2	46213	1.8222	0.034212
ENSG00000139613	SMARCC2	12	56556767	56583351	5	2	46213	1.8216	0.034254
ENSG00000092841	MYL6	12	56551945	56556792	21	9	46213	1.8208	0.034317
ENSG00000178934	LGALS7B	19	39279851	39282389	10	3	46213	1.8196	0.034407
ENSG00000174358	SLC6A19	5	1201710	1225232	40	14	46213	1.8196	0.03441
ENSG00000141376	BCAS3	17	58755213	59470199	252	40	46213	1.8192	0.034437
ENSG00000016490	CLCA1	1	86934051	86965972	35	12	46213	1.8186	0.034483
ENSG00000181215	C4orf50	4	5899318	6020234	1155	170	46213	1.8175	0.03457
ENSG00000205882	DEFB134	8	11850683	11853821	15	6	46213	1.817	0.034607
ENSG00000128655	PDE11A	2	178487980	178973066	296	43	46213	1.817	0.034607
ENSG00000099840	IZUMO4	19	2096868	2099589	49	10	46213	1.8163	0.034664
ENSG00000120333	MRPS14	1	174982094	174992561	9	5	46213	1.8145	0.034802
ENSG00000154016	GRAP	17	18923986	18950950	3	2	46213	1.8134	0.034889
ENSG00000101746	NOL4	18	31431064	31803515	178	38	46213	1.8129	0.034926
ENSG00000198826	ARHGAP11A	15	32907345	32932150	160	54	46213	1.8129	0.034927
ENSG00000197584	KCNMB2	3	178253993	178562217	132	24	46213	1.8127	0.034939
ENSG00000125375	DMAC2L	14	50779047	50802276	163	28	46213	1.8111	0.035063
ENSG00000214866	DCDC2C	2	3751182	3894994	159	35	46213	1.811	0.03507
ENSG00000115073	ACTR1B	2	98272426	98280570	29	7	46213	1.8102	0.035136
ENSG00000115020	PIKFYVE	2	209130991	209223475	246	25	46213	1.81	0.035151
ENSG00000206077	ZDHHC11B	5	711923	767067	485	90	46213	1.8099	0.035159
ENSG00000143376	SNX27	1	151584558	151671567	31	9	46213	1.8085	0.035262
ENSG00000177733	HNRNPA0	5	137081340	137090065	47	10	46213	1.8074	0.035351
ENSG00000167397	VKORC1	16	31102163	31107301	10	4	46213	1.8073	0.035355
ENSG00000278023	RDM1	17	34245070	34257777	12	2	46213	1.8061	0.035449
ENSG00000077150	NFKB2	10	104153867	104162286	9	5	46213	1.8051	0.035532
ENSG00000100030	MAPK1	22	22108789	22221970	52	15	46213	1.8048	0.035552
ENSG00000198892	SHISA4	1	201857836	201861434	9	4	46213	1.8043	0.035594
ENSG00000254959	INMT-MINDY4	7	30791753	30931696	48	14	46213	1.8041	0.035609
ENSG00000021826	CPS1	2	211342433	211543831	201	26	46213	1.8022	0.03576
ENSG00000274944	AL139260.3	1	39330201	39347274	7	3	46213	1.8019	0.035777
ENSG00000166963	MAP1A	15	43803156	43823818	18	5	46213	1.8014	0.035816
ENSG00000277288	C10orf142	10	44788017	44790097	84	20	46213	1.801	0.035852
ENSG00000062716	VMP1	17	57784826	57918453	102	16	46213	1.8004	0.035899
ENSG00000229894	GK3P	4	166198964	166200831	233	45	46213	1.8	0.03593
ENSG00000115850	LCT	2	136545410	136594750	17	5	46213	1.7992	0.035993
ENSG00000213398	LCAT	16	67973653	67978034	5	3	46213	1.7981	0.036084
ENSG00000205442	IZUMO3	9	24542950	24545879	18	5	46213	1.7977	0.036109
ENSG00000179588	ZFPM1	16	88519725	88603424	143	44	46213	1.7974	0.036139
ENSG00000145908	ZNF300	5	150273954	150284545	73	8	46213	1.797	0.036164
ENSG00000108798	ABI3	17	47287589	47300587	12	6	46213	1.7958	0.036266
ENSG00000197050	ZNF420	19	37569337	37621213	71	13	46213	1.7949	0.036332
ENSG00000151366	NDUFC2	11	77779350	77791265	53	4	46213	1.7942	0.03639
ENSG00000100106	TRIOBP	22	38093011	38172563	108	16	46213	1.7935	0.03645
ENSG00000162951	LRRTM1	2	80529003	80531874	10	4	46213	1.7931	0.036479
ENSG00000100982	PCIF1	20	44563267	44576662	32	10	46213	1.7927	0.03651
ENSG00000080371	RAB21	12	72148654	72194065	50	5	46213	1.7924	0.036536
ENSG00000015171	ZMYND11	10	180405	300577	391	60	46213	1.7892	0.036789
ENSG00000140365	COMMD4	15	75628232	75632614	42	10	46213	1.7891	0.0368
ENSG00000164035	EMCN	4	101316498	101439250	147	23	46213	1.7881	0.036878
ENSG00000126705	AHDC1	1	27860546	27930143	21	7	46213	1.7879	0.036894
ENSG00000243509	TNFRSF6B	20	62328021	62330037	10	3	46213	1.7877	0.036912
ENSG00000100060	MFNG	22	37865101	37882439	9	2	46213	1.7877	0.036913
ENSG00000163040	CCDC74A	2	132285406	132291239	43	11	46213	1.7853	0.037103
ENSG00000164287	CDC20B	5	54408823	54469003	193	22	46213	1.7845	0.037168
ENSG00000126458	RRAS	19	50138549	50143458	2	1	46213	1.7833	0.037265
ENSG00000273088	AL713999.1	1	155141885	155159748	3	2	46213	1.7827	0.037317
ENSG00000142273	CBLC	19	45281126	45303891	33	12	46213	1.7822	0.037362
ENSG00000259207	ITGB3	17	45331212	45389182	41	10	46213	1.782	0.037373
ENSG00000196876	SCN8A	12	51984050	52206648	230	62	46213	1.7819	0.037383
ENSG00000267059	AC005943.1	19	1578338	1605444	4	2	46213	1.7812	0.03744
ENSG00000196099	OR6M1	11	123676043	123677095	9	5	46213	1.7812	0.037442
ENSG00000204084	INPP5B	1	38326369	38412729	281	32	46213	1.781	0.037455
ENSG00000184640	SEPTIN9	17	75277492	75496678	392	88	46213	1.7802	0.037518
ENSG00000065320	NTN1	17	8924859	9147317	126	35	46213	1.7799	0.037545
ENSG00000162998	FRZB	2	183698002	183731890	17	7	46213	1.7799	0.037548
ENSG00000274322	AL136531.2	20	1299017	1373740	3	2	46213	1.7797	0.037559
ENSG00000151006	PRSS53	16	31094746	31100284	73	21	46213	1.7796	0.037569
ENSG00000167914	GSDMA	17	38109516	38134019	67	15	46213	1.7792	0.037603
ENSG00000149926	TLCD3B	16	30035748	30042580	20	5	46213	1.7788	0.037636
ENSG00000160633	SAFB	19	5623110	5668489	47	10	46213	1.7783	0.037675
ENSG00000121988	ZRANB3	2	135894487	136288806	107	19	46213	1.776	0.037868
ENSG00000241106	HLA-DOB	6	32780540	32784825	30	9	46213	1.7758	0.037886
ENSG00000153560	UBP1	3	33429828	33482002	36	12	46213	1.7753	0.037928
ENSG00000075043	KCNQ2	20	62031563	62104030	303	54	46213	1.7751	0.037941
ENSG00000164983	TMEM65	8	125318430	125384933	291	42	46213	1.7737	0.038059
ENSG00000144407	PTH2R	2	209224438	209359231	431	24	46213	1.7719	0.038208
ENSG00000136933	RABEPK	9	127962821	127996437	19	8	46213	1.7719	0.038209
ENSG00000103723	AP3B2	15	83328033	83378666	55	17	46213	1.7711	0.038268
ENSG00000179841	AKAP5	14	64932217	64941221	13	5	46213	1.771	0.038278
ENSG00000204475	NCR3	6	31556672	31560762	279	31	46213	1.7707	0.038309
ENSG00000140497	SCAMP2	15	75136071	75165706	24	7	46213	1.7706	0.038316
ENSG00000040933	INPP4A	2	99061317	99210853	42	6	46213	1.77	0.038366
ENSG00000189319	FAM53B	10	126307861	126432838	603	49	46213	1.7698	0.038384
ENSG00000205549	C9orf92	9	16203933	16276311	33	11	46213	1.7697	0.038389
ENSG00000236782	AL391650.1	1	26496007	26498312	17	4	46213	1.7697	0.03839
ENSG00000106355	LSM5	7	32524944	32534895	65	11	46213	1.7691	0.03844
ENSG00000162676	GFI1	1	92940319	92952433	16	6	46213	1.7688	0.038462
ENSG00000214944	ARHGEF28	5	72921983	73237818	1086	144	46213	1.7687	0.038471
ENSG00000165030	NFIL3	9	94171327	94186144	46	14	46213	1.7687	0.038474
ENSG00000110090	CPT1A	11	68522088	68609399	67	19	46213	1.7686	0.038477
ENSG00000176171	BNIP3	10	133779959	133795517	20	3	46213	1.7686	0.038477
ENSG00000267360	AC012309.1	19	37656285	37698156	2	1	46213	1.7685	0.038492
ENSG00000144231	POLR2D	2	128601125	128615731	24	6	46213	1.7684	0.038496
ENSG00000213809	KLRK1	12	10524952	10542617	17	4	46213	1.768	0.038532
ENSG00000130699	TAF4	20	60549854	60640866	106	15	46213	1.7679	0.03854
ENSG00000136918	WDR38	9	127615696	127620169	72	12	46213	1.767	0.038612
ENSG00000180354	MTURN	7	30174426	30202378	78	28	46213	1.7661	0.038686
ENSG00000138653	NDST4	4	115748919	116035032	40	12	46213	1.766	0.0387
ENSG00000108094	CUL2	10	35297479	35379570	165	20	46213	1.7654	0.038752
ENSG00000198691	ABCA4	1	94458391	94586688	169	30	46213	1.7653	0.038753
ENSG00000105376	ICAM5	19	10400657	10407454	38	12	46213	1.7649	0.038789
ENSG00000132437	DDC	7	50526134	50633154	207	50	46213	1.7631	0.03894
ENSG00000118526	TCF21	6	134210276	134216691	18	5	46213	1.7629	0.038956
ENSG00000143549	TPM3	1	154127780	154164687	18	6	46213	1.7627	0.038973
ENSG00000175352	NRIP3	11	9002123	9025596	26	7	46213	1.7623	0.039009
ENSG00000106638	TBL2	7	72983262	72993121	17	9	46213	1.7619	0.039045
ENSG00000175634	RPS6KB2	11	67195972	67202879	8	2	46213	1.7617	0.039063
ENSG00000169375	SIN3A	15	75661720	75748124	64	14	46213	1.7604	0.039173
ENSG00000105971	CAV2	7	116139444	116148595	29	8	46213	1.7603	0.039181
ENSG00000253305	PCDHGB6	5	140787588	140892546	16	6	46213	1.76	0.0392
ENSG00000176108	CHMP6	17	78965641	78973933	86	36	46213	1.76	0.039204
ENSG00000242028	HYPK	15	44088340	44095241	9	4	46213	1.7598	0.039221
ENSG00000197599	CCDC154	16	1484389	1494557	24	8	46213	1.7593	0.039263
ENSG00000174197	MGA	15	41952610	42065279	27	7	46213	1.758	0.039373
ENSG00000099246	RAB18	10	27793103	27831166	473	55	46213	1.7577	0.039403
ENSG00000262209	PCDHGB3	5	140749831	140892546	12	6	46213	1.7568	0.039477
ENSG00000145861	C1QTNF2	5	159774758	159797648	121	15	46213	1.7567	0.039481
ENSG00000089050	RBBP9	20	18467184	18477887	15	6	46213	1.7566	0.039493
ENSG00000127540	UQCR11	19	1597171	1605489	6	2	46213	1.7558	0.039558
ENSG00000172785	CBWD1	9	121038	179147	2177	173	46213	1.7557	0.039567
ENSG00000167654	ATCAY	19	3880581	3928077	117	39	46213	1.7553	0.039603
ENSG00000089685	BIRC5	17	76210267	76221717	98	23	46213	1.7525	0.039842
ENSG00000171817	ZNF540	19	38042308	38104998	17	5	46213	1.7524	0.039857
ENSG00000187583	PLEKHN1	1	901877	910488	105	26	46213	1.7521	0.03988
ENSG00000042813	ZPBP	7	49977037	50132860	60	9	46213	1.7511	0.039965
ENSG00000116198	CEP104	1	3728645	3773778	320	55	46213	1.751	0.039973
ENSG00000184459	BPIFC	22	32809834	32860471	105	19	46213	1.7496	0.040095
ENSG00000006788	MYH13	17	10204182	10276447	47	17	46213	1.7493	0.040123
ENSG00000126561	STAT5A	17	40439565	40463961	84	16	46213	1.7485	0.040187
ENSG00000117601	SERPINC1	1	173872942	173886516	9	3	46213	1.7473	0.040289
ENSG00000104969	SGTA	19	2754712	2783369	75	26	46213	1.7471	0.040308
ENSG00000162669	HFM1	1	91726323	91870426	370	53	46213	1.7451	0.04048
ENSG00000163646	CLRN1	3	150643950	150690786	28	11	46213	1.7451	0.040483
ENSG00000197102	DYNC1H1	14	102430865	102517128	496	58	46213	1.7448	0.040508
ENSG00000133794	ARNTL	11	13299345	13408813	20	6	46213	1.7423	0.04073
ENSG00000109586	GALNT7	4	174089904	174245118	217	43	46213	1.7414	0.040808
ENSG00000166452	AKIP1	11	8932686	8941631	34	9	46213	1.741	0.040842
ENSG00000180104	EXOC3	5	443273	467411	114	29	46213	1.7409	0.040855
ENSG00000234857	HNRNPUL2-BSCL2	11	62457747	62494856	7	2	46213	1.7403	0.040903
ENSG00000180834	MAP6D1	3	183533664	183543382	17	3	46213	1.7401	0.040917
ENSG00000120860	WASHC3	12	102406717	102455902	12	6	46213	1.7395	0.040977
ENSG00000177432	NAP1L5	4	89617066	89619386	52	14	46213	1.7392	0.041003
ENSG00000162227	TAF6L	11	62538775	62554814	16	6	46213	1.739	0.041014
ENSG00000183395	PMCH	12	102590237	102591623	1	1	46213	1.7375	0.04115
ENSG00000198453	ZNF568	19	37407231	37488834	104	13	46213	1.7369	0.041206
ENSG00000214413	BBIP1	10	112658488	112679032	17	8	46213	1.7365	0.041238
ENSG00000186166	CCDC84	11	118868852	118886455	62	10	46213	1.736	0.041283
ENSG00000188822	CNR2	1	24197016	24239852	42	2	46213	1.7357	0.04131
ENSG00000039650	PNKP	19	50364461	50371143	7	3	46213	1.7353	0.041347
ENSG00000176732	PFN4	2	24338241	24346347	65	12	46213	1.7348	0.04139
ENSG00000177363	LRRN4CL	11	62453874	62457371	4	1	46213	1.7346	0.041402
ENSG00000198780	FAM169A	5	74073399	74162663	72	11	46213	1.7344	0.041426
ENSG00000163914	RHO	3	129247483	129254012	26	7	46213	1.7339	0.041467
ENSG00000099250	NRP1	10	33466420	33625190	519	61	46213	1.7309	0.04173
ENSG00000181894	ZNF329	19	58637619	58662154	199	36	46213	1.73	0.041815
ENSG00000187714	SLC18A3	10	50818347	50820766	10	5	46213	1.7299	0.041823
ENSG00000138821	SLC39A8	4	103172198	103266631	96	19	46213	1.7295	0.041862
ENSG00000131711	MAP1B	5	71403061	71505397	350	72	46213	1.7286	0.041941
ENSG00000168291	PDHB	3	58413357	58419579	17	4	46213	1.7283	0.041963
ENSG00000091039	OSBPL8	12	76745577	76953589	44	7	46213	1.7281	0.041989
ENSG00000171475	WIPF2	17	38375574	38440388	28	10	46213	1.7271	0.042072
ENSG00000117322	CR2	1	207627575	207663240	61	17	46213	1.7267	0.042115
ENSG00000101161	PRPF6	20	62612488	62664453	12	4	46213	1.7257	0.042198
ENSG00000107105	ELAVL2	9	23690102	23826335	95	32	46213	1.7251	0.042258
ENSG00000166261	ZNF202	11	123594885	123612379	21	5	46213	1.7249	0.042275
ENSG00000105929	ATP6V0A4	7	138391040	138482941	290	56	46213	1.7248	0.042286
ENSG00000196228	SULT1C3	2	108863651	108881807	18	5	46213	1.723	0.042443
ENSG00000128274	A4GALT	22	43088127	43091639	83	18	46213	1.7229	0.042453
ENSG00000173227	SYT12	11	66774249	66818334	107	21	46213	1.7226	0.042483
ENSG00000185250	PPIL6	6	109711418	109762374	107	26	46213	1.7224	0.042497
ENSG00000183671	GPR1	2	207040040	207082771	24	7	46213	1.7221	0.042525
ENSG00000174547	MRPL11	11	66202546	66206319	34	13	46213	1.7213	0.042594
ENSG00000229924	FAM90A26	4	9172135	9178456	119	26	46213	1.7212	0.042603
ENSG00000187730	GABRD	1	1950737	1962197	11	4	46213	1.7211	0.042613
ENSG00000164694	FNDC1	6	159590429	159693141	220	38	46213	1.7202	0.042699
ENSG00000185475	TMEM179B	11	62554887	62557877	5	2	46213	1.72	0.04272
ENSG00000159792	PSKH1	16	67927175	67963581	7	3	46213	1.7197	0.042747
ENSG00000255439	AC135050.2	16	31098189	31106277	7	4	46213	1.7185	0.042849
ENSG00000186575	NF2	22	29999545	30094587	92	20	46213	1.7185	0.042852
ENSG00000132334	PTPRE	10	129705325	129884119	485	89	46213	1.7172	0.042969
ENSG00000159140	SON	21	34914924	34949787	42	12	46213	1.7169	0.042996
ENSG00000206172	HBA1	16	226679	227521	6	3	46213	1.7168	0.043011
ENSG00000283563	AC098650.1	3	28390669	29809028	15	7	46213	1.7166	0.043029
ENSG00000160882	CYP11B1	8	143954670	143961262	68	22	46213	1.7159	0.04309
ENSG00000078814	MYH7B	20	33563206	33590240	112	15	46213	1.7156	0.043114
ENSG00000115306	SPTBN1	2	54683422	54898582	409	43	46213	1.7155	0.043125
ENSG00000088538	DOCK3	3	50712672	51421629	551	19	46213	1.7154	0.043139
ENSG00000170442	KRT86	12	52668459	52702947	29	9	46213	1.7149	0.043181
ENSG00000162873	KLHDC8A	1	205305193	205326218	90	26	46213	1.7147	0.043204
ENSG00000184436	THAP7	22	21354061	21356485	16	7	46213	1.7145	0.043215
ENSG00000139372	TDG	12	104359582	104382652	38	14	46213	1.7142	0.043245
ENSG00000180479	ZNF571	19	38045684	38085691	18	5	46213	1.714	0.043269
ENSG00000104894	CD37	19	49838653	49843863	11	3	46213	1.7133	0.043327
ENSG00000106261	ZKSCAN1	7	99613195	99639312	76	20	46213	1.7129	0.043363
ENSG00000183091	NEB	2	152341850	152591001	801	83	46213	1.7125	0.043406
ENSG00000099377	HSD3B7	16	30996528	31000473	104	28	46213	1.7123	0.043418
ENSG00000154721	JAM2	21	27011584	27089874	101	17	46213	1.7113	0.043511
ENSG00000205307	SAP25	7	100169851	100171443	10	4	46213	1.7105	0.043588
ENSG00000161082	CELF5	19	3224701	3297074	308	69	46213	1.7096	0.043669
ENSG00000082258	CCNT2	2	135676395	135716912	104	18	46213	1.7093	0.043701
ENSG00000102977	ACD	16	67691415	67694718	5	2	46213	1.7092	0.043709
ENSG00000103064	SLC7A6	16	68298419	68335726	38	12	46213	1.7084	0.043782
ENSG00000180383	DEFB124	20	30053309	30060816	9	4	46213	1.7073	0.043882
ENSG00000070495	JMJD6	17	74708914	74722881	7	3	46213	1.7071	0.043905
ENSG00000234409	CCDC188	22	20135950	20138588	12	3	46213	1.7069	0.043924
ENSG00000105497	ZNF175	19	52074551	52095761	52	16	46213	1.7059	0.044012
ENSG00000154719	MRPL39	21	26957968	26979829	23	6	46213	1.7057	0.044031
ENSG00000197045	GMFB	14	54941202	54955914	38	9	46213	1.7056	0.044038
ENSG00000074660	SCARF1	17	1537152	1549041	23	11	46213	1.7051	0.044091
ENSG00000198561	CTNND1	11	57520715	57587018	24	8	46213	1.7037	0.044219
ENSG00000106829	TLE4	9	82186688	82341797	10	5	46213	1.7034	0.044249
ENSG00000109911	ELP4	11	31531247	31811876	36	8	46213	1.7033	0.044258
ENSG00000101162	TUBB1	20	57594309	57601709	22	10	46213	1.703	0.04428
ENSG00000133104	SPART	13	36875775	36944317	59	13	46213	1.703	0.044284
ENSG00000162892	IL24	1	207070788	207077484	28	12	46213	1.703	0.044285
ENSG00000127993	RBM48	7	92158087	92167319	13	6	46213	1.7029	0.044293
ENSG00000171953	ATPAF2	17	17919521	17942482	57	18	46213	1.7023	0.044353
ENSG00000170185	USP38	4	144106070	144144983	145	31	46213	1.7021	0.044367
ENSG00000100479	POLE2	14	50110278	50155140	4	2	46213	1.7017	0.044408
ENSG00000227471	AKR1B15	7	134233888	134264627	19	6	46213	1.7016	0.044411
ENSG00000164754	RAD21	8	117858174	117887105	20	4	46213	1.7006	0.044509
ENSG00000177853	ZNF518A	10	97889472	97923508	44	10	46213	1.7006	0.044509
ENSG00000120910	PPP3CC	8	22298332	22398655	152	12	46213	1.6995	0.044608
ENSG00000114841	DNAH1	3	52350335	52434507	34	9	46213	1.6994	0.044619
ENSG00000100197	CYP2D6	22	42522501	42526908	40	13	46213	1.6994	0.044622
ENSG00000122512	PMS2	7	6012870	6048756	370	64	46213	1.6993	0.044628
ENSG00000141543	EIF4A3	17	78109013	78120982	77	21	46213	1.6984	0.044718
ENSG00000162623	TYW3	1	75198836	75232358	203	29	46213	1.698	0.044751
ENSG00000258539	AC068896.1	10	126305649	126480296	12	6	46213	1.6976	0.044793
ENSG00000198178	CLEC4C	12	7882011	7904201	51	14	46213	1.6962	0.044925
ENSG00000162961	DPY30	2	32248961	32264881	3	2	46213	1.6959	0.044956
ENSG00000050767	COL23A1	5	177664619	178017556	562	72	46213	1.6957	0.044974
ENSG00000092445	TYRO3	15	41849873	41875784	88	20	46213	1.6948	0.045061
ENSG00000170836	PPM1D	17	58677544	58743641	30	8	46213	1.6937	0.045163
ENSG00000157551	KCNJ15	21	39628620	39679279	74	19	46213	1.693	0.045232
ENSG00000155792	DEPTOR	8	120885957	121063152	103	17	46213	1.6929	0.045234
ENSG00000196090	PTPRT	20	40701392	41818610	629	95	46213	1.6923	0.045294
ENSG00000103066	PLA2G15	16	68279207	68294965	47	18	46213	1.6915	0.045375
ENSG00000121764	HCRTR1	1	32083301	32098119	54	6	46213	1.6907	0.045448
ENSG00000086065	CHMP5	9	33264877	33282067	5	2	46213	1.6905	0.045469
ENSG00000243927	MRPS6	21	35445823	35515334	37	8	46213	1.6901	0.045504
ENSG00000116903	EXOC8	1	231468499	231473598	37	8	46213	1.69	0.045513
ENSG00000011009	LYPLA2	1	24117460	24122029	3	1	46213	1.6897	0.045541
ENSG00000243678	NME2	17	49242796	49249108	10	4	46213	1.6894	0.045573
ENSG00000138757	G3BP2	4	76567966	76599153	30	6	46213	1.6887	0.045635
ENSG00000196104	SPOCK3	4	167654535	168155947	189	27	46213	1.6879	0.045716
ENSG00000166912	MTMR10	15	31231144	31283807	102	26	46213	1.6876	0.045746
ENSG00000156564	LRFN2	6	40359325	40555204	329	39	46213	1.6875	0.045753
ENSG00000154025	SLC5A10	17	18853658	18925908	45	19	46213	1.6872	0.045782
ENSG00000146555	SDK1	7	3341080	4308632	1318	117	46213	1.687	0.0458
ENSG00000165516	KLHDC2	14	50234326	50253103	35	11	46213	1.6864	0.045859
ENSG00000163808	KIF15	3	44803209	44894753	139	24	46213	1.6863	0.045869
ENSG00000167972	ABCA3	16	2325882	2390747	44	21	46213	1.6857	0.045928
ENSG00000182732	RGS6	14	72399156	73033237	738	115	46213	1.6851	0.045984
ENSG00000113749	HRH2	5	175085033	175137759	290	57	46213	1.6851	0.045989
ENSG00000164002	EXO5	1	40974413	40982228	72	25	46213	1.6842	0.046071
ENSG00000072182	ASIC4	2	220379052	220403494	8	3	46213	1.6835	0.046143
ENSG00000162129	CLPB	11	72003469	72145724	31	9	46213	1.6832	0.04617
ENSG00000237247	MBD3L5	19	7030589	7033022	2	1	46213	1.6828	0.046204
ENSG00000178607	ERN1	17	62116502	62208179	94	22	46213	1.6826	0.046226
ENSG00000221938	OR2A14	7	143826151	143827162	10	1	46213	1.6826	0.046227
ENSG00000176922	OR51S1	11	4869467	4870438	83	21	46213	1.6825	0.046235
ENSG00000125409	TEKT3	17	15207128	15244958	89	25	46213	1.6819	0.046297
ENSG00000181588	MEX3D	19	1554668	1568057	177	52	46213	1.6818	0.046308
ENSG00000160908	ZNF394	7	99090863	99097920	8	4	46213	1.6813	0.046355
ENSG00000068137	PLEKHH3	17	40819932	40829012	4	2	46213	1.6809	0.046394
ENSG00000166526	ZNF3	7	99661656	99679387	59	16	46213	1.6808	0.046405
ENSG00000178971	CTC1	17	8128139	8151362	28	9	46213	1.6803	0.046445
ENSG00000156671	SAMD8	10	76871229	76941881	30	8	46213	1.6795	0.046527
ENSG00000166159	LRTM2	12	1929433	1945918	80	17	46213	1.6792	0.046558
ENSG00000211450	SELENOH	11	57508722	57510883	18	6	46213	1.679	0.046574
ENSG00000221886	ZBED8	5	159820155	159827104	10	4	46213	1.678	0.04667
ENSG00000198919	DZIP3	3	108308529	108413693	84	23	46213	1.678	0.046678
ENSG00000166454	ATMIN	16	81069452	81080963	100	22	46213	1.6777	0.046706
ENSG00000176566	DCAF4L2	8	88882971	88886296	10	6	46213	1.6776	0.046714
ENSG00000159307	SCUBE1	22	43593289	43739394	443	90	46213	1.6772	0.046749
ENSG00000198046	ZNF667	19	56950694	56988743	30	8	46213	1.6761	0.046864
ENSG00000103121	CMC2	16	81000345	81053875	127	18	46213	1.6752	0.046946
ENSG00000106952	TNFSF8	9	117655623	117692875	51	14	46213	1.6751	0.046953
ENSG00000184478	OR56A3	11	5968570	5969591	5	2	46213	1.674	0.047068
ENSG00000050730	TNIP3	4	122052563	122148621	34	8	46213	1.6732	0.047141
ENSG00000120265	PCMT1	6	150070579	150132556	5	1	46213	1.6723	0.047233
ENSG00000077235	GTF3C1	16	27471934	27561234	182	32	46213	1.6721	0.047252
ENSG00000100038	TOP3B	22	22311397	22337213	60	16	46213	1.672	0.047264
ENSG00000184588	PDE4B	1	66258197	66840262	396	44	46213	1.6718	0.04728
ENSG00000197548	ATG7	3	11314102	11599139	902	101	46213	1.6715	0.047308
ENSG00000163156	SCNM1	1	151138518	151142773	5	3	46213	1.6709	0.04737
ENSG00000150636	CCDC102B	18	66465317	66722426	166	34	46213	1.6704	0.047423
ENSG00000128285	MCHR1	22	41074754	41078818	10	3	46213	1.6701	0.047448
ENSG00000107077	KDM4C	9	6720863	7175648	242	56	46213	1.6698	0.047482
ENSG00000135587	SMPD2	6	109761966	109765122	9	4	46213	1.6697	0.047491
ENSG00000166949	SMAD3	15	67358183	67487533	60	23	46213	1.6693	0.047528
ENSG00000104886	PLEKHJ1	19	2230083	2237703	13	4	46213	1.6688	0.047577
ENSG00000014914	MTMR11	1	149900544	149908760	10	3	46213	1.6688	0.04758
ENSG00000085491	SLC25A24	1	108676658	108743471	251	44	46213	1.6687	0.047584
ENSG00000151665	PIGF	2	46808076	46844258	12	6	46213	1.6676	0.047699
ENSG00000105967	TFEC	7	115575202	115799950	34	12	46213	1.6675	0.047703
ENSG00000158987	RAPGEF6	5	130759614	130970929	252	18	46213	1.667	0.047761
ENSG00000173480	ZNF417	19	58418214	58427959	119	27	46213	1.6664	0.047815
ENSG00000071677	PRLH	2	238475217	238475818	9	3	46213	1.6658	0.047878
ENSG00000198498	TMA16	4	164415613	164441691	89	13	46213	1.6652	0.047939
ENSG00000206140	TMEM191C	22	21820739	21821312	3	1	46213	1.6651	0.047949
ENSG00000100033	PRODH	22	18900290	18924066	273	62	46213	1.6646	0.047992
ENSG00000138669	PRKG2	4	82008524	82136271	81	12	46213	1.6642	0.048041
ENSG00000165113	GKAP1	9	86354336	86432657	270	48	46213	1.6637	0.048084
ENSG00000204610	TRIM15	6	30130983	30140473	118	24	46213	1.6635	0.048107
ENSG00000101327	PDYN	20	1959403	1974931	81	16	46213	1.6628	0.04818
ENSG00000131023	LATS1	6	149979289	150039392	81	4	46213	1.6626	0.048195
ENSG00000120709	FAM53C	5	137673200	137685418	75	15	46213	1.6613	0.048325
ENSG00000197302	ZNF720	16	31724553	31805476	24	7	46213	1.6607	0.048388
ENSG00000164221	CCDC112	5	114602885	114632528	175	26	46213	1.6601	0.048447
ENSG00000198380	GFPT1	2	69546901	69614386	457	42	46213	1.6579	0.048665
ENSG00000184990	SIVA1	14	105219437	105225996	206	55	46213	1.6578	0.048674
ENSG00000131899	LLGL1	17	18128901	18148189	59	16	46213	1.6577	0.048687
ENSG00000010270	STARD3NL	7	38217824	38270272	208	43	46213	1.6576	0.048704
ENSG00000152580	IGSF10	3	151151282	151176497	37	14	46213	1.6574	0.04872
ENSG00000139116	KIF21A	12	39687031	39837192	340	41	46213	1.6565	0.048814
ENSG00000183153	GJD3	17	38519183	38520067	16	8	46213	1.6564	0.048819
ENSG00000163607	GTPBP8	3	112709765	112720782	47	17	46213	1.6563	0.048826
ENSG00000115091	ACTR3	2	114647537	114720173	19	5	46213	1.6562	0.04884
ENSG00000145819	ARHGAP26	5	142149949	142608576	265	37	46213	1.6553	0.048934
ENSG00000108055	SMC3	10	112327449	112364394	50	15	46213	1.6551	0.048951
ENSG00000146618	FERD3L	7	19184405	19185044	6	2	46213	1.6543	0.049029
ENSG00000100294	MCAT	22	43528212	43539400	13	4	46213	1.6538	0.04908
ENSG00000126337	KRT36	17	39642388	39648798	23	6	46213	1.6535	0.049113
ENSG00000140264	SERF2	15	44069298	44092477	8	2	46213	1.6521	0.049252
ENSG00000127129	EDN2	1	41944446	41950342	23	11	46213	1.652	0.049268
ENSG00000084112	SSH1	12	109171968	109251366	294	43	46213	1.6518	0.049285
ENSG00000272104	Z84492.1	3	50388323	50405354	4	2	46213	1.6513	0.049337
ENSG00000221931	OR6X1	11	123624196	123625253	5	3	46213	1.6509	0.049381
ENSG00000113525	IL5	5	131877136	131879214	2	1	46213	1.6493	0.049539
ENSG00000196967	ZNF585A	19	37636442	37663643	46	12	46213	1.6493	0.049539
ENSG00000137968	SLC44A5	1	75667816	76076801	601	53	46213	1.6486	0.049612
ENSG00000176463	SLCO3A1	15	92396925	92715665	546	76	46213	1.6473	0.049746
ENSG00000152778	IFIT5	10	91174343	91180758	59	18	46213	1.647	0.049775
ENSG00000036549	AC118549.1	1	78030185	78149104	9	5	46213	1.6469	0.049791
ENSG00000135002	RFK	9	79000433	79009421	124	25	46213	1.6461	0.049868
ENSG00000176406	RIMS2	8	104512976	105268322	441	57	46213	1.646	0.049882
ENSG00000089693	MLF2	12	6857162	6876641	67	17	46213	1.6453	0.049956
ENSG00000170954	ZNF415	19	53611132	53636171	73	23	46213	1.6445	0.05004
ENSG00000131477	RAMP2	17	40912793	40915059	7	2	46213	1.6438	0.050108
ENSG00000204300	TMEM225	11	123753633	123756349	14	4	46213	1.6433	0.05016
ENSG00000185670	ZBTB3	11	62518435	62521660	10	3	46213	1.6427	0.050219
ENSG00000145730	PAM	5	102201430	102366809	293	19	46213	1.6426	0.05023
ENSG00000168434	COG7	16	23399814	23464501	151	16	46213	1.6422	0.050273
ENSG00000108344	PSMD3	17	38137050	38154213	56	11	46213	1.6414	0.050359
ENSG00000282872	C1orf232	1	26490652	26495072	9	3	46213	1.6406	0.050438
ENSG00000010072	SPRTN	1	231472850	231490769	189	24	46213	1.6395	0.050555
ENSG00000083896	YTHDC1	4	69176105	69215807	14	3	46213	1.6389	0.050615
ENSG00000231068	KRTAP21-3	21	32090843	32091095	18	2	46213	1.6385	0.050659
ENSG00000123992	DNPEP	2	220238268	220264729	155	40	46213	1.6378	0.050732
ENSG00000221864	KRTAP12-2	21	46086106	46086844	105	11	46213	1.6376	0.050757
ENSG00000158623	COPG2	7	130146079	130353588	97	15	46213	1.637	0.050815
ENSG00000174123	TLR10	4	38773860	38784611	180	40	46213	1.637	0.050816
ENSG00000175309	PHYKPL	5	177635498	177659786	201	23	46213	1.637	0.050816
ENSG00000186625	KATNA1	6	149916009	149969940	50	3	46213	1.6368	0.050832
ENSG00000069702	TGFBR3	1	92145902	92371892	300	56	46213	1.6365	0.050872
ENSG00000141556	TBCD	17	80709940	80903798	341	51	46213	1.6362	0.050903
ENSG00000143322	ABL2	1	179068462	179198819	111	24	46213	1.636	0.050915
ENSG00000140474	ULK3	15	75128457	75135538	17	4	46213	1.6359	0.050927
ENSG00000133315	MACROD1	11	63766030	63933533	139	34	46213	1.6352	0.051
ENSG00000122026	RPL21	13	27825446	27830705	15	5	46213	1.6349	0.051034
ENSG00000164893	SLC7A13	8	87226281	87242610	12	6	46213	1.6349	0.051036
ENSG00000161267	BDH1	3	197236654	197300194	31	6	46213	1.6342	0.051109
ENSG00000197360	ZNF98	19	22573821	22605156	386	49	46213	1.6333	0.051204
ENSG00000244165	P2RY11	19	10222214	10226048	20	8	46213	1.6318	0.051356
ENSG00000076108	BAZ2A	12	56989380	57030163	75	12	46213	1.6313	0.051418
ENSG00000120742	SERP1	3	150259781	150320961	24	7	46213	1.6311	0.05144
ENSG00000029639	TFB1M	6	155578643	155635618	19	5	46213	1.6308	0.051467
ENSG00000170627	GTSF1	12	54849738	54867383	18	3	46213	1.6293	0.051621
ENSG00000188906	LRRK2	12	40618813	40763083	125	26	46213	1.6289	0.051669
ENSG00000168802	CHTF8	16	69151913	69166487	14	7	46213	1.6287	0.051691
ENSG00000183098	GPC6	13	93879095	95059655	159	33	46213	1.6286	0.051704
ENSG00000088325	TPX2	20	30327074	30389608	118	35	46213	1.6282	0.051736
ENSG00000004399	PLXND1	3	129274018	129325661	77	10	46213	1.6275	0.05182
ENSG00000197070	ARRDC1	9	140500106	140509810	259	29	46213	1.6269	0.051882
ENSG00000214941	ZSWIM7	17	15879874	15903006	20	7	46213	1.6264	0.051934
ENSG00000259823	LYPD8	1	248902716	248903150	1	1	46213	1.6255	0.05203
ENSG00000100207	TCF20	22	42556019	42611448	47	12	46213	1.6254	0.052044
ENSG00000177981	ASB8	12	48541571	48551378	27	7	46213	1.6247	0.052115
ENSG00000203780	FANK1	10	127585108	127698161	359	79	46213	1.6243	0.052154
ENSG00000064601	CTSA	20	44519683	44527459	26	8	46213	1.6243	0.052157
ENSG00000165140	FBP1	9	97365415	97402531	20	6	46213	1.6241	0.052172
ENSG00000158402	CDC25C	5	137620954	137674044	108	17	46213	1.6241	0.052175
ENSG00000115226	FNDC4	2	27714750	27718112	4	2	46213	1.624	0.052191
ENSG00000243708	PLA2G4B	15	42129973	42140345	17	5	46213	1.6238	0.052209
ENSG00000124205	EDN3	20	57875482	57901047	10	4	46213	1.6232	0.052277
ENSG00000197363	ZNF517	8	146024261	146036554	60	17	46213	1.6231	0.052284
ENSG00000125901	MRPS26	20	3026591	3028900	9	4	46213	1.6227	0.052325
ENSG00000081138	CDH7	18	63417488	63557577	66	14	46213	1.6217	0.05243
ENSG00000176563	CNTD1	17	40950810	40962653	3	1	46213	1.6217	0.052431
ENSG00000164176	EDIL3	5	83236373	83680611	56	19	46213	1.6216	0.052449
ENSG00000129250	KIF1C	17	4901243	4931696	46	14	46213	1.6215	0.05246
ENSG00000188283	ZNF383	19	37709092	37739640	30	13	46213	1.6206	0.052549
ENSG00000053371	AKR7A2	1	19630459	19638640	16	6	46213	1.6202	0.05259
ENSG00000108349	CASC3	17	38296576	38328436	46	7	46213	1.6187	0.052751
ENSG00000284512	AC092718.8	16	81055921	81129889	20	4	46213	1.6185	0.052782
ENSG00000162664	ZNF326	1	90460674	90501090	23	8	46213	1.6181	0.052824
ENSG00000111269	CREBL2	12	12764826	12798042	76	21	46213	1.6175	0.052887
ENSG00000164466	SFXN1	5	174905398	174956745	401	67	46213	1.6159	0.053062
ENSG00000087365	SF3B2	11	65819802	65836779	6	2	46213	1.6153	0.053123
ENSG00000176383	B3GNT4	12	122688090	122693492	14	4	46213	1.6151	0.053144
ENSG00000090238	YPEL3	16	30103635	30108236	23	4	46213	1.6149	0.053162
ENSG00000141542	RAB40B	17	80612849	80656604	198	32	46213	1.6142	0.053238
ENSG00000240720	LRRD1	7	91770957	91808845	10	3	46213	1.6142	0.053245
ENSG00000010810	FYN	6	111981535	112194655	324	35	46213	1.6139	0.053277
ENSG00000147421	HMBOX1	8	28747911	28910787	77	22	46213	1.6135	0.05332
ENSG00000283776	TAF11L13	5	17632197	17632793	23	4	46213	1.6125	0.05343
ENSG00000115241	PPM1G	2	27604061	27632554	38	10	46213	1.6118	0.053502
ENSG00000132514	CLEC10A	17	6977856	6983626	19	5	46213	1.6117	0.05351
ENSG00000152377	SPOCK1	5	136310987	136835037	257	28	46213	1.6116	0.053521
ENSG00000171806	METTL18	1	169761670	169764107	15	5	46213	1.6116	0.053527
ENSG00000135535	CD164	6	109687717	109703660	24	5	46213	1.6115	0.053538
ENSG00000145416	MARCH1	4	164445450	165305202	512	91	46213	1.6114	0.053548
ENSG00000175768	TOMM5	9	37588410	37592639	94	20	46213	1.611	0.053586
ENSG00000258986	TMEM179	14	105057202	105058846	80	14	46213	1.6106	0.053633
ENSG00000106336	FBXO24	7	100183927	100198740	10	4	46213	1.6104	0.053652
ENSG00000170522	ELOVL6	4	110967002	111119832	239	58	46213	1.6103	0.053671
ENSG00000113966	ARL6	3	97483365	97520086	155	28	46213	1.6101	0.053691
ENSG00000184110	EIF3C	16	28699879	28747051	82	27	46213	1.61	0.053699
ENSG00000173660	UQCRH	1	46769303	46782448	44	8	46213	1.608	0.053919
ENSG00000172318	B3GALT1	2	168725458	168730551	14	6	46213	1.6079	0.053927
ENSG00000104833	TUBB4A	19	6494330	6502595	35	11	46213	1.6078	0.053942
ENSG00000148660	CAMK2G	10	75572259	75634349	159	24	46213	1.6077	0.053952
ENSG00000180549	FUT7	9	139924626	139927462	12	4	46213	1.6076	0.053959
ENSG00000105708	ZNF14	19	19821280	19843906	27	8	46213	1.6073	0.053995
ENSG00000185721	DRG1	22	31795509	31830438	174	35	46213	1.6072	0.054009
ENSG00000187048	CYP4A11	1	47394849	47407137	17	4	46213	1.6066	0.054066
ENSG00000071626	DAZAP1	19	1407568	1435686	36	5	46213	1.6065	0.054085
ENSG00000033178	UBA6	4	68478370	68566897	117	19	46213	1.6064	0.054093
ENSG00000120699	EXOSC8	13	37574678	37583538	6	2	46213	1.6056	0.054179
ENSG00000159182	PRAC1	17	46799081	46799884	4	2	46213	1.6055	0.05419
ENSG00000240563	L1TD1	1	62660503	62678000	52	13	46213	1.6055	0.054196
ENSG00000106304	SPAM1	7	123565357	123611468	15	5	46213	1.6054	0.0542
ENSG00000169548	ZNF280A	22	22868060	22874613	34	11	46213	1.6054	0.054204
ENSG00000128564	VGF	7	100805790	100808874	4	2	46213	1.6053	0.054215
ENSG00000185909	KLHDC8B	3	49209044	49213919	6	2	46213	1.6045	0.054302
ENSG00000175198	PCCA	13	100741269	101182689	278	49	46213	1.6044	0.054315
ENSG00000099365	STX1B	16	31000577	31021982	37	12	46213	1.6042	0.054331
ENSG00000198390	KRTAP13-1	21	31768392	31769140	4	2	46213	1.6042	0.054337
ENSG00000135643	KCNMB4	12	70760056	70828072	101	14	46213	1.6039	0.054373
ENSG00000144406	UNC80	2	210636717	210864024	45	13	46213	1.6033	0.054429
ENSG00000152672	CLEC4F	2	71035775	71047732	18	5	46213	1.6023	0.054549
ENSG00000123989	CHPF	2	220403669	220408509	11	2	46213	1.6022	0.054555
ENSG00000101189	MRGBP	20	61427805	61433090	25	10	46213	1.6016	0.054619
ENSG00000127311	HELB	12	66696325	66741425	42	4	46213	1.6014	0.054648
ENSG00000136930	PSMB7	9	127115745	127177718	54	11	46213	1.6008	0.054708
ENSG00000069764	PLA2G10	16	14766402	14788526	7	3	46213	1.6003	0.054763
ENSG00000181751	C5orf30	5	102594403	102614361	11	6	46213	1.6001	0.054785
ENSG00000155093	PTPRN2	7	157331750	158380480	755	111	46213	1.5994	0.054862
ENSG00000122787	AKR1D1	7	137761178	137802732	125	38	46213	1.5987	0.054942
ENSG00000100191	SLC5A4	22	32614463	32651328	18	5	46213	1.5985	0.054971
ENSG00000135625	EGR4	2	73518057	73520833	20	3	46213	1.5973	0.0551
ENSG00000099381	SETD1A	16	30968615	30995985	80	24	46213	1.5973	0.055104
ENSG00000162384	CZIB	1	53679771	53686289	5	2	46213	1.597	0.055135
ENSG00000109771	LRP2BP	4	186285033	186317053	78	18	46213	1.5966	0.055179
ENSG00000177613	CSTF2T	10	53455247	53459351	53	12	46213	1.5964	0.055195
ENSG00000102981	PARD6A	16	67694849	67696681	2	1	46213	1.5963	0.055206
ENSG00000175756	AURKAIP1	1	1309110	1310875	20	4	46213	1.5963	0.055211
ENSG00000166471	TMEM41B	11	9302204	9336327	112	29	46213	1.5957	0.055274
ENSG00000281406	BLACAT1	1	205404014	205407007	23	6	46213	1.5955	0.055302
ENSG00000141527	CARD14	17	78143811	78183130	68	25	46213	1.595	0.05536
ENSG00000174939	ASPHD1	16	29911700	29917377	4	1	46213	1.5948	0.055383
ENSG00000176601	MAP3K19	2	135722061	135805015	401	29	46213	1.5941	0.055458
ENSG00000152086	TUBA3E	2	130949316	130956034	260	51	46213	1.5925	0.055635
ENSG00000212807	OR2A42	7	143929004	143929936	126	33	46213	1.5921	0.055683
ENSG00000241123	KRTAP10-5	21	45999332	46000481	15	3	46213	1.5919	0.0557
ENSG00000113615	SEC24A	5	133984479	134063513	140	42	46213	1.5917	0.055729
ENSG00000143368	SF3B4	1	149895209	149900236	6	1	46213	1.5913	0.055773
ENSG00000229117	RPL41	12	56510370	56511727	11	6	46213	1.5906	0.055849
ENSG00000136928	GABBR2	9	101050364	101471479	450	73	46213	1.59	0.055913
ENSG00000105784	RUNDC3B	7	87257729	87461611	11	4	46213	1.5896	0.055957
ENSG00000138100	TRIM54	2	27505260	27530307	5	2	46213	1.589	0.05603
ENSG00000185453	ZSWIM9	19	48673949	48700877	17	6	46213	1.5882	0.056119
ENSG00000185888	PRSS38	1	228003394	228034171	46	17	46213	1.5877	0.056175
ENSG00000249156	TAF11L12	5	17610605	17611692	9	2	46213	1.5873	0.056226
ENSG00000176782	DEFB104A	8	7693993	7698764	4	2	46213	1.5871	0.056242
ENSG00000276087	AC008073.3	2	24347236	24413305	16	5	46213	1.5866	0.056299
ENSG00000143479	DYRK3	1	206808881	206822542	40	15	46213	1.5866	0.056302
ENSG00000008128	CDK11A	1	1634169	1655763	15	3	46213	1.5864	0.05632
ENSG00000268434	AC011530.1	19	46282695	46289231	10	5	46213	1.5862	0.056343
ENSG00000065000	AP3D1	19	2100987	2151556	128	20	46213	1.5858	0.05639
ENSG00000261793	AL929554.1	9	140063306	140066436	4	2	46213	1.5857	0.056404
ENSG00000185863	TMEM210	9	140065380	140066861	4	2	46213	1.5857	0.056404
ENSG00000128272	ATF4	22	39915700	39918690	3	2	46213	1.5854	0.05644
ENSG00000163817	SLC6A20	3	45796942	45838027	38	16	46213	1.5853	0.056444
ENSG00000165821	SALL2	14	21989232	22005350	32	14	46213	1.584	0.056592
ENSG00000073969	NSF	17	44668035	44834830	268	31	46213	1.5834	0.05666
ENSG00000197006	METTL9	16	21610797	21668794	8	5	46213	1.5833	0.056673
ENSG00000013725	CD6	11	60739152	60787849	93	21	46213	1.5831	0.056699
ENSG00000099904	ZDHHC8	22	20119330	20135530	83	18	46213	1.5831	0.0567
ENSG00000140382	HMG20A	15	77712993	77777949	118	15	46213	1.583	0.056714
ENSG00000239732	TLR9	3	52255096	52260179	6	3	46213	1.5817	0.056855
ENSG00000112096	SOD2	6	160090089	160183561	147	21	46213	1.581	0.056937
ENSG00000153820	SPHKAP	2	228844666	229046361	77	17	46213	1.5808	0.056959
ENSG00000116017	ARID3A	19	926000	975939	37	11	46213	1.5804	0.057008
ENSG00000204673	AKT1S1	19	50372290	50381613	13	3	46213	1.5803	0.057015
ENSG00000171219	CDC42BPG	11	64590859	64612041	30	10	46213	1.5795	0.057112
ENSG00000124496	TRERF1	6	42192669	42419789	308	53	46213	1.5785	0.057221
ENSG00000213297	ZNF625-ZNF20	19	12242932	12267546	28	10	46213	1.5784	0.05724
ENSG00000077009	NMRK2	19	3933101	3942414	31	10	46213	1.5781	0.057277
ENSG00000100218	RSPH14	22	23401593	23487208	14	5	46213	1.5769	0.057409
ENSG00000163938	GNL3	3	52719936	52728508	9	2	46213	1.5755	0.057568
ENSG00000068745	IP6K2	3	48725436	48754711	51	12	46213	1.5741	0.057735
ENSG00000163081	CCDC140	2	223162866	223169936	9	5	46213	1.5739	0.057753
ENSG00000092758	COL9A3	20	61448414	61472511	37	19	46213	1.5726	0.057907
ENSG00000105954	NPVF	7	25264189	25268105	46	6	46213	1.5716	0.058018
ENSG00000168916	ZNF608	5	123972609	124081118	753	118	46213	1.5708	0.058118
ENSG00000174944	P2RY14	3	150929905	150996255	80	20	46213	1.5705	0.058145
ENSG00000249662	LINC02218	5	17444119	17484055	12	6	46213	1.5705	0.058153
ENSG00000173992	CCS	11	66360292	66373490	21	6	46213	1.5702	0.058182
ENSG00000053918	KCNQ1	11	2466221	2870339	1006	164	46213	1.5695	0.058263
ENSG00000131183	SLC34A1	5	176811435	176825849	142	30	46213	1.5689	0.058335
ENSG00000162783	IER5	1	181057848	181062035	109	18	46213	1.5688	0.058344
ENSG00000221883	ARIH2OS	3	48955221	48956818	5	2	46213	1.5675	0.058496
ENSG00000107954	NEURL1	10	105253736	105352309	121	31	46213	1.5674	0.058511
ENSG00000138002	IFT172	2	27667238	27712656	35	5	46213	1.5672	0.058539
ENSG00000148835	TAF5	10	105127724	105148822	6	2	46213	1.5659	0.058692
ENSG00000136267	DGKB	7	14184674	14942986	562	85	46213	1.5654	0.058744
ENSG00000005194	CIAPIN1	16	57462081	57481440	27	9	46213	1.5649	0.058802
ENSG00000100714	MTHFD1	14	64854749	64930175	15	6	46213	1.5648	0.058814
ENSG00000213186	TRIM59	3	160150233	160167617	21	6	46213	1.5646	0.058839
ENSG00000108342	CSF3	17	38171614	38174066	14	4	46213	1.5642	0.05888
ENSG00000166329	CCDC182	17	55821842	55822673	148	47	46213	1.5637	0.058941
ENSG00000144043	TEX261	2	71213068	71222075	19	5	46213	1.5635	0.058964
ENSG00000206104	KRTAP20-3	21	32015183	32015455	4	2	46213	1.5622	0.059126
ENSG00000187166	H1FNT	12	48722763	48724062	15	5	46213	1.5611	0.059246
ENSG00000128250	RFPL1	22	29834572	29838444	12	3	46213	1.5609	0.059269
ENSG00000110917	MLEC	12	121124672	121139667	32	10	46213	1.5599	0.059387
ENSG00000087995	METTL2A	17	60501228	60528183	95	21	46213	1.5597	0.059411
ENSG00000150281	CTF1	16	30907928	30914881	6	3	46213	1.5597	0.059421
ENSG00000140905	GCSH	16	81115543	81130030	56	4	46213	1.5594	0.059447
ENSG00000176269	OR4F21	8	116049	117043	211	28	46213	1.5591	0.059488
ENSG00000108381	ASPA	17	3377347	3406713	19	6	46213	1.5578	0.059636
ENSG00000165660	ABRAXAS2	10	126490354	126525239	43	12	46213	1.5575	0.059674
ENSG00000198837	DENND4B	1	153901977	153919172	50	12	46213	1.5575	0.059678
ENSG00000203797	DDO	6	110712974	110736765	132	25	46213	1.5562	0.059826
ENSG00000206199	ANKUB1	3	149478887	149510553	117	29	46213	1.5559	0.05987
ENSG00000176083	ZNF683	1	26688125	26699266	18	4	46213	1.5552	0.059946
ENSG00000143515	ATP8B2	1	154298029	154323783	67	8	46213	1.5552	0.059947
ENSG00000198874	TYW1	7	66461802	66704506	476	41	46213	1.5544	0.060047
ENSG00000165698	SPACA9	9	135753414	135765588	15	7	46213	1.5542	0.060068
ENSG00000143499	SMYD2	1	214454576	214510474	295	56	46213	1.5538	0.060117
ENSG00000158428	CATIP	2	219221579	219232817	51	12	46213	1.5534	0.060161
ENSG00000114902	SPCS1	3	52738971	52745162	49	9	46213	1.5526	0.060262
ENSG00000185955	C7orf61	7	100054238	100061894	46	13	46213	1.5524	0.06028
ENSG00000104522	TSTA3	8	144694788	144699736	10	3	46213	1.5524	0.060288
ENSG00000106299	WASL	7	123321989	123389121	25	11	46213	1.5522	0.060302
ENSG00000110324	IL10RA	11	117857063	117872194	30	12	46213	1.5521	0.060317
ENSG00000005844	ITGAL	16	30483979	30534506	52	21	46213	1.5516	0.060383
ENSG00000123836	PFKFB2	1	207226605	207254369	179	25	46213	1.5512	0.060425
ENSG00000139053	PDE6H	12	15125956	15134799	95	8	46213	1.5509	0.060459
ENSG00000112761	CCN6	6	112375275	112392172	133	30	46213	1.5508	0.060479
ENSG00000113312	TTC1	5	159436120	159492550	98	26	46213	1.5505	0.060512
ENSG00000164038	SLC9B2	4	103941025	103998439	21	5	46213	1.5493	0.060654
ENSG00000075673	ATP12A	13	25254549	25286631	28	7	46213	1.5489	0.060701
ENSG00000091106	NLRC4	2	32449522	32490923	8	3	46213	1.5488	0.060717
ENSG00000163517	HDAC11	3	13521224	13547924	239	47	46213	1.5486	0.060739
ENSG00000139291	TMEM19	12	72079867	72098826	11	3	46213	1.548	0.060817
ENSG00000182261	NLRP10	11	7980971	7985204	43	9	46213	1.5478	0.060837
ENSG00000170122	FOXD4	9	116231	118204	307	50	46213	1.5475	0.060875
ENSG00000132196	HSD17B7	1	162760513	162782319	464	94	46213	1.5474	0.06088
ENSG00000163393	SLC22A15	1	116519119	116612675	24	7	46213	1.5466	0.060977
ENSG00000138135	CH25H	10	90965386	90967071	303	43	46213	1.5464	0.061008
ENSG00000162174	ASRGL1	11	62104920	62160884	242	48	46213	1.5454	0.061123
ENSG00000114745	GORASP1	3	39138150	39149854	22	9	46213	1.5453	0.061131
ENSG00000260643	AC092718.3	16	81087270	81129901	18	3	46213	1.5443	0.061259
ENSG00000129518	EAPP	14	34985135	35008917	9	3	46213	1.5438	0.061316
ENSG00000150510	FAM124A	13	51796470	51858377	246	46	46213	1.5432	0.061394
ENSG00000283228	AC068547.1	2	152670786	152830463	11	5	46213	1.5426	0.061469
ENSG00000184678	HIST2H2BE	1	149856009	149858202	4	2	46213	1.5425	0.061473
ENSG00000148399	DPH7	9	140449361	140473387	144	36	46213	1.541	0.061657
ENSG00000172782	FADS6	17	72873428	72889708	14	4	46213	1.5409	0.061671
ENSG00000131748	STARD3	17	37793318	37819737	56	5	46213	1.5407	0.061696
ENSG00000118564	FBXL5	4	15606162	15657035	92	19	46213	1.5407	0.061698
ENSG00000256407	AL357673.1	1	54598359	54662106	14	7	46213	1.5405	0.061716
ENSG00000008311	AASS	7	121716187	121784334	58	16	46213	1.54	0.061784
ENSG00000221926	TRIM16	17	15531274	15587614	195	45	46213	1.5379	0.062036
ENSG00000270379	HEATR9	17	34181955	34195895	34	11	46213	1.5375	0.06209
ENSG00000157060	SHCBP1L	1	182869000	182922505	10	4	46213	1.5372	0.062118
ENSG00000198336	MYL4	17	45286401	45301045	31	7	46213	1.5372	0.062128
ENSG00000105281	SLC1A5	19	47278140	47291851	24	7	46213	1.5369	0.062156
ENSG00000103150	MLYCD	16	83932731	83960631	183	33	46213	1.5368	0.062176
ENSG00000196912	ANKRD36B	2	98109127	98206428	454	48	46213	1.5366	0.062191
ENSG00000164400	CSF2	5	131409483	131411863	5	1	46213	1.5364	0.062223
ENSG00000174151	CYB561D1	1	110036674	110045554	10	3	46213	1.5357	0.0623
ENSG00000214300	SPDYE3	7	99905325	99919819	139	32	46213	1.5356	0.062314
ENSG00000165449	SLC16A9	10	61410519	61495760	151	29	46213	1.5356	0.062322
ENSG00000127054	INTS11	1	1246965	1260071	14	3	46213	1.5345	0.062459
ENSG00000139629	GALNT6	12	51745031	51785193	29	15	46213	1.5345	0.062459
ENSG00000277161	PIGW	17	34890869	34895159	7	2	46213	1.5338	0.062539
ENSG00000127472	PLA2G5	1	20396701	20417661	21	6	46213	1.5336	0.062569
ENSG00000151418	ATP6V1G3	1	198492352	198510075	19	9	46213	1.5334	0.062592
ENSG00000119599	DCAF4	14	73393040	73426411	93	29	46213	1.5332	0.06261
ENSG00000147613	PSKH2	8	87060602	87081926	53	16	46213	1.5329	0.062646
ENSG00000119782	FKBP1B	2	24272571	24286551	90	14	46213	1.5329	0.062651
ENSG00000099949	LZTR1	22	21336302	21353327	22	8	46213	1.5328	0.062658
ENSG00000227729	RD3L	14	104406763	104408645	70	14	46213	1.5327	0.062669
ENSG00000120942	UBIAD1	1	11333263	11355221	66	13	46213	1.5299	0.063018
ENSG00000132259	CNGA4	11	6255995	6265659	18	7	46213	1.5298	0.063035
ENSG00000126467	TSKS	19	50243012	50266587	13	6	46213	1.5297	0.06305
ENSG00000112462	OR12D3	6	29341200	29343068	26	5	46213	1.5295	0.06307
ENSG00000043355	ZIC2	13	100634026	100639027	23	9	46213	1.5294	0.063081
ENSG00000173611	SCAI	9	127704887	127905775	128	16	46213	1.5294	0.063083
ENSG00000101197	BIRC7	20	61867235	61871859	192	39	46213	1.5293	0.063093
ENSG00000105369	CD79A	19	42381190	42385439	3	1	46213	1.5279	0.063275
ENSG00000156787	TBC1D31	8	124084920	124164393	20	6	46213	1.5278	0.063277
ENSG00000170634	ACYP2	2	54197975	54532437	307	39	46213	1.5277	0.063293
ENSG00000167088	SNRPD1	18	19192228	19213485	58	17	46213	1.527	0.063376
ENSG00000162434	JAK1	1	65298912	65432187	79	17	46213	1.5269	0.063392
ENSG00000196267	ZNF836	19	52658101	52674896	17	7	46213	1.5264	0.063459
ENSG00000165553	NGB	14	77731826	77737655	6	4	46213	1.5262	0.063475
ENSG00000095139	ARCN1	11	118443105	118473748	42	8	46213	1.5259	0.063522
ENSG00000169704	GP9	3	128779610	128781249	14	5	46213	1.5255	0.063565
ENSG00000234560	OR10G8	11	123900297	123901341	5	3	46213	1.5254	0.063576
ENSG00000114767	RRP9	3	51967446	51975957	92	26	46213	1.5248	0.063653
ENSG00000070601	FRMPD1	9	37650997	37746901	311	83	46213	1.5248	0.063658
ENSG00000079156	OSBPL6	2	179059208	179267618	368	44	46213	1.524	0.063756
ENSG00000132680	KHDC4	1	155882834	155904190	6	1	46213	1.5234	0.063824
ENSG00000106609	TMEM248	7	66386212	66423538	22	6	46213	1.5227	0.063916
ENSG00000170537	TMC7	16	18995256	19075264	214	28	46213	1.5226	0.063931
ENSG00000101213	PTK6	20	62159354	62168723	211	52	46213	1.5225	0.063943
ENSG00000182698	RESP18	2	220192131	220197899	67	12	46213	1.5223	0.063972
ENSG00000100979	PLTP	20	44527260	44540794	8	4	46213	1.522	0.064006
ENSG00000161634	DCD	12	55038375	55042277	43	11	46213	1.5217	0.064045
ENSG00000163394	CCKAR	4	26483022	26492084	13	5	46213	1.5215	0.064065
ENSG00000167196	FBXO22	15	76196200	76234851	19	4	46213	1.5207	0.064168
ENSG00000171824	EXOSC10	1	11126675	11159938	206	25	46213	1.5207	0.064172
ENSG00000182795	C1orf116	1	207191866	207206101	44	11	46213	1.5206	0.06418
ENSG00000115947	ORC4	2	148687966	148779173	277	39	46213	1.5201	0.06424
ENSG00000109390	NDUFC1	4	140211071	140223705	209	28	46213	1.5195	0.064324
ENSG00000143554	SLC27A3	1	153746830	153752633	56	10	46213	1.5184	0.064462
ENSG00000205352	PRR13	12	53835389	53840429	12	4	46213	1.5181	0.064501
ENSG00000186453	FAM228A	2	24397972	24414567	53	15	46213	1.5179	0.06452
ENSG00000168515	SCGB1D1	11	61957688	61961011	48	10	46213	1.5178	0.064529
ENSG00000136213	CHST12	7	2443195	2488118	99	27	46213	1.5175	0.064571
ENSG00000132639	SNAP25	20	10199478	10288066	9	5	46213	1.5174	0.064586
ENSG00000139192	TAPBPL	12	6561238	6571484	26	10	46213	1.5174	0.064588
ENSG00000196357	ZNF565	19	36672962	36737159	30	9	46213	1.5169	0.06465
ENSG00000198722	UNC13B	9	35161989	35405335	361	47	46213	1.5162	0.064734
ENSG00000125657	TNFSF9	19	6531010	6535939	9	4	46213	1.5149	0.064898
ENSG00000147789	ZNF7	8	146052903	146072894	38	6	46213	1.5147	0.064923
ENSG00000167550	RHEBL1	12	49458468	49463808	71	17	46213	1.5147	0.064929
ENSG00000136881	BAAT	9	104122699	104145801	49	15	46213	1.514	0.065013
ENSG00000007402	CACNA2D2	3	50400230	50541675	210	30	46213	1.5139	0.065022
ENSG00000140993	TIGD7	16	3348832	3355645	71	19	46213	1.513	0.065139
ENSG00000125384	PTGER2	14	52781023	52795324	39	12	46213	1.513	0.065141
ENSG00000197774	EME2	16	1823208	1826312	12	5	46213	1.5127	0.065176
ENSG00000113597	TRAPPC13	5	64920543	64962060	102	25	46213	1.5126	0.065186
ENSG00000249581	CLRN2	4	17516788	17528727	11	5	46213	1.5125	0.065205
ENSG00000262302	AC003688.1	17	7150148	7165408	4	2	46213	1.5124	0.065211
ENSG00000126432	PRDX5	11	64085560	64089283	126	25	46213	1.5123	0.065225
ENSG00000118804	STBD1	4	77227179	77232752	40	15	46213	1.5115	0.065333
ENSG00000186472	PCLO	7	82383329	82792246	342	39	46213	1.5103	0.065489
ENSG00000102935	ZNF423	16	49521435	49891830	506	76	46213	1.5102	0.065497
ENSG00000267561	AC093155.3	1	87458692	87634887	15	4	46213	1.51	0.065526
ENSG00000141579	ZNF750	17	80787311	80798454	13	5	46213	1.51	0.065528
ENSG00000100417	PMM1	22	41972898	41985894	58	16	46213	1.5096	0.065568
ENSG00000215375	MYL5	4	667369	675822	24	8	46213	1.5096	0.06557
ENSG00000089737	DDX24	14	94514637	94547591	73	17	46213	1.5084	0.065722
ENSG00000135926	TMBIM1	2	219138915	219157300	74	11	46213	1.5084	0.065729
ENSG00000276045	ORAI1	12	122064455	122080583	15	6	46213	1.5083	0.065743
ENSG00000124126	PREX1	20	47240790	47444420	808	97	46213	1.5073	0.065869
ENSG00000169618	PROKR1	2	68870721	68885379	25	8	46213	1.5072	0.065876
ENSG00000116001	TIA1	2	70436576	70475792	279	59	46213	1.5067	0.065938
ENSG00000281938	AC034228.4	5	131142836	131329971	10	3	46213	1.5065	0.065971
ENSG00000162735	PEX19	1	160246602	160254936	11	5	46213	1.5063	0.065991
ENSG00000134453	RBM17	10	6130950	6159420	204	37	46213	1.5059	0.06605
ENSG00000196081	ZNF724	19	23404401	23433192	110	20	46213	1.5058	0.066063
ENSG00000240303	ACAD11	3	132276988	132379567	90	16	46213	1.5054	0.066104
ENSG00000035664	DAPK2	15	64199235	64338521	321	31	46213	1.505	0.066166
ENSG00000138413	IDH1	2	209100951	209119857	169	29	46213	1.5043	0.066256
ENSG00000106636	YKT6	7	44240567	44253893	15	4	46213	1.5041	0.066274
ENSG00000197892	KIF13B	8	28924796	29120614	349	52	46213	1.5037	0.066328
ENSG00000007545	CRAMP1	16	1662326	1727909	115	22	46213	1.5037	0.066335
ENSG00000261796	ISY1-RAB43	3	128806418	128879879	4	2	46213	1.5036	0.066343
ENSG00000137757	CASP5	11	104864967	104893895	38	8	46213	1.5035	0.066354
ENSG00000198042	MAK16	8	33342268	33358778	22	5	46213	1.5034	0.066368
ENSG00000101670	LIPG	18	47087069	47125552	635	62	46213	1.5034	0.06637
ENSG00000116117	PARD3B	2	205410516	206484886	281	65	46213	1.5029	0.066428
ENSG00000184402	SS18L1	20	60718851	60757540	78	15	46213	1.5024	0.066497
ENSG00000174325	DIRC1	2	189598882	189654831	17	4	46213	1.502	0.066548
ENSG00000102683	SGCG	13	23755091	23899304	130	29	46213	1.5009	0.066695
ENSG00000174669	SLC29A2	11	66129992	66139685	23	10	46213	1.5007	0.066723
ENSG00000256806	C17orf100	17	6555038	6556792	11	3	46213	1.5	0.066812
ENSG00000187105	HEATR4	14	73945191	74025651	246	46	46213	1.4996	0.066857
ENSG00000137752	CASP1	11	104896235	104905977	34	9	46213	1.4996	0.066865
ENSG00000161328	LRRC56	11	537527	554916	45	10	46213	1.499	0.066933
ENSG00000197019	SERTAD1	19	40927499	40931932	8	4	46213	1.499	0.06694
ENSG00000125534	PPDPF	20	62152077	62153559	12	5	46213	1.4989	0.066945
ENSG00000132837	DMGDH	5	78293429	78365472	236	47	46213	1.4986	0.066993
ENSG00000089195	TRMT6	20	5918479	5931204	17	6	46213	1.4982	0.067036
ENSG00000125743	SNRPD2	19	46190712	46195591	2	1	46213	1.4981	0.067058
ENSG00000121766	ZCCHC17	1	31769829	31837800	202	27	46213	1.4975	0.067126
ENSG00000120215	MLANA	9	5890802	5910606	17	6	46213	1.4972	0.067173
ENSG00000146755	TRIM50	7	72726535	72742085	95	20	46213	1.4967	0.067236
ENSG00000170369	CST2	20	23804406	23807368	21	5	46213	1.4965	0.067268
ENSG00000196535	MYO18A	17	27398142	27507430	57	19	46213	1.4962	0.067306
ENSG00000105146	AURKC	19	57742170	57746916	33	10	46213	1.4961	0.067309
ENSG00000066557	LRRC40	1	70610488	70671303	7	3	46213	1.4955	0.067395
ENSG00000149262	INTS4	11	77589766	77705724	399	51	46213	1.4952	0.067434
ENSG00000142684	ZNF593	1	26496362	26497364	8	2	46213	1.4947	0.067495
ENSG00000134533	RERG	12	15260717	15374351	32	7	46213	1.4947	0.067499
ENSG00000268320	SCGB1C2	11	193035	194575	4	2	46213	1.4947	0.067501
ENSG00000188076	SCGB1C1	11	193080	194573	4	2	46213	1.4947	0.067501
ENSG00000019991	HGF	7	81328322	81399514	17	7	46213	1.4936	0.067643
ENSG00000159374	M1AP	2	74785010	74875465	19	10	46213	1.4934	0.067664
ENSG00000141012	GALNS	16	88880142	88923378	457	54	46213	1.4924	0.067796
ENSG00000137492	THAP12	11	76061000	76091986	4	2	46213	1.4923	0.067814
ENSG00000157992	KRTCAP3	2	27665233	27669348	2	1	46213	1.4918	0.06787
ENSG00000162078	ZG16B	16	2880170	2882285	12	1	46213	1.4918	0.067878
ENSG00000074317	SNCB	5	176047085	176057557	7	3	46213	1.4916	0.067903
ENSG00000224051	CPTP	1	1260147	1264277	13	4	46213	1.4912	0.067954
ENSG00000180447	GAS1	9	89559278	89562104	287	44	46213	1.4905	0.06805
ENSG00000095380	NANS	9	100819021	100845357	10	3	46213	1.4902	0.068081
ENSG00000186395	KRT10	17	38974369	38978847	14	5	46213	1.4902	0.068085
ENSG00000204257	HLA-DMA	6	32916390	32920899	55	17	46213	1.4902	0.068091
ENSG00000179088	C12orf42	12	103695721	103889788	599	70	46213	1.49	0.068109
ENSG00000178804	H1FOO	3	129262057	129270310	30	5	46213	1.4875	0.068442
ENSG00000183248	PRR36	19	7933605	7939264	16	5	46213	1.4867	0.068547
ENSG00000132383	RPA1	17	1733278	1802848	107	20	46213	1.4866	0.068558
ENSG00000105835	NAMPT	7	105888731	105925638	11	3	46213	1.4862	0.068614
ENSG00000140368	PSTPIP1	15	77287426	77329673	381	44	46213	1.486	0.06864
ENSG00000117598	PLPPR5	1	99355801	99470588	20	7	46213	1.4857	0.068677
ENSG00000173917	HOXB2	17	46620017	46622351	11	4	46213	1.4855	0.068707
ENSG00000239382	ALKBH6	19	36500026	36505141	2	1	46213	1.4855	0.068709
ENSG00000137700	SLC37A4	11	118895061	118901616	60	15	46213	1.485	0.068776
ENSG00000138246	DNAJC13	3	132136370	132257876	36	8	46213	1.4849	0.068789
ENSG00000180745	CLRN3	10	129676105	129691211	209	50	46213	1.4848	0.068798
ENSG00000140543	DET1	15	89055714	89089906	355	45	46213	1.4845	0.068836
ENSG00000006712	PAF1	19	39876492	39881835	5	2	46213	1.4845	0.068844
ENSG00000109323	MANBA	4	103553050	103682151	138	19	46213	1.4844	0.068848
ENSG00000026297	RNASET2	6	167342992	167370672	384	39	46213	1.4831	0.069019
ENSG00000253767	PCDHGA8	5	140769724	140892546	25	10	46213	1.483	0.069037
ENSG00000185585	OLFML2A	9	127539550	127577164	204	34	46213	1.4813	0.069259
ENSG00000107099	DOCK8	9	214865	465259	464	87	46213	1.4809	0.06931
ENSG00000174938	SEZ6L2	16	29882480	29910868	7	2	46213	1.4808	0.069325
ENSG00000148773	MKI67	10	129894923	129924649	72	15	46213	1.4805	0.069375
ENSG00000206102	KRTAP19-8	21	32410478	32410795	69	4	46213	1.4804	0.069385
ENSG00000157219	HTR5A	7	154862034	154877459	23	6	46213	1.4795	0.069504
ENSG00000165934	CPSF2	14	92588281	92638489	478	67	46213	1.4788	0.069593
ENSG00000140564	FURIN	15	91411822	91426688	290	52	46213	1.478	0.069707
ENSG00000090447	TFAP4	16	4307187	4323076	179	38	46213	1.4777	0.069744
ENSG00000187736	NHEJ1	2	219940039	220025575	72	21	46213	1.4773	0.069794
ENSG00000167394	ZNF668	16	31072164	31085641	53	16	46213	1.4772	0.069812
ENSG00000167261	DPEP2	16	68021297	68033356	37	8	46213	1.4769	0.069852
ENSG00000181499	OR6T1	11	123813492	123814580	10	4	46213	1.4765	0.069904
ENSG00000167123	CERCAM	9	131174045	131199630	48	10	46213	1.4761	0.069964
ENSG00000101489	CELF4	18	34823010	35146000	22	11	46213	1.4758	0.069998
ENSG00000159753	CARMIL2	16	67678822	67691472	9	4	46213	1.4757	0.070018
ENSG00000136859	ANGPTL2	9	129849611	129885162	188	22	46213	1.4756	0.07003
ENSG00000000460	C1orf112	1	169763871	169823221	21	6	46213	1.4754	0.070056
ENSG00000114942	EEF1B2	2	207024309	207027652	9	2	46213	1.4748	0.070136
ENSG00000150990	DHX37	12	125431371	125473667	125	26	46213	1.4745	0.07017
ENSG00000175416	CLTB	5	175819456	175843570	85	25	46213	1.4741	0.070223
ENSG00000166451	CENPN	16	81040103	81066719	59	10	46213	1.4738	0.07027
ENSG00000275385	CCL18	17	34391640	34399392	13	2	46213	1.4735	0.070314
ENSG00000124193	SRSF6	20	42086568	42092887	54	12	46213	1.4734	0.070318
ENSG00000139323	POC1B	12	89813495	89919801	97	22	46213	1.4734	0.070327
ENSG00000126581	BECN1	17	40962152	40976305	2	1	46213	1.4732	0.070349
ENSG00000108061	SHOC2	10	112679305	112773425	14	6	46213	1.4727	0.070422
ENSG00000120332	TNN	1	175036994	175117202	363	51	46213	1.4726	0.070434
ENSG00000175920	DOK7	4	3465038	3496210	125	39	46213	1.4721	0.0705
ENSG00000187801	ZFP69B	1	40915779	40929390	64	15	46213	1.4714	0.070586
ENSG00000184454	NCMAP	1	24882602	24935816	101	27	46213	1.4714	0.070598
ENSG00000151422	FER	5	108083523	108532542	355	45	46213	1.4707	0.070681
ENSG00000178802	MPI	15	75182348	75194560	13	3	46213	1.4704	0.070721
ENSG00000127838	PNKD	2	219135115	219211516	129	11	46213	1.4699	0.070793
ENSG00000171509	RXFP1	4	159236463	159574524	215	33	46213	1.4697	0.070815
ENSG00000174667	OR7D4	19	9324526	9325547	10	4	46213	1.4697	0.070823
ENSG00000170561	IRX2	5	2745959	2751776	503	63	46213	1.4696	0.07084
ENSG00000126822	PLEKHG3	14	65171193	65216965	32	8	46213	1.4691	0.070897
ENSG00000162736	NCSTN	1	160313062	160328742	9	3	46213	1.4684	0.070997
ENSG00000249967	AL355315.1	10	99344131	99433667	7	3	46213	1.4674	0.071132
ENSG00000113520	IL4	5	132009678	132018368	27	8	46213	1.467	0.071182
ENSG00000172146	OR1A1	17	3118915	3119844	48	10	46213	1.4661	0.071315
ENSG00000184363	PKP3	11	394217	404908	20	6	46213	1.4657	0.07137
ENSG00000256812	CAPNS2	16	55600584	55601599	7	2	46213	1.4651	0.071444
ENSG00000213402	PTPRCAP	11	67202981	67205538	7	3	46213	1.4647	0.071505
ENSG00000148606	POLR3A	10	79729009	79789303	39	10	46213	1.4644	0.071547
ENSG00000270672	MTRNR2L6	7	142374104	142375550	99	19	46213	1.4638	0.071618
ENSG00000270394	MTRNR2L13	4	117220032	117221476	8	2	46213	1.4629	0.071749
ENSG00000152804	HHEX	10	94449708	94455403	10	3	46213	1.4627	0.071773
ENSG00000130653	PNPLA7	9	140354405	140444986	100	32	46213	1.4626	0.071791
ENSG00000274810	NPHP3-ACAD11	3	132276986	132441303	15	6	46213	1.4625	0.071797
ENSG00000113946	CLDN16	3	190105661	190129932	59	14	46213	1.4619	0.07188
ENSG00000176393	RNPEP	1	201951752	201975275	145	42	46213	1.4612	0.071984
ENSG00000188070	C11orf95	11	63527364	63536247	95	27	46213	1.461	0.072009
ENSG00000204482	LST1	6	31553901	31556686	17	9	46213	1.4608	0.072037
ENSG00000249141	AL159163.1	6	167271582	167369612	23	5	46213	1.4602	0.072119
ENSG00000143028	SYPL2	1	110009250	110024759	21	4	46213	1.4598	0.072174
ENSG00000196604	POTEF	2	130831603	130886795	633	103	46213	1.4597	0.072187
ENSG00000126259	KIRREL2	19	36347489	36358011	10	3	46213	1.459	0.072284
ENSG00000111203	ITFG2	12	2921788	2934237	59	16	46213	1.4588	0.07231
ENSG00000114854	TNNC1	3	52485118	52488086	7	2	46213	1.4587	0.072322
ENSG00000179163	FUCA1	1	24171567	24194784	90	23	46213	1.4577	0.072464
ENSG00000134574	DDB2	11	47236493	47260791	26	10	46213	1.4575	0.072493
ENSG00000109047	RCVRN	17	9799637	9808938	30	7	46213	1.457	0.072563
ENSG00000078018	MAP2	2	210288782	210598842	262	27	46213	1.4568	0.072586
ENSG00000162576	MXRA8	1	1288069	1297157	36	7	46213	1.4564	0.072639
ENSG00000183474	GTF2H2C	5	68856035	68889594	68	12	46213	1.4561	0.072682
ENSG00000165338	HECTD2	10	93170042	93274586	180	30	46213	1.4555	0.072766
ENSG00000007516	BAIAP3	16	1383602	1399442	31	9	46213	1.4553	0.072788
ENSG00000101246	ARFRP1	20	62329995	62339377	8	3	46213	1.4549	0.072854
ENSG00000254245	PCDHGA3	5	140723396	140892546	16	8	46213	1.4545	0.072898
ENSG00000172728	FUT10	8	33228342	33330940	24	7	46213	1.4544	0.07292
ENSG00000145833	DDX46	5	134094461	134166828	86	23	46213	1.4541	0.072962
ENSG00000148704	VAX1	10	118888032	118897812	47	13	46213	1.4539	0.07299
ENSG00000169288	MRPL1	4	78783674	78873944	502	27	46213	1.4539	0.072991
ENSG00000058804	NDC1	1	54231133	54304533	96	35	46213	1.4537	0.073013
ENSG00000283515	AC020915.4	19	58740280	58826549	8	4	46213	1.4537	0.073015
ENSG00000188316	ENO4	10	118609023	118671299	33	10	46213	1.4537	0.073018
ENSG00000089091	DZANK1	20	18364013	18447829	38	15	46213	1.4536	0.073026
ENSG00000057757	PITHD1	1	24104895	24114722	12	7	46213	1.4533	0.07307
ENSG00000183648	NDUFB1	14	92582466	92588261	24	3	46213	1.4524	0.0732
ENSG00000147689	FAM83A	8	124191287	124222319	37	3	46213	1.4521	0.07324
ENSG00000143621	ILF2	1	153634264	153643524	10	5	46213	1.452	0.073254
ENSG00000115263	GCG	2	162999383	163008914	7	2	46213	1.452	0.073255
ENSG00000235098	ANKRD65	1	1353800	1357149	19	3	46213	1.4517	0.073287
ENSG00000142396	ERVK3-1	19	58816685	58827029	12	5	46213	1.4508	0.073413
ENSG00000180043	FAM71E2	19	55866276	55874628	15	4	46213	1.4508	0.073418
ENSG00000240583	AQP1	7	30951309	30965131	41	12	46213	1.4504	0.073473
ENSG00000243364	EFNA4	1	155036207	155042029	2	1	46213	1.45	0.073534
ENSG00000260903	XKR7	20	30555805	30591190	14	4	46213	1.4499	0.07354
ENSG00000124370	MCEE	2	71336814	71357367	10	3	46213	1.4494	0.073616
ENSG00000125869	LAMP5	20	9495005	9511171	57	6	46213	1.4492	0.073646
ENSG00000087299	L2HGDH	14	50704281	50779266	20	5	46213	1.4488	0.073693
ENSG00000132122	SPATA6	1	48761044	48937880	19	7	46213	1.4487	0.073708
ENSG00000101210	EEF1A2	20	62119366	62130668	213	31	46213	1.4485	0.073745
ENSG00000171729	TMEM51	1	15479028	15546976	278	33	46213	1.4483	0.073765
ENSG00000167195	GOLGA6C	15	75550940	75562540	69	8	46213	1.4481	0.073788
ENSG00000213996	TM6SF2	19	19375175	19384097	12	4	46213	1.4479	0.073825
ENSG00000174292	TNK1	17	7283853	7293093	17	5	46213	1.4478	0.073842
ENSG00000072682	P4HA2	5	131527531	131563775	45	11	46213	1.4477	0.073854
ENSG00000281039	AC005154.5	7	30536693	30590377	7	3	46213	1.4473	0.073908
ENSG00000205409	OR52E6	11	5862158	5863182	75	13	46213	1.4468	0.073978
ENSG00000102805	CLN5	13	77564795	77579252	25	6	46213	1.4458	0.074114
ENSG00000177257	DEFB4B	8	7272382	7274385	127	31	46213	1.4455	0.074156
ENSG00000108352	RAPGEFL1	17	38333263	38351908	43	9	46213	1.4451	0.074214
ENSG00000129170	CSRP3	11	19203577	19232120	21	7	46213	1.445	0.074232
ENSG00000105520	PLPPR2	19	11466062	11476374	6	2	46213	1.4448	0.074253
ENSG00000114302	PRKAR2A	3	48784012	48885279	131	19	46213	1.4446	0.074281
ENSG00000123453	SARDH	9	136528682	136605077	285	57	46213	1.4441	0.074354
ENSG00000107518	ATRNL1	10	116853124	117708503	594	61	46213	1.4438	0.074402
ENSG00000198265	HELZ	17	65066554	65241299	44	14	46213	1.4437	0.074411
ENSG00000007312	CD79B	17	62006100	62009714	36	7	46213	1.4433	0.074463
ENSG00000089723	OTUB2	14	94492675	94515276	69	12	46213	1.443	0.074513
ENSG00000143891	GALM	2	38893052	38961910	173	24	46213	1.4425	0.074581
ENSG00000076984	MAP2K7	19	7968728	7979363	16	7	46213	1.4422	0.074627
ENSG00000176927	EFCAB5	17	28256921	28435470	45	9	46213	1.442	0.074647
ENSG00000260092	AC009163.3	16	75562430	75579326	12	2	46213	1.4416	0.074704
ENSG00000119227	PIGZ	3	196673214	196695742	331	59	46213	1.4416	0.074709
ENSG00000134884	ARGLU1	13	107194021	107220512	115	35	46213	1.4415	0.074728
ENSG00000130589	HELZ2	20	62189439	62203808	225	56	46213	1.4413	0.074746
ENSG00000161217	PCYT1A	3	195956713	196014716	303	45	46213	1.4411	0.074785
ENSG00000022556	NLRP2	19	55476620	55512510	59	22	46213	1.4408	0.074816
ENSG00000171033	PKIA	8	79428374	79517502	136	18	46213	1.4401	0.074915
ENSG00000075914	EXOSC7	3	45017722	45052962	246	37	46213	1.4398	0.074957
ENSG00000204414	CSHL1	17	61986957	61996198	60	13	46213	1.4382	0.075193
ENSG00000100490	CDKL1	14	50796122	50864122	25	8	46213	1.4376	0.075269
ENSG00000170088	TMEM192	4	165991760	166129701	462	83	46213	1.4362	0.075477
ENSG00000175573	C11orf68	11	65684279	65686588	5	1	46213	1.436	0.075499
ENSG00000122359	ANXA11	10	81910645	81965328	49	11	46213	1.4356	0.075558
ENSG00000106554	CHCHD3	7	132469629	132766842	7	3	46213	1.4352	0.07561
ENSG00000214787	MS4A4E	11	59974146	59997544	12	3	46213	1.4346	0.075695
ENSG00000138439	FAM117B	2	203499911	203634480	52	15	46213	1.4346	0.075706
ENSG00000256660	CLEC12B	12	10163231	10171218	17	6	46213	1.4343	0.075743
ENSG00000112379	ARFGEF3	6	138483058	138665800	24	10	46213	1.4342	0.075763
ENSG00000109332	UBE2D3	4	103715540	103790053	98	13	46213	1.4337	0.075831
ENSG00000254462	TMX2-CTNND1	11	57480077	57559058	5	2	46213	1.4331	0.075918
ENSG00000174948	GPR149	3	154055461	154147504	183	32	46213	1.4327	0.075967
ENSG00000196141	SPATS2L	2	201170616	201346986	297	30	46213	1.4302	0.076324
ENSG00000103042	SLC38A7	16	58699013	58719008	70	13	46213	1.4301	0.076339
ENSG00000129538	RNASE1	14	21269387	21271437	127	25	46213	1.43	0.076359
ENSG00000138175	ARL3	10	104433488	104474164	48	12	46213	1.4298	0.076391
ENSG00000150551	LYPD1	2	133402426	133429152	30	13	46213	1.4296	0.076414
ENSG00000119737	GPR75	2	54080050	54087126	11	4	46213	1.4295	0.076437
ENSG00000188760	TMEM198	2	220408385	220415317	7	2	46213	1.4292	0.076467
ENSG00000187244	BCAM	19	45312316	45324677	25	7	46213	1.4272	0.076757
ENSG00000151240	DIP2C	10	320130	735608	461	65	46213	1.4271	0.076771
ENSG00000059145	UNKL	16	1413206	1464752	243	32	46213	1.4271	0.076772
ENSG00000010322	NISCH	3	52489134	52527087	99	12	46213	1.427	0.076785
ENSG00000079308	TNS1	2	218664512	218808851	727	117	46213	1.4269	0.076798
ENSG00000255423	EBLN2	3	73110810	73112488	12	2	46213	1.4262	0.076911
ENSG00000109181	UGT2B10	4	69681711	69696914	122	16	46213	1.4257	0.076975
ENSG00000158528	PPP1R9A	7	94536949	94925727	210	45	46213	1.4253	0.077033
ENSG00000169241	SLC50A1	1	155107820	155111333	10	3	46213	1.4242	0.077199
ENSG00000258691	AL355102.2	14	96671181	96730266	12	8	46213	1.4242	0.077199
ENSG00000126243	LRFN3	19	36426452	36436669	13	2	46213	1.424	0.077222
ENSG00000100599	RIN3	14	92980118	93155339	384	61	46213	1.424	0.077224
ENSG00000188038	NRN1L	16	67918708	67920275	3	2	46213	1.4237	0.07726
ENSG00000075188	NUP37	12	102466881	102513902	13	6	46213	1.4235	0.077292
ENSG00000110723	EXPH5	11	108376158	108464465	24	11	46213	1.4231	0.07736
ENSG00000103257	SLC7A5	16	87863629	87903094	231	60	46213	1.4229	0.077381
ENSG00000140391	TSPAN3	15	77333745	77376326	127	24	46213	1.4226	0.077422
ENSG00000120159	CAAP1	9	26840683	26892802	16	5	46213	1.4226	0.077429
ENSG00000175701	MTLN	2	110969106	111002997	42	17	46213	1.422	0.077517
ENSG00000179603	GRM8	7	126078652	126893348	130	28	46213	1.4219	0.077523
ENSG00000103274	NUBP1	16	10837702	10863208	26	7	46213	1.4216	0.077569
ENSG00000168334	XIRP1	3	39224701	39234087	81	14	46213	1.4212	0.077633
ENSG00000148841	ITPRIP	10	106069456	106098162	62	10	46213	1.4208	0.077685
ENSG00000004838	ZMYND10	3	50378541	50384283	90	12	46213	1.4207	0.077706
ENSG00000198843	SELENOT	3	150320662	150348232	18	5	46213	1.42	0.077805
ENSG00000188786	MTF1	1	38275239	38325292	69	19	46213	1.4195	0.077872
ENSG00000146842	TMEM209	7	129804555	129845338	7	3	46213	1.4194	0.077885
ENSG00000212122	TSSK1B	5	112768251	112770728	52	13	46213	1.4193	0.077907
ENSG00000112541	PDE10A	6	165740776	166076042	775	102	46213	1.4191	0.07794
ENSG00000269190	FBXO17	19	39432041	39466550	41	15	46213	1.4189	0.077967
ENSG00000101150	TPD52L2	20	62496581	62522898	49	21	46213	1.4184	0.078039
ENSG00000168612	ZSWIM1	20	44509866	44513905	18	5	46213	1.4178	0.078131
ENSG00000140836	ZFHX3	16	72816784	73093597	228	89	46213	1.4175	0.078172
ENSG00000158169	FANCC	9	97861336	98079991	260	41	46213	1.4175	0.078173
ENSG00000105963	ADAP1	7	937538	995043	618	62	46213	1.4172	0.078212
ENSG00000176723	ZNF843	16	31443914	31454481	15	7	46213	1.4169	0.07825
ENSG00000089053	ANAPC5	12	121746160	121790265	258	34	46213	1.4158	0.078424
ENSG00000104899	AMH	19	2249310	2252072	15	6	46213	1.4156	0.078443
ENSG00000188859	FAM78B	1	166039256	166136206	40	7	46213	1.4155	0.078464
ENSG00000178764	ZHX2	8	123793633	123986752	115	38	46213	1.4153	0.078487
ENSG00000134438	RAX	18	56934267	56940625	71	21	46213	1.4152	0.078502
ENSG00000198765	SYCP1	1	115397424	115537991	219	24	46213	1.4149	0.078552
ENSG00000080345	RIF1	2	152266397	152338686	104	20	46213	1.4148	0.078564
ENSG00000008300	CELSR3	3	48673902	48700348	53	10	46213	1.4142	0.078657
ENSG00000213214	ARHGEF35	7	143883176	143892748	1	1	46213	1.4139	0.07869
ENSG00000160271	RALGDS	9	135973107	136024721	150	31	46213	1.4135	0.078755
ENSG00000119673	ACOT2	14	74035763	74042362	10	5	46213	1.4132	0.078804
ENSG00000001617	SEMA3F	3	50192524	50226508	21	9	46213	1.4131	0.078808
ENSG00000112486	CCR6	6	167525295	167553184	131	32	46213	1.4128	0.078861
ENSG00000179751	SYCN	19	39693471	39694906	18	7	46213	1.4122	0.078943
ENSG00000167114	SLC27A4	9	131102925	131123749	146	25	46213	1.412	0.07898
ENSG00000071564	TCF3	19	1609289	1652603	126	43	46213	1.4113	0.079073
ENSG00000100647	SUSD6	14	70078313	70181859	145	25	46213	1.4111	0.0791
ENSG00000239998	LILRA2	19	55084818	55101752	96	24	46213	1.411	0.079124
ENSG00000156966	B3GNT7	2	232260254	232265875	169	37	46213	1.4107	0.07917
ENSG00000165410	CFL2	14	35175975	35183896	103	22	46213	1.4104	0.079217
ENSG00000145428	RNF175	4	154631277	154681387	77	20	46213	1.4101	0.079258
ENSG00000132801	ZSWIM3	20	44486256	44507761	32	9	46213	1.4093	0.079371
ENSG00000142039	CCDC97	19	41816094	41830788	34	10	46213	1.4089	0.079433
ENSG00000043462	LCP2	5	169673241	169725231	148	40	46213	1.4088	0.079444
ENSG00000169594	BNC1	15	83924655	83953466	184	43	46213	1.4087	0.079462
ENSG00000117013	KCNQ4	1	41249684	41306124	94	25	46213	1.4085	0.079491
ENSG00000243910	TUBA4B	2	220117965	220136910	14	3	46213	1.4082	0.079532
ENSG00000125462	C1orf61	1	156374049	156399184	69	17	46213	1.4075	0.07964
ENSG00000183421	RIPK4	21	43159529	43187266	126	40	46213	1.4072	0.079681
ENSG00000161509	GRIN2C	17	72838162	72856658	131	25	46213	1.4071	0.079694
ENSG00000184162	NR2C2AP	19	19312225	19314233	8	5	46213	1.4069	0.079733
ENSG00000136878	USP20	9	132597725	132644117	670	109	46213	1.4064	0.079809
ENSG00000104728	ARHGEF10	8	1772142	1906807	926	127	46213	1.4062	0.079833
ENSG00000117475	BLZF1	1	169337208	169365778	109	33	46213	1.4058	0.079886
ENSG00000163939	PBRM1	3	52579368	52719852	219	11	46213	1.4056	0.079924
ENSG00000152402	GUCY1A2	11	106544738	106889250	245	19	46213	1.4055	0.079931
ENSG00000185905	C16orf54	16	29753784	29757327	8	3	46213	1.4048	0.080036
ENSG00000204572	KRTAP5-10	11	71276609	71277784	14	4	46213	1.4042	0.080125
ENSG00000197992	CLEC9A	12	10183276	10218626	11	4	46213	1.404	0.080158
ENSG00000127837	AAMP	2	219128846	219134980	90	21	46213	1.404	0.080165
ENSG00000173376	NDNF	4	121956768	121993673	145	32	46213	1.4038	0.080183
ENSG00000267706	AC020922.1	19	55863669	55870884	14	5	46213	1.4035	0.08024
ENSG00000102974	CTCF	16	67596310	67673086	60	13	46213	1.4032	0.080284
ENSG00000177535	OR2B11	1	247614331	247615284	30	6	46213	1.403	0.080309
ENSG00000005810	MYCBP2	13	77618790	77901179	195	45	46213	1.4028	0.080344
ENSG00000177469	CAVIN1	17	40554470	40575535	27	9	46213	1.402	0.080464
ENSG00000143333	RGS16	1	182567758	182573543	32	8	46213	1.4012	0.08057
ENSG00000087302	RTRAF	14	52456193	52477409	45	10	46213	1.4008	0.080635
ENSG00000137055	PLAA	9	26904081	26947461	12	4	46213	1.4002	0.080721
ENSG00000174791	RIN1	11	66099533	66104311	8	3	46213	1.3995	0.080839
ENSG00000104974	LILRA1	19	55105113	55113555	200	42	46213	1.3993	0.080857
ENSG00000127318	IL22	12	68642022	68647387	17	5	46213	1.3985	0.080983
ENSG00000173080	RXFP4	1	155911501	155912740	3	2	46213	1.3984	0.080993
ENSG00000130711	PRDM12	9	133539981	133558368	46	15	46213	1.3983	0.081007
ENSG00000137628	DDX60	4	169137444	169239958	14	6	46213	1.3983	0.081008
ENSG00000114771	AADAC	3	151531825	151546276	168	27	46213	1.3981	0.081047
ENSG00000184166	OR1D2	17	2995352	2996290	54	12	46213	1.398	0.081063
ENSG00000138722	MMRN1	4	90800683	90875780	608	77	46213	1.3977	0.081102
ENSG00000107957	SH3PXD2A	10	105353784	105615301	305	46	46213	1.3976	0.081115
ENSG00000171533	MAP6	11	75297963	75380165	170	35	46213	1.3972	0.08117
ENSG00000178381	ZFAND2A	7	1191707	1199814	47	7	46213	1.397	0.081213
ENSG00000185522	LMNTD2	11	554864	560779	24	8	46213	1.3953	0.081466
ENSG00000104237	RP1	8	55471729	55784280	327	43	46213	1.3948	0.08154
ENSG00000009765	IYD	6	150690028	150727105	127	23	46213	1.394	0.081653
ENSG00000165271	NOL6	9	33461450	33473928	19	9	46213	1.3935	0.081737
ENSG00000134644	PUM1	1	31404353	31538838	277	26	46213	1.3928	0.081841
ENSG00000197632	SERPINB2	18	61554934	61571124	15	3	46213	1.3928	0.081845
ENSG00000144848	ATG3	3	112251356	112280810	12	3	46213	1.3926	0.081872
ENSG00000166333	ILK	11	6624938	6632105	32	11	46213	1.3925	0.081881
ENSG00000019144	PHLDB1	11	118477155	118528748	59	19	46213	1.3925	0.081884
ENSG00000163812	ZDHHC3	3	44966338	45017674	26	10	46213	1.3925	0.081885
ENSG00000125037	EMC3	3	10004221	10028804	52	11	46213	1.3922	0.081925
ENSG00000129757	CDKN1C	11	2904443	2907111	111	24	46213	1.3917	0.082007
ENSG00000206073	SERPINB4	18	61304493	61311532	92	9	46213	1.3916	0.08202
ENSG00000175485	OR52W1	11	6220376	6221489	8	4	46213	1.3913	0.082069
ENSG00000177807	KCNJ10	1	159968441	160040273	27	12	46213	1.3912	0.082087
ENSG00000198089	SFI1	22	31892125	32014572	140	23	46213	1.3908	0.082136
ENSG00000151914	DST	6	56322785	56716714	652	57	46213	1.3907	0.082158
ENSG00000108961	RANGRF	17	8191815	8193410	9	2	46213	1.3904	0.082197
ENSG00000097096	SYDE2	1	85622556	85666729	66	13	46213	1.3903	0.082215
ENSG00000108602	ALDH3A1	17	19641297	19651746	21	7	46213	1.3903	0.082218
ENSG00000164808	SPIDR	8	48173167	48648868	71	13	46213	1.3903	0.082226
ENSG00000240445	FOXO3B	17	18574259	18576186	10	2	46213	1.3879	0.082584
ENSG00000153012	LGI2	4	25000469	25032501	73	16	46213	1.3877	0.082611
ENSG00000137494	ANKRD42	11	82904781	82967141	148	33	46213	1.3877	0.082614
ENSG00000237441	RGL2	6	33259431	33267101	8	4	46213	1.3867	0.082773
ENSG00000048991	R3HDM1	2	136289071	136482840	329	21	46213	1.386	0.082866
ENSG00000173915	ATP5MD	10	105148798	105156223	6	3	46213	1.3857	0.082917
ENSG00000166455	C16orf46	16	81087102	81110849	68	2	46213	1.3846	0.08308
ENSG00000120656	TAF12	1	28929362	28969578	11	3	46213	1.3839	0.083189
ENSG00000176246	OR4L1	14	20528204	20529142	33	3	46213	1.3831	0.083316
ENSG00000178814	OPLAH	8	145106167	145115606	48	8	46213	1.3829	0.083353
ENSG00000188529	SRSF10	1	24291294	24306846	1	1	46213	1.3828	0.08336
ENSG00000142507	PSMB6	17	4699439	4701798	11	4	46213	1.3826	0.083396
ENSG00000127588	GNG13	16	848041	850733	85	21	46213	1.3821	0.083465
ENSG00000196150	ZNF250	8	146102336	146126846	9	3	46213	1.3821	0.083468
ENSG00000119632	IFI27L2	14	94594118	94596590	8	4	46213	1.3815	0.08357
ENSG00000120129	DUSP1	5	172195093	172198198	41	14	46213	1.3805	0.083721
ENSG00000173451	THAP2	12	72056789	72074419	6	3	46213	1.3802	0.083762
ENSG00000171446	KRT27	17	38933060	38938786	44	10	46213	1.3801	0.083781
ENSG00000149182	ARFGAP2	11	47185850	47198676	6	3	46213	1.3798	0.083818
ENSG00000185621	LMLN	3	197687071	197770591	63	10	46213	1.3797	0.083832
ENSG00000127554	GFER	16	2034208	2037750	116	25	46213	1.3797	0.083846
ENSG00000010327	STAB1	3	52529354	52558511	81	20	46213	1.3795	0.083874
ENSG00000101182	PSMA7	20	60711791	60718486	182	20	46213	1.3791	0.083928
ENSG00000113441	LNPEP	5	96271168	96373219	61	11	46213	1.3788	0.083974
ENSG00000105993	DNAJB6	7	157129660	157210133	1389	166	46213	1.3783	0.084048
ENSG00000125508	SRMS	20	62172163	62178857	53	19	46213	1.378	0.084108
ENSG00000250799	PRODH2	19	36290892	36304201	31	7	46213	1.3773	0.084202
ENSG00000205581	HMGN1	21	40714241	40721573	42	10	46213	1.3773	0.084208
ENSG00000104129	DNAJC17	15	41057353	41099676	35	7	46213	1.3769	0.084278
ENSG00000047617	ANO2	12	5671817	6055398	439	71	46213	1.3767	0.084303
ENSG00000176402	GJC3	7	99520892	99527243	5	2	46213	1.3762	0.084387
ENSG00000211452	DIO1	1	54359860	54376759	66	13	46213	1.376	0.084417
ENSG00000146263	MMS22L	6	97590037	97731052	79	17	46213	1.3755	0.084482
ENSG00000187630	DHRS4L2	14	24439083	24475617	213	47	46213	1.3755	0.084494
ENSG00000167291	TBC1D16	17	77906142	78009647	125	35	46213	1.3753	0.08452
ENSG00000171103	TRMT61B	2	29072687	29093167	8	2	46213	1.3751	0.084549
ENSG00000162650	ATXN7L2	1	110026561	110035356	4	1	46213	1.3747	0.084617
ENSG00000147647	DPYS	8	105391652	105479281	368	19	46213	1.3745	0.084639
ENSG00000169826	CSGALNACT2	10	43633934	43680756	46	15	46213	1.3739	0.084735
ENSG00000170482	SLC23A1	5	138702885	138718989	19	6	46213	1.3731	0.084855
ENSG00000167986	DDB1	11	61066923	61100838	51	11	46213	1.3727	0.084923
ENSG00000128578	STRIP2	7	129074274	129128240	32	9	46213	1.3721	0.085021
ENSG00000205683	DPF3	14	73086004	73360824	656	93	46213	1.3707	0.085238
ENSG00000057704	TMCC3	12	94960900	95044338	40	16	46213	1.3706	0.085251
ENSG00000163453	IGFBP7	4	57896939	57976551	7	4	46213	1.3705	0.08526
ENSG00000104823	ECH1	19	39306062	39322645	132	29	46213	1.3703	0.085294
ENSG00000133935	ERG28	14	76116134	76127532	5	2	46213	1.3696	0.085401
ENSG00000114473	IQCG	3	197615946	197686890	60	15	46213	1.3685	0.085585
ENSG00000260836	AC245033.1	15	83208783	83224682	4	2	46213	1.3683	0.08561
ENSG00000141738	GRB7	17	37894180	37903544	13	2	46213	1.3681	0.085635
ENSG00000112186	CAP2	6	17393447	17558023	210	40	46213	1.3681	0.085642
[truncated: 16,645 more rows]
