# Supplementary material for: Expanding the genetic architecture of nicotine dependence and its shared genetics with multiple traits
Source: Nat Commun. 2020 Nov 3;11:5562. doi: 10.1038/s41467-020-19265-z (PMC7642344; doi:10.1038/s41467-020-19265-z)
Supplement: Supplementary file 7 — Supplementary Dataset 4 [file 41467_2020_19265_MOESM7_ESM.xlsx]

## Sheet: Sheet1
Ensembl_gene_id	gene_name	multi-tissue_P	n	n_indep	p_i_best	t_i_best	p_i_worst	t_i_worst	eigen_max	eigen_min	eigen_min_kept	z_min	z_max	z_mean	z_sd
ENSG00000041357.11	PSMA4	4.24e-08	5	1	6.85e-13	Brain_Substantia_nigra	0.178265	Brain_Cortex	2.98157	0.273384	2.98157	1.34612	7.18238	4.12185	2.399548948
ENSG00000169684.9	CHRNA5	8.9e-07	13	1	8.23e-09	Brain_Substantia_nigra	0.000315801	Brain_Hippocampus	11.6684	0.00078325	11.6684	-5.7636	-3.60198	-4.67444	0.574508443
ENSG00000080644.11	CHRNA3	5.25e-06	4	1	4.41e-06	Brain_Caudate_basal_ganglia	0.000613319	Brain_Nucleus_accumbens_basal_ganglia	2.66	0.0783688	2.66	-4.59114	-3.42565	-4.07864	0.500338034
ENSG00000182600.5	C2orf82	0.000184035	11	1	1.36e-05	Brain_Putamen_basal_ganglia	0.00253328	Brain_Cerebellar_Hemisphere	9.96095	0.000100719	9.96095	-4.35031	-3.01934	-3.55464	0.397795138
ENSG00000160783.15	PMF1	0.000200956	1	1	0.000200956	Brain_Hippocampus	0.000200956	Brain_Hippocampus	1	1	1	-3.71781	-3.71781	-3.71781	NA
ENSG00000257267.1	ZNF271	0.000268804	1	1	0.000268804	Brain_Amygdala	0.000268804	Brain_Amygdala	1	1	1	-3.64365	-3.64365	-3.64365	NA
ENSG00000101213.5	PTK6	0.000294373	6	1	3.2e-05	Brain_Cerebellar_Hemisphere	0.095055	Brain_Spinal_cord_cervical_c-1	4.24751	0.133693	4.24751	-4.15888	-1.66931	-2.9925	0.956421685
ENSG00000121905.5	HPCA	0.0003339	1	1	0.0003339	Brain_Cortex	0.0003339	Brain_Cortex	1	1	1	3.58747	3.58747	3.58747	NA
ENSG00000165637.9	VDAC2	0.000342169	2	1	0.00307176	Brain_Putamen_basal_ganglia	0.0122095	Brain_Anterior_cingulate_cortex_BA24	1.16509	0.834913	1.16509	-2.96046	-2.50603	-2.73325	0.321333481
ENSG00000236411.1	NDUFAF4P3	0.000382436	7	1	0.000159017	Brain_Caudate_basal_ganglia	0.13091	Brain_Frontal_Cortex_BA9	4.65642	0.0641283	4.65642	-3.77655	-1.51052	-2.90308	0.728413331
ENSG00000106400.7	ZNHIT1	0.00048193	2	1	2.22e-05	Brain_Caudate_basal_ganglia	0.032865	Brain_Cerebellum	1.66773	0.332269	1.66773	2.13373	4.24125	3.18749	1.490240934
ENSG00000148110.11	HIATL1	0.000612065	4	1	6.6e-05	Brain_Caudate_basal_ganglia	0.0421951	Brain_Anterior_cingulate_cortex_BA24	2.70602	0.255294	2.70602	-3.99011	-2.03159	-2.79707	0.888003355
ENSG00000168081.4	PNOC	0.000697673	2	1	0.000552061	Brain_Cerebellum	0.00168911	Brain_Cerebellar_Hemisphere	1.89134	0.108664	1.89134	3.14006	3.45414	3.2971	0.222081421
ENSG00000140521.7	POLG	0.000758462	3	1	0.000131477	Brain_Cortex	0.52651	Brain_Frontal_Cortex_BA9	1.9278	0.15613	1.9278	0.633343	3.82368	2.42345	1.630510237
ENSG00000054282.11	SDCCAG8	0.000780469	8	1	0.000675546	Brain_Cortex	0.137979	Brain_Caudate_basal_ganglia	4.85706	0.11994	4.85706	1.48336	3.39932	2.556	0.684085581
ENSG00000058085.10	LAMC2	0.00094726	9	1	0.000485381	Brain_Anterior_cingulate_cortex_BA24	0.111141	Brain_Putamen_basal_ganglia	6.82969	0.0102761	6.82969	-3.4887	-1.59309	-2.86641	0.568291199
ENSG00000136002.12	ARHGEF4	0.000955658	1	1	0.000955658	Brain_Nucleus_accumbens_basal_ganglia	0.000955658	Brain_Nucleus_accumbens_basal_ganglia	1	1	1	3.30327	3.30327	3.30327	NA
ENSG00000132406.7	TMEM128	0.00118891	8	1	4.06e-05	Brain_Caudate_basal_ganglia	0.953535	Brain_Cerebellum	4.80784	0.00012543	4.80784	-4.10403	1.51843	-1.96329	2.083476997
ENSG00000203729.4	LINC00272	0.00118921	1	1	0.00118921	Brain_Cerebellum	0.00118921	Brain_Cerebellum	1	1	1	-3.24146	-3.24146	-3.24146	NA
ENSG00000115616.2	SLC9A2	0.00123168	3	1	0.00431288	Brain_Spinal_cord_cervical_c-1	0.941049	Brain_Cortex	1.47993	0.52976	1.47993	-2.85432	0.0739515	-1.86085	1.675787194
ENSG00000171517.5	LPAR3	0.00130539	1	1	0.00130539	Brain_Frontal_Cortex_BA9	0.00130539	Brain_Frontal_Cortex_BA9	1	1	1	-3.21479	-3.21479	-3.21479	NA
ENSG00000149506.6	ZP1	0.00134069	3	1	0.000733194	Brain_Cerebellum	0.108711	Brain_Nucleus_accumbens_basal_ganglia	1.86488	0.119606	1.86488	1.60401	3.37686	2.62039	0.914554263
ENSG00000247011.2	RP11-700H6.1	0.00135029	1	1	0.00135029	Brain_Spinal_cord_cervical_c-1	0.00135029	Brain_Spinal_cord_cervical_c-1	1	1	1	-3.20507	-3.20507	-3.20507	NA
ENSG00000248727.1	CTC-236F12.4	0.00140581	1	1	0.00140581	Brain_Hypothalamus	0.00140581	Brain_Hypothalamus	1	1	1	-3.19345	-3.19345	-3.19345	NA
ENSG00000230055.2	CISD3	0.00144333	6	1	0.00148843	Brain_Cortex	0.189307	Brain_Spinal_cord_cervical_c-1	3.26748	0.190473	3.26748	1.31263	3.17693	2.33693	0.702085715
ENSG00000239670.1	RP4-803A2.2	0.00145696	2	1	0.000289581	Brain_Cerebellum	0.011296	Brain_Cerebellar_Hemisphere	1.87121	0.128793	1.87121	-3.62445	-2.53341	-3.07893	0.771482169
ENSG00000198846.5	TOX	0.00148308	1	1	0.00148308	Brain_Putamen_basal_ganglia	0.00148308	Brain_Putamen_basal_ganglia	1	1	1	-3.17797	-3.17797	-3.17797	NA
ENSG00000270081.1	RP5-935K16.1	0.00149558	12	1	0.000115738	Brain_Caudate_basal_ganglia	0.0310013	Brain_Cortex	9.68178	0.0285068	9.68178	-3.85498	-2.15706	-2.84724	0.477798235
ENSG00000213757.3	CTC-451P13.1	0.00155903	1	1	0.00155903	Brain_Spinal_cord_cervical_c-1	0.00155903	Brain_Spinal_cord_cervical_c-1	1	1	1	3.16346	3.16346	3.16346	NA
ENSG00000162714.8	ZNF496	0.00162164	11	1	0.000488392	Brain_Caudate_basal_ganglia	0.500579	Brain_Amygdala	9.70259	0.000667562	9.70259	-3.48704	-0.673579	-2.87643	0.795536473
ENSG00000100418.7	DESI1	0.00164195	3	1	4.77e-05	Brain_Frontal_Cortex_BA9	0.457785	Brain_Hippocampus	1.31856	0.758318	1.31856	-4.06685	-0.7425	-1.98577	1.813638695
ENSG00000236106.1	AC010729.2	0.00167256	2	1	0.00475299	Brain_Caudate_basal_ganglia	0.0311751	Brain_Spinal_cord_cervical_c-1	1.25439	0.745615	1.25439	2.15483	2.82331	2.48907	0.472689682
ENSG00000175787.12	ZNF169	0.00182326	4	1	0.00179103	Brain_Frontal_Cortex_BA9	0.0197659	Brain_Cerebellar_Hemisphere	2.69097	0.262883	2.69097	2.33076	3.12286	2.56546	0.373556142
ENSG00000038295.3	TLL1	0.0018352	1	1	0.0018352	Brain_Anterior_cingulate_cortex_BA24	0.0018352	Brain_Anterior_cingulate_cortex_BA24	1	1	1	-3.11568	-3.11568	-3.11568	NA
ENSG00000235370.5	DNM1P51	0.00194604	5	1	0.00254658	Brain_Frontal_Cortex_BA9	0.13344	Brain_Substantia_nigra	2.48336	0.260053	2.48336	1.50067	3.01775	2.19183	0.727667832
ENSG00000008838.13	MED24	0.00197088	7	1	0.00502747	Brain_Hippocampus	0.0403252	Brain_Amygdala	4.66131	0.156598	4.66131	2.0504	2.80527	2.52095	0.260737206
ENSG00000110665.7	C11orf21	0.00197148	7	1	0.000784697	Brain_Hippocampus	0.618801	Brain_Cerebellum	3.92787	0.0863406	3.92787	0.497551	3.35814	2.23736	1.066862905
ENSG00000269165.1	AC069547.1	0.0021834	1	1	0.0021834	Brain_Frontal_Cortex_BA9	0.0021834	Brain_Frontal_Cortex_BA9	1	1	1	3.06408	3.06408	3.06408	NA
ENSG00000101367.8	MAPRE1	0.0022585	2	1	0.00376262	Brain_Spinal_cord_cervical_c-1	0.0289063	Brain_Cerebellum	1.38466	0.615336	1.38466	2.18476	2.89741	2.54108	0.50391573
ENSG00000242282.2	AC108488.4	0.00233977	1	1	0.00233977	Brain_Nucleus_accumbens_basal_ganglia	0.00233977	Brain_Nucleus_accumbens_basal_ganglia	1	1	1	3.04333	3.04333	3.04333	NA
ENSG00000233396.3	RP11-458D21.1	0.00235408	8	1	0.0012987	Brain_Substantia_nigra	0.0753287	Brain_Cerebellum	6.0715	0.00705941	6.0715	1.77846	3.21627	2.60629	0.667403237
ENSG00000164742.10	ADCY1	0.00259603	2	1	0.0158706	Brain_Hippocampus	0.0381896	Brain_Spinal_cord_cervical_c-1	1.10853	0.891466	1.10853	-2.07281	2.41188	0.169532	3.171156398
ENSG00000100997.14	ABHD12	0.00263539	9	1	0.00134609	Brain_Putamen_basal_ganglia	0.183415	Brain_Hypothalamus	6.91851	0.00313212	6.91851	1.33031	3.20597	2.58523	0.700829006
ENSG00000101161.6	PRPF6	0.00266396	3	1	0.0004892	Brain_Hippocampus	0.339778	Brain_Frontal_Cortex_BA9	2.14111	0.298426	2.14111	0.954604	3.4866	2.47991	1.343308277
ENSG00000152454.3	ZNF256	0.00269803	2	1	0.000597745	Brain_Hippocampus	0.155565	Brain_Anterior_cingulate_cortex_BA24	1.30813	0.691869	1.30813	-3.43264	-1.42015	-2.42639	1.423045541
ENSG00000174482.6	LINGO2	0.00298195	2	1	0.00234336	Brain_Cerebellar_Hemisphere	0.00464153	Brain_Cerebellum	1.95619	0.0438074	1.95619	-3.04287	-2.83091	-2.93689	0.149873545
ENSG00000141127.10	PRPSAP2	0.00303884	10	1	0.000362822	Brain_Hypothalamus	0.0884639	Brain_Putamen_basal_ganglia	8.63667	0.0233628	8.63667	1.70356	3.56575	2.75687	0.523157786
ENSG00000250066.1	RP11-141O11.1	0.00314734	1	1	0.00314734	Brain_Caudate_basal_ganglia	0.00314734	Brain_Caudate_basal_ganglia	1	1	1	-2.95297	-2.95297	-2.95297	NA
ENSG00000196724.8	ZNF418	0.00317967	5	1	0.00248628	Brain_Frontal_Cortex_BA9	0.0860323	Brain_Cerebellar_Hemisphere	4.07357	0.0465894	4.07357	-3.02501	-1.71671	-2.62767	0.518602412
ENSG00000243663.1	RPS4XP14	0.00325474	2	1	0.0220675	Brain_Anterior_cingulate_cortex_BA24	0.0304108	Brain_Amygdala	1.14549	0.854512	1.14549	-2.2892	2.1647	-0.0622526	3.149384766
ENSG00000240463.1	RPS19P3	0.00336822	1	1	0.00336822	Brain_Substantia_nigra	0.00336822	Brain_Substantia_nigra	1	1	1	2.93197	2.93197	2.93197	NA
ENSG00000136378.10	ADAMTS7	0.003371	4	1	5.8e-06	Brain_Caudate_basal_ganglia	0.0726958	Brain_Cerebellar_Hemisphere	1.88207	0.280982	1.88207	-2.50321	4.53365	1.00487	3.666011774
ENSG00000183258.7	DDX41	0.00340983	1	1	0.00340983	Brain_Anterior_cingulate_cortex_BA24	0.00340983	Brain_Anterior_cingulate_cortex_BA24	1	1	1	2.92815	2.92815	2.92815	NA
ENSG00000177453.3	NIM1	0.00343502	1	1	0.00343502	Brain_Spinal_cord_cervical_c-1	0.00343502	Brain_Spinal_cord_cervical_c-1	1	1	1	-2.92586	-2.92586	-2.92586	NA
ENSG00000267885.1	FKSG48	0.00350698	2	1	0.00663071	Brain_Cerebellar_Hemisphere	0.0129344	Brain_Caudate_basal_ganglia	1.58656	0.41344	1.58656	2.48557	2.71484	2.60021	0.162120452
ENSG00000163386.16	NBPF10	0.00353861	7	1	0.00117047	Brain_Cerebellar_Hemisphere	0.355177	Brain_Hypothalamus	4.79556	0.0678165	4.79556	-3.24598	-0.924594	-2.37601	0.840391329
ENSG00000229060.4	RP11-20P5.2	0.00354755	1	1	0.00354755	Brain_Cerebellum	0.00354755	Brain_Cerebellum	1	1	1	-2.91582	-2.91582	-2.91582	NA
ENSG00000187260.11	WDR86	0.00369239	3	1	0.00248751	Brain_Caudate_basal_ganglia	0.763798	Brain_Putamen_basal_ganglia	1.96445	0.114266	1.96445	-3.02486	-0.300496	-2.05554	1.522681449
ENSG00000135953.6	MFSD9	0.00373601	2	1	0.0021851	Brain_Caudate_basal_ganglia	0.278833	Brain_Cerebellum	1.02261	0.977393	1.02261	-1.08294	3.06385	0.990452	2.932224391
ENSG00000137601.11	NEK1	0.00373706	4	1	0.00219226	Brain_Cerebellar_Hemisphere	0.0324254	Brain_Cortex	3.20668	0.096841	3.20668	2.13913	3.06287	2.60067	0.421410964
ENSG00000146013.6	GFRA3	0.00374433	1	1	0.00374433	Brain_Hippocampus	0.00374433	Brain_Hippocampus	1	1	1	-2.89893	-2.89893	-2.89893	NA
ENSG00000197062.7	RP5-874C20.3	0.00374601	10	1	0.00061856	Brain_Cerebellar_Hemisphere	0.0252486	Brain_Frontal_Cortex_BA9	8.74828	0.0116211	8.74828	2.23758	3.42334	2.71002	0.336677551
ENSG00000133488.10	SEC14L4	0.00382101	1	1	0.00382101	Brain_Caudate_basal_ganglia	0.00382101	Brain_Caudate_basal_ganglia	1	1	1	-2.89257	-2.89257	-2.89257	NA
ENSG00000243234.1	CTD-2583A14.1	0.00387523	4	1	0.00788958	Brain_Frontal_Cortex_BA9	0.133944	Brain_Spinal_cord_cervical_c-1	1.67054	0.528409	1.67054	-1.49873	2.65676	1.25406	1.872419791
ENSG00000265136.1	RP13-638C3.6	0.00403221	1	1	0.00403221	Brain_Spinal_cord_cervical_c-1	0.00403221	Brain_Spinal_cord_cervical_c-1	1	1	1	-2.87563	-2.87563	-2.87563	NA
ENSG00000073150.9	PANX2	0.00404243	1	1	0.00404243	Brain_Putamen_basal_ganglia	0.00404243	Brain_Putamen_basal_ganglia	1	1	1	-2.87483	-2.87483	-2.87483	NA
ENSG00000138744.10	NAAA	0.00443876	7	1	0.00311055	Brain_Anterior_cingulate_cortex_BA24	0.0615571	Brain_Cerebellar_Hemisphere	5.77813	0.0193923	5.77813	1.86947	2.9566	2.55374	0.463737884
ENSG00000101004.10	NINL	0.00457514	5	1	0.00224436	Brain_Cerebellar_Hemisphere	0.229966	Brain_Frontal_Cortex_BA9	3.25487	0.0674524	3.25487	1.20045	3.05583	2.22501	0.697419195
ENSG00000183077.11	AFMID	0.00458828	1	1	0.00458828	Brain_Caudate_basal_ganglia	0.00458828	Brain_Caudate_basal_ganglia	1	1	1	2.8346	2.8346	2.8346	NA
ENSG00000118492.12	ADGB	0.0046861	1	1	0.0046861	Brain_Caudate_basal_ganglia	0.0046861	Brain_Caudate_basal_ganglia	1	1	1	2.82786	2.82786	2.82786	NA
ENSG00000102974.10	CTCF	0.00499365	1	1	0.00499365	Brain_Nucleus_accumbens_basal_ganglia	0.00499365	Brain_Nucleus_accumbens_basal_ganglia	1	1	1	-2.80744	-2.80744	-2.80744	NA
ENSG00000102904.10	TSNAXIP1	0.00507382	5	1	0.00251081	Brain_Frontal_Cortex_BA9	0.579797	Brain_Caudate_basal_ganglia	3.32062	0.0775037	3.32062	-3.02204	-0.553682	-2.16016	0.973029409
ENSG00000104343.15	UBE2W	0.00507806	2	1	0.00372477	Brain_Cerebellar_Hemisphere	0.00883668	Brain_Cerebellum	1.93965	0.0603464	1.93965	2.61831	2.90058	2.75944	0.199592987
ENSG00000250571.2	GLI4	0.00510518	2	1	0.0204417	Brain_Cortex	0.0814197	Brain_Spinal_cord_cervical_c-1	1.05134	0.948656	1.05134	1.74251	2.31814	2.03032	0.407034082
ENSG00000197070.9	ARRDC1	0.00510554	3	1	0.00349718	Brain_Anterior_cingulate_cortex_BA24	0.0125837	Brain_Cerebellum	2.72873	0.0196153	2.72873	2.49534	2.92028	2.6778	0.218737151
ENSG00000036257.8	CUL3	0.00511993	1	1	0.00511993	Brain_Cerebellum	0.00511993	Brain_Cerebellum	1	1	1	2.79939	2.79939	2.79939	NA
ENSG00000241218.1	RP11-446H18.1	0.00534748	1	1	0.00534748	Brain_Cortex	0.00534748	Brain_Cortex	1	1	1	-2.78532	-2.78532	-2.78532	NA
ENSG00000112343.8	TRIM38	0.00535847	1	1	0.00535847	Brain_Nucleus_accumbens_basal_ganglia	0.00535847	Brain_Nucleus_accumbens_basal_ganglia	1	1	1	-2.78465	-2.78465	-2.78465	NA
ENSG00000138758.7	11-Sep	0.00544127	5	1	0.000455272	Brain_Caudate_basal_ganglia	0.685991	Brain_Cerebellar_Hemisphere	2.4842	0.201716	2.4842	-1.67647	3.50578	1.08387	2.086524496
ENSG00000249459.4	ZNF286B	0.00564449	1	1	0.00564449	Brain_Cerebellum	0.00564449	Brain_Cerebellum	1	1	1	-2.76775	-2.76775	-2.76775	NA
ENSG00000100664.6	EIF5	0.00566249	1	1	0.00566249	Brain_Substantia_nigra	0.00566249	Brain_Substantia_nigra	1	1	1	-2.76671	-2.76671	-2.76671	NA
ENSG00000102781.9	KATNAL1	0.00568265	1	1	0.00568265	Brain_Cerebellum	0.00568265	Brain_Cerebellum	1	1	1	-2.76555	-2.76555	-2.76555	NA
ENSG00000185252.13	ZNF74	0.00573133	1	1	0.00573133	Brain_Anterior_cingulate_cortex_BA24	0.00573133	Brain_Anterior_cingulate_cortex_BA24	1	1	1	-2.76277	-2.76277	-2.76277	NA
ENSG00000198822.6	GRM3	0.00585691	1	1	0.00585691	Brain_Cerebellum	0.00585691	Brain_Cerebellum	1	1	1	2.75569	2.75569	2.75569	NA
ENSG00000185477.4	GPRIN3	0.00614388	4	1	0.00463898	Brain_Cerebellar_Hemisphere	0.639508	Brain_Caudate_basal_ganglia	2.17437	0.0397557	2.17437	0.468386	2.83109	1.82314	1.026516894
ENSG00000068120.10	COASY	0.0064244	1	1	0.0064244	Brain_Anterior_cingulate_cortex_BA24	0.0064244	Brain_Anterior_cingulate_cortex_BA24	1	1	1	2.7253	2.7253	2.7253	NA
ENSG00000196628.9	TCF4	0.0065475	3	1	0.0190049	Brain_Substantia_nigra	0.960121	Brain_Spinal_cord_cervical_c-1	1.28653	0.706027	1.28653	-2.34544	2.13914	-0.085431	2.242499473
ENSG00000171368.10	TPPP	0.00664432	8	1	0.00171479	Brain_Cortex	0.157358	Brain_Anterior_cingulate_cortex_BA24	5.96839	0.0432114	5.96839	-3.13564	-1.41401	-2.32502	0.575483885
ENSG00000170917.9	NUDT6	0.00673485	3	1	0.00320465	Brain_Caudate_basal_ganglia	0.232914	Brain_Cerebellar_Hemisphere	1.78584	0.215192	1.78584	-1.19288	2.94739	1.23213	2.15946203
ENSG00000059915.12	PSD	0.00684854	1	1	0.00684854	Brain_Cerebellar_Hemisphere	0.00684854	Brain_Cerebellar_Hemisphere	1	1	1	2.70412	2.70412	2.70412	NA
ENSG00000126215.9	XRCC3	0.00696586	5	1	0.00498978	Brain_Cerebellum	0.324489	Brain_Hypothalamus	2.84341	0.116016	2.84341	0.985275	2.80769	1.96517	0.727489597
ENSG00000040341.13	STAU2	0.00700108	3	1	0.00679088	Brain_Cerebellum	0.0441058	Brain_Cerebellar_Hemisphere	2.16883	0.245546	2.16883	2.01308	2.70693	2.28647	0.369563437
ENSG00000140391.10	TSPAN3	0.00712838	2	1	0.00757105	Brain_Cerebellum	0.0258344	Brain_Cerebellar_Hemisphere	1.65761	0.34239	1.65761	2.22869	2.67062	2.44966	0.312493231
ENSG00000226468.2	AC018641.7	0.00723906	10	1	0.000738084	Brain_Cerebellar_Hemisphere	0.904254	Brain_Anterior_cingulate_cortex_BA24	7.43496	0.0259398	7.43496	-3.37503	0.120289	-2.18909	1.182882434
ENSG00000168297.11	PXK	0.00727189	3	1	0.00161045	Brain_Cerebellum	0.39978	Brain_Cortex	1.87989	0.273542	1.87989	-3.15401	-0.842015	-2.00013	1.156002022
ENSG00000179314.9	WSCD1	0.0072892	2	1	0.00653241	Brain_Cerebellum	0.018848	Brain_Cerebellar_Hemisphere	1.7838	0.216198	1.7838	2.34852	2.71979	2.53416	0.262521823
ENSG00000173480.6	ZNF417	0.00743404	6	1	0.00107043	Brain_Hippocampus	0.212752	Brain_Cortex	3.98905	0.192344	3.98905	1.24603	3.27133	2.17436	0.780097944
ENSG00000163938.12	GNL3	0.00743764	4	1	0.000520697	Brain_Cerebellar_Hemisphere	0.366354	Brain_Hypothalamus	2.87155	0.146966	2.87155	0.903324	3.46988	2.22904	1.053961677
ENSG00000118816.5	CCNI	0.0074859	1	1	0.0074859	Brain_Cerebellar_Hemisphere	0.0074859	Brain_Cerebellar_Hemisphere	1	1	1	-2.67442	-2.67442	-2.67442	NA
ENSG00000033170.12	FUT8	0.00749779	2	1	0.00856796	Brain_Cerebellum	0.090423	Brain_Caudate_basal_ganglia	1.30633	0.693668	1.30633	-2.62883	-1.69317	-2.161	0.661610009
ENSG00000169410.5	PTPN9	0.00754582	4	1	0.00446338	Brain_Caudate_basal_ganglia	0.890575	Brain_Hippocampus	1.34438	0.507104	1.34438	-2.84341	1.08756	-0.725712	1.715634756
ENSG00000249335.1	CTC-340D7.1	0.00755015	2	1	0.00371043	Brain_Putamen_basal_ganglia	0.0510005	Brain_Frontal_Cortex_BA9	1.6501	0.3499	1.6501	-2.90179	-1.95148	-2.42663	0.671970072
ENSG00000129071.5	MBD4	0.00761486	1	1	0.00761486	Brain_Cerebellum	0.00761486	Brain_Cerebellum	1	1	1	2.66869	2.66869	2.66869	NA
ENSG00000225043.1	RPL18AP2	0.00790719	1	1	0.00790719	Brain_Cerebellum	0.00790719	Brain_Cerebellum	1	1	1	2.65601	2.65601	2.65601	NA
ENSG00000165215.5	CLDN3	0.00804381	2	1	0.00611071	Brain_Cerebellum	0.0675132	Brain_Cerebellar_Hemisphere	1.48676	0.513239	1.48676	-2.74178	-1.82824	-2.28501	0.645969143
ENSG00000262006.1	RP11-700H6.4	0.00814122	2	1	0.0110105	Brain_Cerebellar_Hemisphere	0.0317154	Brain_Cerebellum	1.5709	0.4291	1.5709	2.14798	2.54237	2.34517	0.278873431
ENSG00000122483.13	CCDC18	0.00814656	4	1	0.0120498	Brain_Caudate_basal_ganglia	0.0311756	Brain_Cerebellum	2.95913	0.0948096	2.95913	2.15482	2.51068	2.29652	0.172204289
ENSG00000228397.1	RP1-224A6.3	0.00815128	1	1	0.00815128	Brain_Spinal_cord_cervical_c-1	0.00815128	Brain_Spinal_cord_cervical_c-1	1	1	1	-2.64574	-2.64574	-2.64574	NA
ENSG00000167264.13	DUS2	0.00821312	7	1	0.00386698	Brain_Frontal_Cortex_BA9	0.19453	Brain_Cerebellum	4.44139	0.093265	4.44139	-2.88881	-1.2973	-2.13319	0.563885569
ENSG00000197568.9	HHLA3	0.00825938	7	1	0.00388111	Brain_Cerebellum	0.115145	Brain_Caudate_basal_ganglia	5.09276	0.00588775	5.09276	1.57548	2.88767	2.22148	0.553573995
ENSG00000144550.8	CPNE9	0.00835735	1	1	0.00835735	Brain_Spinal_cord_cervical_c-1	0.00835735	Brain_Spinal_cord_cervical_c-1	1	1	1	2.63728	2.63728	2.63728	NA
ENSG00000166529.10	ZSCAN21	0.00837193	6	1	0.00227247	Brain_Cerebellum	0.105512	Brain_Nucleus_accumbens_basal_ganglia	5.07521	0.0589073	5.07521	-3.0521	-1.6187	-2.42483	0.474465648
ENSG00000108592.12	FTSJ3	0.00847616	13	1	0.00415781	Brain_Caudate_basal_ganglia	0.0259089	Brain_Hippocampus	12.2765	0.00336452	12.2765	-2.86593	-2.22757	-2.55792	0.179386458
ENSG00000137947.7	GTF2B	0.00848941	1	1	0.00848941	Brain_Cerebellar_Hemisphere	0.00848941	Brain_Cerebellar_Hemisphere	1	1	1	2.63196	2.63196	2.63196	NA
ENSG00000205771.2	CATSPER2P1	0.00849028	8	1	0.00911438	Brain_Anterior_cingulate_cortex_BA24	0.10611	Brain_Hypothalamus	4.79779	0.0487989	4.79779	-2.60773	-1.61593	-2.09503	0.397853027
ENSG00000140459.13	CYP11A1	0.00852044	1	1	0.00852044	Brain_Caudate_basal_ganglia	0.00852044	Brain_Caudate_basal_ganglia	1	1	1	2.63072	2.63072	2.63072	NA
ENSG00000108578.10	BLMH	0.00856883	1	1	0.00856883	Brain_Cerebellum	0.00856883	Brain_Cerebellum	1	1	1	-2.62879	-2.62879	-2.62879	NA
ENSG00000163684.7	RPP14	0.00865756	2	1	0.0195803	Brain_Cerebellum	0.116404	Brain_Anterior_cingulate_cortex_BA24	1.10589	0.894111	1.10589	-2.33429	-1.57005	-1.95217	0.540403907
ENSG00000088448.10	ANKRD10	0.00866902	2	1	0.00151899	Brain_Cortex	0.418094	Brain_Putamen_basal_ganglia	1.15	0.850001	1.15	-3.17103	-0.809732	-1.99038	1.669690888
ENSG00000114554.7	PLXNA1	0.00867869	2	1	0.0133944	Brain_Cerebellum	0.127313	Brain_Spinal_cord_cervical_c-1	1.16025	0.839747	1.16025	-2.47311	1.52478	-0.474163	2.826936089
ENSG00000146842.12	TMEM209	0.00893391	1	1	0.00893391	Brain_Substantia_nigra	0.00893391	Brain_Substantia_nigra	1	1	1	2.61457	2.61457	2.61457	NA
ENSG00000235109.3	ZSCAN31	0.00895535	13	1	0.00132241	Brain_Hypothalamus	0.13871	Brain_Amygdala	9.9898	0.0206819	9.9898	-3.21107	-1.48061	-2.29031	0.505886763
ENSG00000183779.5	ZNF703	0.00930046	1	1	0.00930046	Brain_Caudate_basal_ganglia	0.00930046	Brain_Caudate_basal_ganglia	1	1	1	2.60081	2.60081	2.60081	NA
ENSG00000159069.9	FBXW5	0.00938487	1	1	0.00938487	Brain_Hypothalamus	0.00938487	Brain_Hypothalamus	1	1	1	2.59771	2.59771	2.59771	NA
ENSG00000225766.4	RP11-468E2.9	0.00938885	2	1	0.0179996	Brain_Caudate_basal_ganglia	0.0884792	Brain_Nucleus_accumbens_basal_ganglia	1.22697	0.773026	1.22697	-2.36563	-1.70348	-2.03455	0.46821117
ENSG00000044524.6	EPHA3	0.00953562	1	1	0.00953562	Brain_Cerebellum	0.00953562	Brain_Cerebellum	1	1	1	2.59223	2.59223	2.59223	NA
ENSG00000259562.2	RP11-762H8.2	0.00960168	7	1	0.00157172	Brain_Cerebellar_Hemisphere	0.828805	Brain_Caudate_basal_ganglia	5.30217	0.0471493	5.30217	-3.16111	-0.216234	-2.2036	0.980244516
ENSG00000066651.13	TRMT11	0.00966727	3	1	0.00771214	Brain_Amygdala	0.0488425	Brain_Cerebellum	2.63586	0.0271506	2.63586	1.96996	2.66442	2.41309	0.38490869
ENSG00000241328.1	RP11-331K15.1	0.0097737	2	1	0.00820919	Brain_Cerebellum	0.0138512	Brain_Cerebellar_Hemisphere	1.95151	0.0484908	1.95151	2.4611	2.64334	2.55222	0.128866081
ENSG00000216901.1	AL022393.7	0.00985306	13	1	0.00249954	Brain_Hypothalamus	0.0602847	Brain_Substantia_nigra	12.0398	0.00738633	12.0398	-3.0234	-1.87871	-2.48087	0.31051732
ENSG00000176153.10	GPX2	0.0099282	1	1	0.0099282	Brain_Hypothalamus	0.0099282	Brain_Hypothalamus	1	1	1	2.57832	2.57832	2.57832	NA
ENSG00000149054.10	ZNF215	0.00994713	1	1	0.00994713	Brain_Hippocampus	0.00994713	Brain_Hippocampus	1	1	1	-2.57766	-2.57766	-2.57766	NA
ENSG00000142920.12	ADC	0.0101208	2	1	0.0126032	Brain_Cerebellum	0.0469021	Brain_Anterior_cingulate_cortex_BA24	1.51872	0.481285	1.51872	-2.49479	-1.98718	-2.24099	0.358932352
ENSG00000213139.3	CRYGS	0.0101525	1	1	0.0101525	Brain_Cerebellum	0.0101525	Brain_Cerebellum	1	1	1	2.57059	2.57059	2.57059	NA
ENSG00000163749.13	CCDC158	0.0101829	1	1	0.0101829	Brain_Cortex	0.0101829	Brain_Cortex	1	1	1	2.56956	2.56956	2.56956	NA
ENSG00000100330.11	MTMR3	0.0101891	10	1	0.00162921	Brain_Amygdala	0.241583	Brain_Frontal_Cortex_BA9	7.59498	0.00689261	7.59498	1.17104	3.15063	2.18918	0.76238324
ENSG00000168237.13	GLYCTK	0.0102897	6	1	0.00110715	Brain_Anterior_cingulate_cortex_BA24	0.561007	Brain_Cortex	4.52709	0.062275	4.52709	0.581347	3.26178	2.22103	0.965381695
ENSG00000163683.7	SMIM14	0.0104128	2	1	0.0111628	Brain_Cortex	0.116414	Brain_Anterior_cingulate_cortex_BA24	1.28542	0.714579	1.28542	-2.53756	-1.57	-2.05378	0.68416609
ENSG00000196655.5	TRAPPC4	0.0105913	13	1	0.00290214	Brain_Hippocampus	0.136545	Brain_Cortex	12.0591	0.000956793	12.0591	-2.97792	-1.48878	-2.4522	0.38864743
ENSG00000268027.1	AC006129.2	0.0106713	3	1	0.000197563	Brain_Frontal_Cortex_BA9	0.971786	Brain_Spinal_cord_cervical_c-1	1.06026	0.951505	1.06026	0.0353679	3.72211	1.36943	2.043580263
ENSG00000104885.13	DOT1L	0.0107552	3	1	0.0221329	Brain_Nucleus_accumbens_basal_ganglia	0.0541408	Brain_Cerebellum	1.94938	0.281154	1.94938	1.92571	2.28808	2.10138	0.181437359
ENSG00000265971.1	RP11-269G24.6	0.0108509	1	1	0.0108509	Brain_Hippocampus	0.0108509	Brain_Hippocampus	1	1	1	2.54746	2.54746	2.54746	NA
ENSG00000170509.7	HSD17B13	0.0108664	11	1	0.00881226	Brain_Putamen_basal_ganglia	0.0533658	Brain_Hippocampus	8.72923	0.0137937	8.72923	-2.61925	-1.93195	-2.28004	0.230926238
ENSG00000232567.1	GLUD1P8	0.0108836	2	1	0.0149668	Brain_Hippocampus	0.0958299	Brain_Amygdala	1.29534	0.704665	1.29534	-2.43318	-1.66542	-2.0493	0.542892896
ENSG00000162927.9	PUS10	0.0108882	1	1	0.0108882	Brain_Amygdala	0.0108882	Brain_Amygdala	1	1	1	-2.54627	-2.54627	-2.54627	NA
ENSG00000224452.1	RSL24D1P6	0.0109136	2	1	0.0202461	Brain_Cerebellum	0.184632	Brain_Nucleus_accumbens_basal_ganglia	1.02717	0.972834	1.02717	1.32663	2.32176	1.82419	0.703661276
ENSG00000206341.6	HLA-H	0.0109417	13	1	0.00167231	Brain_Putamen_basal_ganglia	0.305761	Brain_Amygdala	9.59259	0.0163915	9.59259	-3.14299	-1.02416	-2.18797	0.608307254
ENSG00000233559.1	AC016831.7	0.0111378	2	1	0.0671349	Brain_Nucleus_accumbens_basal_ganglia	0.0764266	Brain_Caudate_basal_ganglia	1.00715	0.992848	1.00715	1.77181	1.83077	1.80129	0.041693058
ENSG00000169727.8	GPS1	0.0111845	1	1	0.0111845	Brain_Cerebellum	0.0111845	Brain_Cerebellum	1	1	1	-2.53688	-2.53688	-2.53688	NA
ENSG00000215795.2	RP11-488L18.3	0.0112949	3	1	0.021811	Brain_Cerebellum	0.206648	Brain_Cerebellar_Hemisphere	1.37688	0.6959	1.37688	-2.29364	-1.26284	-1.81603	0.519544065
ENSG00000128886.7	ELL3	0.0113893	2	1	0.00797816	Brain_Cerebellum	0.238298	Brain_Anterior_cingulate_cortex_BA24	1.14672	0.853285	1.14672	1.17925	2.65299	1.91612	1.042093006
ENSG00000179958.4	DCTPP1	0.0114433	1	1	0.0114433	Brain_Anterior_cingulate_cortex_BA24	0.0114433	Brain_Anterior_cingulate_cortex_BA24	1	1	1	-2.52886	-2.52886	-2.52886	NA
ENSG00000097046.8	CDC7	0.0114715	8	1	0.0054367	Brain_Cerebellum	0.16352	Brain_Amygdala	6.75772	0.00538573	6.75772	-2.77995	-1.39333	-2.28764	0.607568264
ENSG00000219891.2	ZSCAN12P1	0.0115412	1	1	0.0115412	Brain_Hypothalamus	0.0115412	Brain_Hypothalamus	1	1	1	-2.52587	-2.52587	-2.52587	NA
ENSG00000100485.7	SOS2	0.0116259	2	1	0.000833623	Brain_Cerebellum	0.217447	Brain_Cortex	1.64347	0.356529	1.64347	1.23334	3.34138	2.28736	1.49060791
ENSG00000100711.9	ZFYVE21	0.0116384	1	1	0.0116384	Brain_Caudate_basal_ganglia	0.0116384	Brain_Caudate_basal_ganglia	1	1	1	-2.52292	-2.52292	-2.52292	NA
ENSG00000197177.11	GPR123	0.0117488	2	1	0.00981688	Brain_Cerebellum	0.215867	Brain_Spinal_cord_cervical_c-1	1.14918	0.850816	1.14918	-1.23759	2.58221	0.67231	2.701011387
ENSG00000160678.7	S100A1	0.0117638	2	1	0.00797772	Brain_Cerebellum	0.0779677	Brain_Cerebellar_Hemisphere	1.53618	0.463815	1.53618	1.7626	2.65301	2.20781	0.629614873
ENSG00000174891.8	RSRC1	0.0117936	5	1	0.0102277	Brain_Cerebellum	0.0792864	Brain_Frontal_Cortex_BA9	3.32427	0.0922449	3.32427	1.75484	2.56803	2.07739	0.300502363
ENSG00000260743.1	RP11-255C15.3	0.0119001	1	1	0.0119001	Brain_Cerebellum	0.0119001	Brain_Cerebellum	1	1	1	-2.51509	-2.51509	-2.51509	NA
ENSG00000182551.9	ADI1	0.0121597	6	1	0.00901902	Brain_Anterior_cingulate_cortex_BA24	0.2459	Brain_Hypothalamus	3.98189	0.109037	3.98189	1.16037	2.61133	1.98709	0.585863895
ENSG00000196357.7	ZNF565	0.0122129	4	1	0.00592044	Brain_Nucleus_accumbens_basal_ganglia	0.0662444	Brain_Putamen_basal_ganglia	2.98177	0.155573	2.98177	-2.75216	-1.83677	-2.16076	0.409117128
ENSG00000260931.1	RP11-65L3.1	0.0122561	3	1	0.000978849	Brain_Caudate_basal_ganglia	0.58905	Brain_Cerebellum	1.8148	0.287971	1.8148	0.540213	3.29654	1.77099	1.401606075
ENSG00000124508.12	BTN2A2	0.0124012	9	1	0.00425047	Brain_Caudate_basal_ganglia	0.150308	Brain_Hypothalamus	5.60231	0.0882624	5.60231	-2.85895	-1.43844	-1.94828	0.4391386
ENSG00000218896.1	TUBB8P2	0.0124264	1	1	0.0124264	Brain_Cerebellum	0.0124264	Brain_Cerebellum	1	1	1	2.4998	2.4998	2.4998	NA
ENSG00000137877.8	SPTBN5	0.0124548	12	1	0.00376304	Brain_Nucleus_accumbens_basal_ganglia	0.174919	Brain_Cerebellar_Hemisphere	8.05433	0.0487103	8.05433	-1.99847	2.89737	1.46651	1.535953574
ENSG00000187987.5	ZSCAN23	0.0127418	10	1	0.00470525	Brain_Cortex	0.280075	Brain_Spinal_cord_cervical_c-1	7.67651	0.0431874	7.67651	-2.82655	-1.08015	-2.16365	0.521389509
ENSG00000269619.1	CTD-3023J11.2	0.0127476	1	1	0.0127476	Brain_Frontal_Cortex_BA9	0.0127476	Brain_Frontal_Cortex_BA9	1	1	1	2.49074	2.49074	2.49074	NA
ENSG00000177981.6	ASB8	0.0127526	8	1	0.00698707	Brain_Nucleus_accumbens_basal_ganglia	0.0799705	Brain_Hypothalamus	6.55032	0.0710553	6.55032	1.75086	2.69746	2.25031	0.294512863
ENSG00000015133.14	CCDC88C	0.0127607	3	1	0.0473117	Brain_Amygdala	0.50174	Brain_Cerebellum	1.16341	0.868759	1.16341	-0.671755	1.9835	1.02721	1.475218785
ENSG00000163660.7	CCNL1	0.0127673	1	1	0.0127673	Brain_Spinal_cord_cervical_c-1	0.0127673	Brain_Spinal_cord_cervical_c-1	1	1	1	-2.4902	-2.4902	-2.4902	NA
ENSG00000165181.12	C9orf84	0.0129056	1	1	0.0129056	Brain_Cerebellar_Hemisphere	0.0129056	Brain_Cerebellar_Hemisphere	1	1	1	2.48636	2.48636	2.48636	NA
ENSG00000175730.7	BAK1P1	0.0131775	4	1	0.00331037	Brain_Cerebellum	0.0979586	Brain_Caudate_basal_ganglia	3.21075	0.0483657	3.21075	1.65483	2.93734	2.19159	0.57834582
ENSG00000181061.9	HIGD1A	0.01319	10	1	0.0029956	Brain_Anterior_cingulate_cortex_BA24	0.241217	Brain_Amygdala	8.62336	0.0044069	8.62336	1.17195	2.96819	2.27501	0.49222114
ENSG00000182359.10	KBTBD3	0.0132243	3	1	0.00571443	Brain_Caudate_basal_ganglia	0.04975	Brain_Cerebellum	2.34285	0.00755593	2.34285	1.96211	2.76373	2.26283	0.436700557
ENSG00000106367.9	AP1S1	0.0133067	1	1	0.0133067	Brain_Hypothalamus	0.0133067	Brain_Hypothalamus	1	1	1	-2.47545	-2.47545	-2.47545	NA
ENSG00000162976.8	PQLC3	0.013313	3	1	0.0264468	Brain_Cerebellar_Hemisphere	0.518156	Brain_Cortex	1.41941	0.603524	1.41941	0.646191	2.21959	1.69318	0.906720178
ENSG00000159708.13	LRRC36	0.0133273	1	1	0.0133273	Brain_Substantia_nigra	0.0133273	Brain_Substantia_nigra	1	1	1	-2.4749	-2.4749	-2.4749	NA
ENSG00000154153.9	FAM134B	0.0133365	3	1	0.0129868	Brain_Cerebellum	0.0460826	Brain_Spinal_cord_cervical_c-1	1.98286	0.0182299	1.98286	-2.48413	-1.99464	-2.27714	0.253334565
ENSG00000173727.7	AP000769.1	0.0138486	1	1	0.0138486	Brain_Frontal_Cortex_BA9	0.0138486	Brain_Frontal_Cortex_BA9	1	1	1	-2.46117	-2.46117	-2.46117	NA
ENSG00000143119.8	CD53	0.0139178	3	1	0.0185016	Brain_Frontal_Cortex_BA9	0.0887224	Brain_Anterior_cingulate_cortex_BA24	1.91688	0.120054	1.91688	1.70218	2.35542	2.04349	0.327612293
ENSG00000196961.8	AP2A1	0.0140864	3	1	0.0013277	Brain_Caudate_basal_ganglia	0.0795051	Brain_Cerebellum	1.77991	0.237669	1.77991	-3.20992	-1.75356	-2.37974	0.749308187
ENSG00000166508.13	MCM7	0.0141699	1	1	0.0141699	Brain_Cerebellar_Hemisphere	0.0141699	Brain_Cerebellar_Hemisphere	1	1	1	2.45293	2.45293	2.45293	NA
ENSG00000259234.1	RP11-17L5.4	0.0142123	1	1	0.0142123	Brain_Substantia_nigra	0.0142123	Brain_Substantia_nigra	1	1	1	-2.45185	-2.45185	-2.45185	NA
ENSG00000145782.8	ATG12	0.0142719	3	1	0.00611827	Brain_Cerebellum	0.167796	Brain_Cerebellar_Hemisphere	2.17668	0.18651	2.17668	-2.74137	-1.37932	-2.0462	0.68146849
ENSG00000181449.2	SOX2	0.0142989	2	1	0.00983906	Brain_Hypothalamus	0.322723	Brain_Amygdala	1.06211	0.937891	1.06211	-2.58143	0.988877	-0.796279	2.524591403
ENSG00000185009.8	AP3M1	0.0143103	1	1	0.0143103	Brain_Substantia_nigra	0.0143103	Brain_Substantia_nigra	1	1	1	-2.44938	-2.44938	-2.44938	NA
ENSG00000261670.1	RP11-1C8.5	0.0143446	2	1	0.0152494	Brain_Putamen_basal_ganglia	0.0675476	Brain_Cerebellar_Hemisphere	1.50954	0.490465	1.50954	1.82801	2.4264	2.12721	0.423124914
ENSG00000101336.8	HCK	0.014355	1	1	0.014355	Brain_Spinal_cord_cervical_c-1	0.014355	Brain_Spinal_cord_cervical_c-1	1	1	1	2.44826	2.44826	2.44826	NA
ENSG00000120137.6	PANK3	0.0145423	1	1	0.0145423	Brain_Cortex	0.0145423	Brain_Cortex	1	1	1	-2.44358	-2.44358	-2.44358	NA
ENSG00000186160.4	CYP4Z1	0.0147592	1	1	0.0147592	Brain_Cerebellar_Hemisphere	0.0147592	Brain_Cerebellar_Hemisphere	1	1	1	-2.43824	-2.43824	-2.43824	NA
ENSG00000197119.8	SLC25A29	0.0147794	2	1	0.0111793	Brain_Cerebellum	0.0348615	Brain_Cerebellar_Hemisphere	1.81695	0.183054	1.81695	-2.53704	-2.10996	-2.3235	0.301991579
ENSG00000116991.6	SIPA1L2	0.0147973	1	1	0.0147973	Brain_Putamen_basal_ganglia	0.0147973	Brain_Putamen_basal_ganglia	1	1	1	2.4373	2.4373	2.4373	NA
ENSG00000218016.2	ZNF192P2	0.0148403	4	1	0.0149753	Brain_Cortex	0.0327902	Brain_Cerebellum	3.68013	0.0417008	3.68013	2.13464	2.43298	2.33634	0.137773634
ENSG00000197024.4	ZNF398	0.01495	1	1	0.01495	Brain_Amygdala	0.01495	Brain_Amygdala	1	1	1	-2.43359	-2.43359	-2.43359	NA
ENSG00000148429.10	USP6NL	0.0150064	1	1	0.0150064	Brain_Nucleus_accumbens_basal_ganglia	0.0150064	Brain_Nucleus_accumbens_basal_ganglia	1	1	1	-2.43223	-2.43223	-2.43223	NA
ENSG00000268328.1	AC019206.1	0.0150964	1	1	0.0150964	Brain_Amygdala	0.0150964	Brain_Amygdala	1	1	1	2.43006	2.43006	2.43006	NA
ENSG00000103485.13	QPRT	0.0151841	8	1	0.00873141	Brain_Hippocampus	0.071834	Brain_Cerebellum	6.38844	0.0952519	6.38844	1.80017	2.6224	2.17722	0.265310228
ENSG00000100147.9	CCDC134	0.0152426	2	1	0.0434451	Brain_Substantia_nigra	0.144043	Brain_Hypothalamus	1.02854	0.97146	1.02854	-2.0194	-1.4609	-1.74015	0.394922478
ENSG00000197258.5	EIF4BP6	0.0153425	2	1	0.0126452	Brain_Caudate_basal_ganglia	0.0598738	Brain_Substantia_nigra	1.62876	0.371237	1.62876	1.88172	2.49361	2.18767	0.432669212
ENSG00000136159.3	NUDT15	0.0153732	3	1	0.0232546	Brain_Cerebellar_Hemisphere	0.432567	Brain_Cortex	1.81003	0.204586	1.81003	-2.26923	0.784807	-1.2391	1.752848208
ENSG00000145882.6	PCYOX1L	0.0154069	4	1	0.0250744	Brain_Nucleus_accumbens_basal_ganglia	0.0483683	Brain_Anterior_cingulate_cortex_BA24	2.82298	0.105826	2.82298	-2.24026	-1.97412	-2.07453	0.115193508
ENSG00000143376.8	SNX27	0.0154412	8	1	0.00212491	Brain_Cortex	0.0638576	Brain_Anterior_cingulate_cortex_BA24	6.81359	0.0168249	6.81359	1.85317	3.07219	2.24283	0.368443869
ENSG00000101210.6	EEF1A2	0.0155161	1	1	0.0155161	Brain_Nucleus_accumbens_basal_ganglia	0.0155161	Brain_Nucleus_accumbens_basal_ganglia	1	1	1	2.4201	2.4201	2.4201	NA
ENSG00000139192.7	TAPBPL	0.0155223	12	1	0.00875559	Brain_Cerebellar_Hemisphere	0.160614	Brain_Anterior_cingulate_cortex_BA24	10.4048	0.0130249	10.4048	1.40301	2.62145	2.25354	0.36648239
ENSG00000162129.8	CLPB	0.015588	1	1	0.015588	Brain_Frontal_Cortex_BA9	0.015588	Brain_Frontal_Cortex_BA9	1	1	1	-2.41842	-2.41842	-2.41842	NA
ENSG00000033627.10	ATP6V0A1	0.0155984	2	1	0.00834867	Brain_Cerebellar_Hemisphere	0.120657	Brain_Cerebellum	1.50089	0.499109	1.50089	1.55202	2.63763	2.09483	0.767644439
ENSG00000123453.12	SARDH	0.0157636	8	1	0.016495	Brain_Cerebellum	0.165717	Brain_Hippocampus	4.83208	0.123923	4.83208	-2.39778	-1.3861	-1.87314	0.365653318
ENSG00000198909.3	MAP3K3	0.0158794	4	1	0.0124534	Brain_Anterior_cingulate_cortex_BA24	0.445076	Brain_Cerebellar_Hemisphere	2.88028	0.0312753	2.88028	-2.49903	-0.763649	-1.95896	0.81419277
ENSG00000197921.5	HES5	0.0159468	1	1	0.0159468	Brain_Caudate_basal_ganglia	0.0159468	Brain_Caudate_basal_ganglia	1	1	1	2.41013	2.41013	2.41013	NA
ENSG00000174990.3	CA5A	0.0159872	2	1	0.0141889	Brain_Putamen_basal_ganglia	0.0200908	Brain_Caudate_basal_ganglia	1.96584	0.0341571	1.96584	2.32465	2.45245	2.38855	0.090367141
ENSG00000166261.6	ZNF202	0.0160125	6	1	0.00549119	Brain_Anterior_cingulate_cortex_BA24	0.105688	Brain_Caudate_basal_ganglia	5.01842	0.0368616	5.01842	1.61788	2.77671	2.19521	0.44934843
ENSG00000272622.1	RP11-395N3.2	0.0160199	1	1	0.0160199	Brain_Substantia_nigra	0.0160199	Brain_Substantia_nigra	1	1	1	2.40846	2.40846	2.40846	NA
ENSG00000242852.2	ZNF709	0.016042	7	1	0.00644975	Brain_Caudate_basal_ganglia	0.302419	Brain_Hippocampus	5.67149	0.00511746	5.67149	-2.72399	-1.03126	-2.11368	0.659932543
ENSG00000123416.11	TUBA1B	0.0160602	1	1	0.0160602	Brain_Anterior_cingulate_cortex_BA24	0.0160602	Brain_Anterior_cingulate_cortex_BA24	1	1	1	-2.40755	-2.40755	-2.40755	NA
ENSG00000176927.10	EFCAB5	0.0160686	4	1	0.00388765	Brain_Cerebellar_Hemisphere	0.378756	Brain_Hypothalamus	3.18585	0.176219	3.18585	-2.88714	-0.880191	-2.13382	0.881449585
ENSG00000134160.9	TRPM1	0.0161007	11	1	0.00792374	Brain_Spinal_cord_cervical_c-1	0.14279	Brain_Frontal_Cortex_BA9	9.95642	0.00101667	9.95642	1.46548	2.6553	2.28252	0.36207295
ENSG00000093217.5	XYLB	0.0161186	1	1	0.0161186	Brain_Cerebellar_Hemisphere	0.0161186	Brain_Cerebellar_Hemisphere	1	1	1	2.40622	2.40622	2.40622	NA
ENSG00000099977.9	DDT	0.0161359	7	1	0.0160604	Brain_Nucleus_accumbens_basal_ganglia	0.100036	Brain_Spinal_cord_cervical_c-1	4.61149	0.0963631	4.61149	1.64468	2.40754	2.01217	0.266044632
ENSG00000235098.4	ANKRD65	0.0161869	12	1	0.00711053	Brain_Cerebellar_Hemisphere	0.0694454	Brain_Hypothalamus	10.968	0.00316272	10.968	-2.69162	-1.81551	-2.29321	0.330678488
ENSG00000145375.7	SPATA5	0.0161965	1	1	0.0161965	Brain_Cerebellum	0.0161965	Brain_Cerebellum	1	1	1	2.40446	2.40446	2.40446	NA
ENSG00000108947.4	EFNB3	0.0162319	1	1	0.0162319	Brain_Cerebellum	0.0162319	Brain_Cerebellum	1	1	1	2.40366	2.40366	2.40366	NA
ENSG00000166411.9	IDH3A	0.0162721	1	1	0.0162721	Brain_Hippocampus	0.0162721	Brain_Hippocampus	1	1	1	-2.40275	-2.40275	-2.40275	NA
ENSG00000260257.1	RP5-1085F17.3	0.0162991	2	1	0.0105431	Brain_Hippocampus	0.393852	Brain_Cerebellar_Hemisphere	1.00766	0.992337	1.00766	-2.55749	0.852653	-0.852418	2.41133363
ENSG00000100814.13	CCNB1IP1	0.0163783	9	1	0.0014837	Brain_Frontal_Cortex_BA9	0.144808	Brain_Hypothalamus	6.74714	0.0535924	6.74714	1.45812	3.17785	2.08463	0.476825256
ENSG00000198131.9	ZNF544	0.0164796	8	1	0.00412083	Brain_Cerebellum	0.200754	Brain_Cortex	5.73365	0.00241741	5.73365	1.27941	2.86876	1.99304	0.48123328
ENSG00000143333.6	RGS16	0.0167026	1	1	0.0167026	Brain_Cerebellar_Hemisphere	0.0167026	Brain_Cerebellar_Hemisphere	1	1	1	2.39319	2.39319	2.39319	NA
ENSG00000205571.8	SMN2	0.0167555	9	1	0.00883415	Brain_Cortex	0.137447	Brain_Cerebellar_Hemisphere	6.79589	0.0105243	6.79589	1.48537	2.61841	2.07984	0.422892398
ENSG00000163155.7	LYSMD1	0.0167757	5	1	0.00611641	Brain_Cerebellar_Hemisphere	0.244455	Brain_Spinal_cord_cervical_c-1	2.96118	0.0715895	2.96118	1.16392	2.74147	1.932	0.56604296
ENSG00000136813.10	KIAA0368	0.0168095	1	1	0.0168095	Brain_Spinal_cord_cervical_c-1	0.0168095	Brain_Spinal_cord_cervical_c-1	1	1	1	2.39085	2.39085	2.39085	NA
ENSG00000224014.1	RP11-488L18.6	0.0169131	2	1	0.0117447	Brain_Putamen_basal_ganglia	0.170274	Brain_Cerebellum	1.32684	0.673157	1.32684	-2.51973	-1.37132	-1.94552	0.812042507
ENSG00000232559.2	GS1-124K5.12	0.0170353	6	1	0.0149604	Brain_Anterior_cingulate_cortex_BA24	0.0942144	Brain_Hippocampus	4.60525	0.0471752	4.60525	1.67357	2.43334	2.09455	0.296251162
ENSG00000156873.11	PHKG2	0.0170764	1	1	0.0170764	Brain_Cortex	0.0170764	Brain_Cortex	1	1	1	-2.38506	-2.38506	-2.38506	NA
ENSG00000235978.2	AC018816.3	0.0171089	1	1	0.0171089	Brain_Cerebellum	0.0171089	Brain_Cerebellum	1	1	1	-2.38436	-2.38436	-2.38436	NA
ENSG00000163166.9	IWS1	0.0171502	1	1	0.0171502	Brain_Caudate_basal_ganglia	0.0171502	Brain_Caudate_basal_ganglia	1	1	1	2.38347	2.38347	2.38347	NA
ENSG00000161970.8	RPL26	0.01718	1	1	0.01718	Brain_Hypothalamus	0.01718	Brain_Hypothalamus	1	1	1	-2.38283	-2.38283	-2.38283	NA
ENSG00000186889.5	TMEM17	0.0171916	3	1	0.00628824	Brain_Anterior_cingulate_cortex_BA24	0.583869	Brain_Cortex	1.83135	0.379926	1.83135	-2.73236	-0.547742	-1.75327	1.109771519
ENSG00000115866.6	DARS	0.0172244	1	1	0.0172244	Brain_Frontal_Cortex_BA9	0.0172244	Brain_Frontal_Cortex_BA9	1	1	1	-2.38188	-2.38188	-2.38188	NA
ENSG00000163486.8	SRGAP2	0.0172958	3	1	0.0188468	Brain_Anterior_cingulate_cortex_BA24	0.37186	Brain_Substantia_nigra	1.60247	0.414198	1.60247	0.892994	2.34855	1.66702	0.732172542
ENSG00000132196.9	HSD17B7	0.0173131	4	1	0.00796966	Brain_Hippocampus	0.681181	Brain_Cerebellar_Hemisphere	2.21598	0.21329	2.21598	0.410853	2.65335	1.62353	0.982488292
ENSG00000185339.4	TCN2	0.0173296	1	1	0.0173296	Brain_Cerebellar_Hemisphere	0.0173296	Brain_Cerebellar_Hemisphere	1	1	1	-2.37964	-2.37964	-2.37964	NA
ENSG00000165983.10	PTER	0.017331	2	1	0.0750573	Brain_Cerebellum	0.106199	Brain_Nucleus_accumbens_basal_ganglia	1.01812	0.981877	1.01812	-1.78011	-1.61552	-1.69782	0.116386782
ENSG00000151092.12	NGLY1	0.017543	2	1	0.0049509	Brain_Cerebellum	0.411388	Brain_Hippocampus	1.16898	0.831016	1.16898	-2.81021	-0.821453	-1.81583	1.406264315
ENSG00000099974.7	DDTL	0.0175848	1	1	0.0175848	Brain_Cerebellar_Hemisphere	0.0175848	Brain_Cerebellar_Hemisphere	1	1	1	2.37425	2.37425	2.37425	NA
ENSG00000163171.6	CDC42EP3	0.0175895	3	1	0.0207012	Brain_Cerebellar_Hemisphere	0.516465	Brain_Nucleus_accumbens_basal_ganglia	1.10799	0.8541	1.10799	-2.31339	0.648804	-1.05925	1.53237752
ENSG00000182230.7	FAM153B	0.0176732	2	1	0.00965986	Brain_Cerebellum	0.119901	Brain_Cerebellar_Hemisphere	1.52482	0.475182	1.52482	-2.58777	-1.55519	-2.07148	0.730145711
ENSG00000169136.4	ATF5	0.0177805	1	1	0.0177805	Brain_Cerebellar_Hemisphere	0.0177805	Brain_Cerebellar_Hemisphere	1	1	1	-2.37016	-2.37016	-2.37016	NA
ENSG00000140848.12	CPNE2	0.0177928	4	1	0.0167662	Brain_Cerebellum	0.637784	Brain_Spinal_cord_cervical_c-1	1.86973	0.384408	1.86973	0.470799	2.39179	1.52029	0.792450599
ENSG00000103496.10	STX4	0.0178627	1	1	0.0178627	Brain_Cerebellum	0.0178627	Brain_Cerebellum	1	1	1	2.36845	2.36845	2.36845	NA
ENSG00000173988.8	LRRC63	0.0179074	1	1	0.0179074	Brain_Anterior_cingulate_cortex_BA24	0.0179074	Brain_Anterior_cingulate_cortex_BA24	1	1	1	-2.36753	-2.36753	-2.36753	NA
ENSG00000162946.16	DISC1	0.0179476	1	1	0.0179476	Brain_Nucleus_accumbens_basal_ganglia	0.0179476	Brain_Nucleus_accumbens_basal_ganglia	1	1	1	-2.3667	-2.3667	-2.3667	NA
ENSG00000221821.2	C6orf226	0.0180696	2	1	0.00874172	Brain_Caudate_basal_ganglia	0.233814	Brain_Cortex	1.3003	0.699697	1.3003	-2.62199	-1.19059	-1.90629	1.012153483
ENSG00000156414.14	TDRD9	0.0180976	11	1	0.011825	Brain_Caudate_basal_ganglia	0.106603	Brain_Spinal_cord_cervical_c-1	7.2427	0.00425838	7.2427	-2.51732	-1.61365	-1.94208	0.305316401
ENSG00000251667.1	RP11-844P9.3	0.0181675	1	1	0.0181675	Brain_Cerebellum	0.0181675	Brain_Cerebellum	1	1	1	2.36219	2.36219	2.36219	NA
ENSG00000185347.13	C14orf80	0.0182612	1	1	0.0182612	Brain_Cerebellum	0.0182612	Brain_Cerebellum	1	1	1	-2.36028	-2.36028	-2.36028	NA
ENSG00000180479.9	ZNF571	0.0183386	1	1	0.0183386	Brain_Cerebellum	0.0183386	Brain_Cerebellum	1	1	1	2.35871	2.35871	2.35871	NA
ENSG00000173898.7	SPTBN2	0.0183481	1	1	0.0183481	Brain_Substantia_nigra	0.0183481	Brain_Substantia_nigra	1	1	1	2.35852	2.35852	2.35852	NA
ENSG00000228903.2	RASA4CP	0.0184008	4	1	0.00357102	Brain_Spinal_cord_cervical_c-1	0.147952	Brain_Frontal_Cortex_BA9	2.43801	0.162965	2.43801	1.4468	2.91376	1.84773	0.711527169
ENSG00000238078.1	RP11-295M18.2	0.0187683	10	1	0.00488746	Brain_Anterior_cingulate_cortex_BA24	0.138997	Brain_Cortex	8.42809	0.030735	8.42809	-2.81436	-1.47954	-2.14851	0.389049515
ENSG00000259100.1	RP11-1074O12.1	0.0190258	1	1	0.0190258	Brain_Cerebellum	0.0190258	Brain_Cerebellum	1	1	1	-2.34503	-2.34503	-2.34503	NA
ENSG00000259404.1	EFTUD1P1	0.0190316	2	1	0.0329386	Brain_Putamen_basal_ganglia	0.176233	Brain_Hypothalamus	1.10457	0.895433	1.10457	1.35245	2.13283	1.74264	0.551815587
ENSG00000226891.2	RP11-182I10.3	0.0190321	1	1	0.0190321	Brain_Cerebellum	0.0190321	Brain_Cerebellum	1	1	1	-2.3449	-2.3449	-2.3449	NA
ENSG00000115526.6	CHST10	0.0191892	7	1	0.00282777	Brain_Hypothalamus	0.284437	Brain_Nucleus_accumbens_basal_ganglia	4.66104	0.0305758	4.66104	-2.98587	1.07041	-1.65809	1.29005116
ENSG00000220161.4	RP1-37N7.3	0.01919	1	1	0.01919	Brain_Hypothalamus	0.01919	Brain_Hypothalamus	1	1	1	-2.34182	-2.34182	-2.34182	NA
ENSG00000149196.11	C11orf73	0.0193069	1	1	0.0193069	Brain_Cerebellar_Hemisphere	0.0193069	Brain_Cerebellar_Hemisphere	1	1	1	-2.33955	-2.33955	-2.33955	NA
ENSG00000116679.11	IVNS1ABP	0.0193368	2	1	0.0485016	Brain_Cortex	0.156067	Brain_Nucleus_accumbens_basal_ganglia	1.05116	0.948836	1.05116	-1.97295	1.41843	-0.277261	2.398062436
ENSG00000230772.1	VN1R108P	0.0193601	2	1	0.0123844	Brain_Cortex	0.0505081	Brain_Hippocampus	1.81593	0.184068	1.81593	1.95564	2.501	2.22832	0.385628347
ENSG00000126453.5	BCL2L12	0.0194499	1	1	0.0194499	Brain_Nucleus_accumbens_basal_ganglia	0.0194499	Brain_Nucleus_accumbens_basal_ganglia	1	1	1	-2.33679	-2.33679	-2.33679	NA
ENSG00000107968.5	MAP3K8	0.0194987	1	1	0.0194987	Brain_Anterior_cingulate_cortex_BA24	0.0194987	Brain_Anterior_cingulate_cortex_BA24	1	1	1	2.33586	2.33586	2.33586	NA
ENSG00000169180.7	XPO6	0.0195511	1	1	0.0195511	Brain_Cerebellar_Hemisphere	0.0195511	Brain_Cerebellar_Hemisphere	1	1	1	2.33485	2.33485	2.33485	NA
ENSG00000163002.8	NUP35	0.0196082	4	1	0.0436581	Brain_Cortex	0.111333	Brain_Nucleus_accumbens_basal_ganglia	2.53865	0.148766	2.53865	-2.01736	-1.59223	-1.88663	0.199009231
ENSG00000100314.3	CABP7	0.0197117	2	1	0.0187033	Brain_Cerebellum	0.0303714	Brain_Cerebellar_Hemisphere	1.87592	0.124077	1.87592	-2.35139	-2.16521	-2.2583	0.131648954
ENSG00000169330.4	KIAA1024	0.0197442	2	1	0.00966339	Brain_Cerebellar_Hemisphere	0.0846799	Brain_Cerebellum	1.71056	0.289439	1.71056	1.72415	2.58765	2.1559	0.610581431
ENSG00000232004.1	CAP1P2	0.0197534	1	1	0.0197534	Brain_Nucleus_accumbens_basal_ganglia	0.0197534	Brain_Nucleus_accumbens_basal_ganglia	1	1	1	-2.331	-2.331	-2.331	NA
ENSG00000082074.11	FYB	0.0197854	1	1	0.0197854	Brain_Hippocampus	0.0197854	Brain_Hippocampus	1	1	1	2.33039	2.33039	2.33039	NA
ENSG00000147813.11	NAPRT1	0.0198934	13	1	0.00611713	Brain_Caudate_basal_ganglia	0.238135	Brain_Hypothalamus	12.0619	0.00233912	12.0619	-2.74144	-1.17966	-2.23441	0.437387594
ENSG00000182362.9	YBEY	0.019919	13	1	0.0102168	Brain_Putamen_basal_ganglia	0.0995732	Brain_Amygdala	10.5134	0.0068213	10.5134	-2.56841	-1.64693	-2.09232	0.243750337
ENSG00000132205.6	EMILIN2	0.0199854	1	1	0.0199854	Brain_Anterior_cingulate_cortex_BA24	0.0199854	Brain_Anterior_cingulate_cortex_BA24	1	1	1	2.32662	2.32662	2.32662	NA
ENSG00000088305.14	DNMT3B	0.0200077	3	1	0.00268855	Brain_Cerebellar_Hemisphere	0.991607	Brain_Cortex	1.89092	0.129941	1.89092	-0.0105192	3.00127	1.52354	1.50668503
ENSG00000103811.11	CTSH	0.0201029	4	1	0.008376	Brain_Spinal_cord_cervical_c-1	0.483863	Brain_Caudate_basal_ganglia	2.18495	0.303966	2.18495	0.700103	2.63653	1.69176	0.863403176
ENSG00000241106.2	HLA-DOB	0.0201249	13	1	0.00317776	Brain_Anterior_cingulate_cortex_BA24	0.844756	Brain_Substantia_nigra	11.6707	0.0177512	11.6707	0.195813	2.95	2.17732	0.661905792
ENSG00000116863.10	ADPRHL2	0.020194	1	1	0.020194	Brain_Hypothalamus	0.020194	Brain_Hypothalamus	1	1	1	2.32272	2.32272	2.32272	NA
ENSG00000154001.9	PPP2R5E	0.0202182	1	1	0.0202182	Brain_Hippocampus	0.0202182	Brain_Hippocampus	1	1	1	2.32227	2.32227	2.32227	NA
ENSG00000215861.4	WI2-1896O14.1	0.0202199	13	1	0.0208041	Brain_Anterior_cingulate_cortex_BA24	0.513038	Brain_Hippocampus	4.55161	0.017202	4.55161	-2.31152	-0.654115	-1.44719	0.491457664
ENSG00000229291.1	RP4-580N22.2	0.0202591	2	1	0.0468469	Brain_Spinal_cord_cervical_c-1	0.160813	Brain_Hypothalamus	1.06619	0.933814	1.06619	-1.98768	-1.40234	-1.69501	0.413896677
ENSG00000055955.11	ITIH4	0.0202932	13	1	0.00322973	Brain_Spinal_cord_cervical_c-1	0.267137	Brain_Frontal_Cortex_BA9	11.4352	0.0159089	11.4352	-2.94498	-1.10968	-2.17102	0.478778943
ENSG00000198945.3	L3MBTL3	0.0203156	4	1	0.0216939	Brain_Amygdala	0.145512	Brain_Cerebellum	2.44504	0.347999	2.44504	1.45557	2.29569	1.80403	0.371442246
ENSG00000013588.5	GPRC5A	0.0204039	1	1	0.0204039	Brain_Cerebellar_Hemisphere	0.0204039	Brain_Cerebellar_Hemisphere	1	1	1	2.31884	2.31884	2.31884	NA
ENSG00000132600.12	PRMT7	0.0204799	10	1	0.00316273	Brain_Hypothalamus	0.16483	Brain_Cerebellar_Hemisphere	7.98576	0.00992343	7.98576	-2.95146	-1.38901	-2.0698	0.579312799
ENSG00000187783.7	TMEM72	0.0205242	2	1	0.0381148	Brain_Putamen_basal_ganglia	0.0414824	Brain_Cerebellum	1.57553	0.424469	1.57553	-2.07362	-2.03868	-2.05615	0.024708076
ENSG00000138074.10	SLC5A6	0.0206534	2	1	0.0351271	Brain_Cerebellum	0.0379355	Brain_Nucleus_accumbens_basal_ganglia	1.63307	0.366929	1.63307	2.07555	2.10689	2.09122	0.022160263
ENSG00000109079.5	TNFAIP1	0.0207946	1	1	0.0207946	Brain_Amygdala	0.0207946	Brain_Amygdala	1	1	1	-2.31169	-2.31169	-2.31169	NA
ENSG00000163913.7	IFT122	0.0208111	12	1	0.00196536	Brain_Nucleus_accumbens_basal_ganglia	0.145165	Brain_Substantia_nigra	10.6434	0.00607493	10.6434	1.45682	3.09542	2.17493	0.489320809
ENSG00000256982.1	CTD-2555A7.2	0.0208467	1	1	0.0208467	Brain_Cerebellum	0.0208467	Brain_Cerebellum	1	1	1	2.31075	2.31075	2.31075	NA
ENSG00000111328.2	CDK2AP1	0.020989	1	1	0.020989	Brain_Caudate_basal_ganglia	0.020989	Brain_Caudate_basal_ganglia	1	1	1	2.30818	2.30818	2.30818	NA
ENSG00000272823.1	RP11-295M18.6	0.0210325	10	1	0.010103	Brain_Putamen_basal_ganglia	0.395992	Brain_Hippocampus	7.19415	0.0485956	7.19415	-2.57228	-0.848802	-1.921	0.53641127
ENSG00000055211.8	GINM1	0.0211163	6	1	0.0127242	Brain_Nucleus_accumbens_basal_ganglia	0.0616383	Brain_Substantia_nigra	4.94374	0.0136544	4.94374	1.86889	2.4914	2.11248	0.213293713
ENSG00000233005.1	AC067959.1	0.0211929	1	1	0.0211929	Brain_Amygdala	0.0211929	Brain_Amygdala	1	1	1	-2.30453	-2.30453	-2.30453	NA
ENSG00000161217.7	PCYT1A	0.0212724	4	1	0.0200219	Brain_Cerebellar_Hemisphere	0.521473	Brain_Hippocampus	2.11786	0.176963	2.11786	-2.32594	-0.641077	-1.53866	0.864683628
ENSG00000104886.5	PLEKHJ1	0.0213703	1	1	0.0213703	Brain_Cerebellum	0.0213703	Brain_Cerebellum	1	1	1	2.30138	2.30138	2.30138	NA
ENSG00000135823.9	STX6	0.0215512	7	1	0.00584642	Brain_Putamen_basal_ganglia	0.345708	Brain_Frontal_Cortex_BA9	4.19189	0.0995399	4.19189	-2.12234	2.75627	1.38541	1.650346704
ENSG00000186141.4	POLR3C	0.0217206	1	1	0.0217206	Brain_Spinal_cord_cervical_c-1	0.0217206	Brain_Spinal_cord_cervical_c-1	1	1	1	2.29522	2.29522	2.29522	NA
ENSG00000187068.2	C3orf70	0.0218591	5	1	0.01718	Brain_Cortex	0.776587	Brain_Cerebellar_Hemisphere	3.06877	0.0416699	3.06877	-0.28377	2.38283	1.52776	1.116908257
ENSG00000161813.16	LARP4	0.0218628	1	1	0.0218628	Brain_Substantia_nigra	0.0218628	Brain_Substantia_nigra	1	1	1	2.29274	2.29274	2.29274	NA
ENSG00000233760.1	AC004947.2	0.0219155	3	1	0.010955	Brain_Cerebellum	0.114762	Brain_Caudate_basal_ganglia	2.51244	0.0959862	2.51244	1.57714	2.54413	2.08408	0.485195102
ENSG00000132321.12	IQCA1	0.0220387	4	1	0.00964448	Brain_Anterior_cingulate_cortex_BA24	0.375439	Brain_Cortex	2.94253	0.15997	2.94253	-2.58832	-0.886332	-1.91508	0.732136866
ENSG00000072682.14	P4HA2	0.0220689	1	1	0.0220689	Brain_Cerebellar_Hemisphere	0.0220689	Brain_Cerebellar_Hemisphere	1	1	1	-2.28918	-2.28918	-2.28918	NA
ENSG00000189306.6	RRP7A	0.0221246	11	1	0.000241541	Brain_Spinal_cord_cervical_c-1	0.412227	Brain_Anterior_cingulate_cortex_BA24	8.83043	0.0172788	8.83043	0.819981	3.67107	2.056	0.740567021
ENSG00000085274.11	MYNN	0.0222373	2	1	0.0455721	Brain_Substantia_nigra	0.0716032	Brain_Putamen_basal_ganglia	1.38196	0.618039	1.38196	1.80163	1.99934	1.90048	0.139796805
ENSG00000231952.3	DPY19L1P2	0.0222964	2	1	0.000931711	Brain_Nucleus_accumbens_basal_ganglia	0.512	Brain_Spinal_cord_cervical_c-1	1.50598	0.494022	1.50598	-3.31037	-0.655727	-1.98305	1.877119817
ENSG00000223859.1	AC007403.3	0.0223477	1	1	0.0223477	Brain_Cerebellar_Hemisphere	0.0223477	Brain_Cerebellar_Hemisphere	1	1	1	2.28441	2.28441	2.28441	NA
ENSG00000102572.10	STK24	0.0224403	3	1	0.00442567	Brain_Cerebellum	0.513958	Brain_Substantia_nigra	1.85913	0.2749	1.85913	-0.652687	2.84611	1.23314	1.765287166
ENSG00000064601.12	CTSA	0.0225362	4	1	0.0278952	Brain_Anterior_cingulate_cortex_BA24	0.213321	Brain_Frontal_Cortex_BA9	2.34176	0.104701	2.34176	1.24448	2.19876	1.77505	0.432651284
ENSG00000260259.1	RP11-368I7.4	0.0226249	4	1	0.0201834	Brain_Hippocampus	0.132145	Brain_Cerebellum	3.02237	0.0652406	3.02237	1.5057	2.32292	2.00393	0.349367656
ENSG00000141013.10	GAS8	0.0226324	10	1	0.00478968	Brain_Cerebellar_Hemisphere	0.395425	Brain_Caudate_basal_ganglia	7.02595	0.0539597	7.02595	-2.82085	-0.84982	-1.91481	0.599951334
ENSG00000147570.5	DNAJC5B	0.0226758	1	1	0.0226758	Brain_Spinal_cord_cervical_c-1	0.0226758	Brain_Spinal_cord_cervical_c-1	1	1	1	-2.27885	-2.27885	-2.27885	NA
ENSG00000140873.11	ADAMTS18	0.0229111	13	1	0.010414	Brain_Cortex	0.391567	Brain_Cerebellum	11.0901	0.0017889	11.0901	-2.56177	1.08697	-1.7575	1.222351101
ENSG00000214367.3	HAUS3	0.0229352	1	1	0.0229352	Brain_Putamen_basal_ganglia	0.0229352	Brain_Putamen_basal_ganglia	1	1	1	2.27451	2.27451	2.27451	NA
ENSG00000250415.1	CTC-461F20.1	0.0229409	1	1	0.0229409	Brain_Cerebellum	0.0229409	Brain_Cerebellum	1	1	1	-2.27442	-2.27442	-2.27442	NA
ENSG00000139055.2	ERP27	0.022971	1	1	0.022971	Brain_Amygdala	0.022971	Brain_Amygdala	1	1	1	-2.27392	-2.27392	-2.27392	NA
ENSG00000254039.1	RP11-304F15.6	0.0230777	1	1	0.0230777	Brain_Nucleus_accumbens_basal_ganglia	0.0230777	Brain_Nucleus_accumbens_basal_ganglia	1	1	1	2.27215	2.27215	2.27215	NA
ENSG00000235884.2	LINC00941	0.0231269	3	1	0.0175668	Brain_Cortex	0.281522	Brain_Substantia_nigra	2.02661	0.175355	2.02661	1.07691	2.37462	1.80105	0.661831858
ENSG00000163710.3	PCOLCE2	0.0231291	2	1	0.0287426	Brain_Frontal_Cortex_BA9	0.15072	Brain_Putamen_basal_ganglia	1.27291	0.727092	1.27291	1.43699	2.187	1.812	0.5303351
ENSG00000171843.11	MLLT3	0.0231602	1	1	0.0231602	Brain_Cortex	0.0231602	Brain_Cortex	1	1	1	2.27078	2.27078	2.27078	NA
ENSG00000079393.16	DUSP13	0.02347	1	1	0.02347	Brain_Hippocampus	0.02347	Brain_Hippocampus	1	1	1	-2.2657	-2.2657	-2.2657	NA
ENSG00000260103.2	RP11-10O17.1	0.0235204	1	1	0.0235204	Brain_Cerebellum	0.0235204	Brain_Cerebellum	1	1	1	-2.26487	-2.26487	-2.26487	NA
ENSG00000260086.1	RP11-42I10.1	0.0236126	1	1	0.0236126	Brain_Caudate_basal_ganglia	0.0236126	Brain_Caudate_basal_ganglia	1	1	1	2.26338	2.26338	2.26338	NA
ENSG00000124831.14	LRRFIP1	0.0236548	1	1	0.0236548	Brain_Nucleus_accumbens_basal_ganglia	0.0236548	Brain_Nucleus_accumbens_basal_ganglia	1	1	1	2.26269	2.26269	2.26269	NA
ENSG00000226197.2	RP11-536O18.1	0.0236815	1	1	0.0236815	Brain_Hypothalamus	0.0236815	Brain_Hypothalamus	1	1	1	2.26226	2.26226	2.26226	NA
ENSG00000240399.1	RP1-228P16.1	0.0236872	11	1	0.00989675	Brain_Cortex	0.277201	Brain_Cerebellum	8.793	0.00895324	8.793	-2.57942	-1.08663	-1.99666	0.487707929
ENSG00000100263.9	RHBDD3	0.0238006	1	1	0.0238006	Brain_Caudate_basal_ganglia	0.0238006	Brain_Caudate_basal_ganglia	1	1	1	-2.26033	-2.26033	-2.26033	NA
ENSG00000166558.6	SLC38A8	0.0238687	2	1	0.0110806	Brain_Frontal_Cortex_BA9	0.0897507	Brain_Cortex	1.75847	0.241531	1.75847	1.69671	2.54015	2.11843	0.596395588
ENSG00000266045.1	RP11-466P24.7	0.0239299	1	1	0.0239299	Brain_Frontal_Cortex_BA9	0.0239299	Brain_Frontal_Cortex_BA9	1	1	1	-2.25825	-2.25825	-2.25825	NA
ENSG00000158169.7	FANCC	0.0239654	1	1	0.0239654	Brain_Cerebellum	0.0239654	Brain_Cerebellum	1	1	1	2.25768	2.25768	2.25768	NA
ENSG00000120686.7	UFM1	0.024028	1	1	0.024028	Brain_Frontal_Cortex_BA9	0.024028	Brain_Frontal_Cortex_BA9	1	1	1	-2.25668	-2.25668	-2.25668	NA
ENSG00000141279.11	NPEPPS	0.0241676	2	1	0.013799	Brain_Hippocampus	0.174953	Brain_Cerebellum	1.43472	0.565283	1.43472	1.35646	2.46245	1.90946	0.78205582
ENSG00000183476.8	SH2D7	0.0243273	7	1	0.00755239	Brain_Cerebellum	0.210652	Brain_Hippocampus	4.71564	0.0640886	4.71564	-2.67145	-1.25178	-1.86581	0.666621957
ENSG00000152128.13	TMEM163	0.0243279	4	1	0.0204855	Brain_Cerebellum	0.125928	Brain_Frontal_Cortex_BA9	2.65635	0.238654	2.65635	1.53036	2.31733	1.83511	0.373910174
ENSG00000103064.9	SLC7A6	0.0243508	1	1	0.0243508	Brain_Nucleus_accumbens_basal_ganglia	0.0243508	Brain_Nucleus_accumbens_basal_ganglia	1	1	1	2.25155	2.25155	2.25155	NA
ENSG00000204583.5	LRCOL1	0.0243594	2	1	0.00535156	Brain_Cortex	0.409957	Brain_Caudate_basal_ganglia	1.28483	0.715175	1.28483	0.82397	2.78507	1.80452	1.386709616
ENSG00000109099.9	PMP22	0.0243921	2	1	0.000395952	Brain_Putamen_basal_ganglia	0.777919	Brain_Amygdala	1.04928	0.950724	1.04928	-0.282032	3.54277	1.63037	2.704541675
ENSG00000267756.1	RP11-411B10.4	0.024422	2	1	0.028871	Brain_Hippocampus	0.265537	Brain_Anterior_cingulate_cortex_BA24	1.07427	0.925734	1.07427	1.1134	2.18524	1.64932	0.757907437
ENSG00000250312.2	ZNF718	0.0244947	13	1	0.0111358	Brain_Hypothalamus	0.303527	Brain_Spinal_cord_cervical_c-1	10.5283	0.0112717	10.5283	1.0289	2.53841	2.01192	0.401356885
ENSG00000271830.1	RP11-1C8.7	0.0246132	10	1	0.0106089	Brain_Frontal_Cortex_BA9	0.116451	Brain_Anterior_cingulate_cortex_BA24	8.04751	0.0263155	8.04751	-2.55532	-1.56984	-2.04538	0.352720103
ENSG00000221838.5	AP4M1	0.0246184	5	1	0.00248053	Brain_Cerebellar_Hemisphere	0.758666	Brain_Nucleus_accumbens_basal_ganglia	2.75698	0.246787	2.75698	-3.02571	1.58747	-0.582604	2.137262095
ENSG00000213672.3	NCKIPSD	0.0246893	13	1	0.00514393	Brain_Substantia_nigra	0.373431	Brain_Spinal_cord_cervical_c-1	10.9723	0.00748845	10.9723	-2.79788	-0.890065	-2.06132	0.445054908
ENSG00000162398.7	C1orf177	0.0246973	1	1	0.0246973	Brain_Caudate_basal_ganglia	0.0246973	Brain_Caudate_basal_ganglia	1	1	1	-2.2461	-2.2461	-2.2461	NA
ENSG00000254531.1	AP001816.1	0.0247218	9	1	0.000619011	Brain_Cerebellar_Hemisphere	0.773756	Brain_Spinal_cord_cervical_c-1	6.91868	0.0207791	6.91868	0.287465	3.42314	1.92035	0.918845607
ENSG00000106100.6	NOD1	0.0249764	2	1	0.0554669	Brain_Cerebellar_Hemisphere	0.0882267	Brain_Caudate_basal_ganglia	1.30381	0.696194	1.30381	1.70483	1.9152	1.81001	0.148756522
ENSG00000214941.3	ZSWIM7	0.0250188	11	1	0.0128458	Brain_Putamen_basal_ganglia	0.41109	Brain_Substantia_nigra	10.2783	0.00808356	10.2783	-2.48801	2.36041	-1.31052	1.847742449
ENSG00000075275.12	CELSR1	0.0252635	3	1	0.142028	Brain_Spinal_cord_cervical_c-1	0.251556	Brain_Hippocampus	1.084	0.925875	1.084	-1.46828	1.42964	-0.395074	1.588409824
ENSG00000176928.4	GCNT4	0.0257604	3	1	0.00121888	Brain_Frontal_Cortex_BA9	0.863681	Brain_Substantia_nigra	1.06962	0.947412	1.06962	-3.23443	-0.17169	-1.2456	1.72420428
ENSG00000118579.7	MED28	0.0258027	7	1	0.0157655	Brain_Cortex	0.122369	Brain_Frontal_Cortex_BA9	6.33404	0.00673925	6.33404	1.54491	2.4143	2.1221	0.292936973
ENSG00000124097.7	HMGB1P1	0.0258098	3	1	0.024353	Brain_Caudate_basal_ganglia	0.37718	Brain_Cerebellar_Hemisphere	1.32884	0.68925	1.32884	0.883105	2.25151	1.64733	0.698102421
ENSG00000137868.14	STRA6	0.0258318	2	1	0.0425791	Brain_Cortex	0.135142	Brain_Anterior_cingulate_cortex_BA24	1.24859	0.751411	1.24859	-2.02782	-1.49413	-1.76097	0.377373553
ENSG00000108296.7	CWC25	0.0258571	4	1	0.0145875	Brain_Cerebellum	0.320389	Brain_Frontal_Cortex_BA9	2.48956	0.0466481	2.48956	0.993659	2.44246	1.6857	0.672793548
ENSG00000197561.2	ELANE	0.0258843	1	1	0.0258843	Brain_Cerebellum	0.0258843	Brain_Cerebellum	1	1	1	-2.22794	-2.22794	-2.22794	NA
ENSG00000137876.5	RSL24D1	0.0259429	2	1	0.0110317	Brain_Hypothalamus	0.482512	Brain_Cerebellum	1.06085	0.939146	1.06085	-0.702269	2.54169	0.919712	2.293827361
ENSG00000171757.11	LRRC34	0.0260352	1	1	0.0260352	Brain_Cerebellum	0.0260352	Brain_Cerebellum	1	1	1	-2.22569	-2.22569	-2.22569	NA
ENSG00000160293.12	VAV2	0.0260724	1	1	0.0260724	Brain_Cerebellum	0.0260724	Brain_Cerebellum	1	1	1	-2.22513	-2.22513	-2.22513	NA
ENSG00000185658.9	BRWD1	0.0260797	2	1	0.00420503	Brain_Frontal_Cortex_BA9	0.500147	Brain_Hippocampus	1.26321	0.736786	1.26321	0.674259	2.86236	1.76831	1.547219103
ENSG00000228510.2	RP11-339B21.8	0.0261293	8	1	0.00903183	Brain_Anterior_cingulate_cortex_BA24	0.167387	Brain_Cortex	5.5722	0.0264052	5.5722	-2.61085	-1.38065	-1.92538	0.389454983
ENSG00000267692.1	TAF9P3	0.0262295	1	1	0.0262295	Brain_Cortex	0.0262295	Brain_Cortex	1	1	1	-2.2228	-2.2228	-2.2228	NA
ENSG00000067334.9	DNTTIP2	0.0262888	1	1	0.0262888	Brain_Hypothalamus	0.0262888	Brain_Hypothalamus	1	1	1	2.22192	2.22192	2.22192	NA
ENSG00000178252.13	WDR6	0.0263363	9	1	0.0145946	Brain_Substantia_nigra	0.223636	Brain_Nucleus_accumbens_basal_ganglia	7.57178	0.00495041	7.57178	1.21692	2.44228	2.01405	0.455574526
ENSG00000173542.4	MOB1B	0.026457	1	1	0.026457	Brain_Anterior_cingulate_cortex_BA24	0.026457	Brain_Anterior_cingulate_cortex_BA24	1	1	1	-2.21944	-2.21944	-2.21944	NA
ENSG00000182963.5	GJC1	0.0264707	2	1	0.0238071	Brain_Cerebellar_Hemisphere	0.0353791	Brain_Cerebellum	1.93364	0.0663554	1.93364	-2.26023	-2.10399	-2.18211	0.110475501
ENSG00000066382.12	MPPED2	0.0265701	1	1	0.0265701	Brain_Frontal_Cortex_BA9	0.0265701	Brain_Frontal_Cortex_BA9	1	1	1	-2.21778	-2.21778	-2.21778	NA
ENSG00000218208.1	RP11-367G18.2	0.0266147	1	1	0.0266147	Brain_Cerebellar_Hemisphere	0.0266147	Brain_Cerebellar_Hemisphere	1	1	1	2.21712	2.21712	2.21712	NA
ENSG00000100994.7	PYGB	0.0268403	4	1	0.0115179	Brain_Substantia_nigra	0.610996	Brain_Putamen_basal_ganglia	2.31302	0.11416	2.31302	-1.90967	2.52658	0.723871	1.943008746
ENSG00000117713.13	ARID1A	0.0268553	1	1	0.0268553	Brain_Cerebellum	0.0268553	Brain_Cerebellum	1	1	1	2.21361	2.21361	2.21361	NA
ENSG00000249846.2	RP11-77P16.4	0.0269104	11	1	0.0175773	Brain_Putamen_basal_ganglia	0.444195	Brain_Cerebellum	9.18009	0.00320001	9.18009	-2.37441	0.765128	-1.84246	0.889349519
ENSG00000114739.9	ACVR2B	0.0271845	2	1	0.0231169	Brain_Cerebellum	0.0529293	Brain_Cerebellar_Hemisphere	1.81375	0.186248	1.81375	1.9355	2.2715	2.1035	0.237587874
ENSG00000103175.6	WFDC1	0.0274274	1	1	0.0274274	Brain_Cortex	0.0274274	Brain_Cortex	1	1	1	-2.20538	-2.20538	-2.20538	NA
ENSG00000100823.7	APEX1	0.0275226	1	1	0.0275226	Brain_Nucleus_accumbens_basal_ganglia	0.0275226	Brain_Nucleus_accumbens_basal_ganglia	1	1	1	-2.20402	-2.20402	-2.20402	NA
ENSG00000175170.10	FAM182B	0.027575	13	1	0.0157067	Brain_Anterior_cingulate_cortex_BA24	0.155566	Brain_Substantia_nigra	10.6644	0.00528195	10.6644	1.42014	2.41566	1.98822	0.297433912
ENSG00000109917.6	ZNF259	0.0277065	1	1	0.0277065	Brain_Cortex	0.0277065	Brain_Cortex	1	1	1	2.20142	2.20142	2.20142	NA
ENSG00000111860.9	CEP85L	0.0278409	1	1	0.0278409	Brain_Cerebellum	0.0278409	Brain_Cerebellum	1	1	1	-2.19952	-2.19952	-2.19952	NA
ENSG00000165219.17	GAPVD1	0.0278495	1	1	0.0278495	Brain_Cerebellum	0.0278495	Brain_Cerebellum	1	1	1	2.1994	2.1994	2.1994	NA
ENSG00000225174.1	OSTM1-AS1	0.0279094	1	1	0.0279094	Brain_Hypothalamus	0.0279094	Brain_Hypothalamus	1	1	1	2.19856	2.19856	2.19856	NA
ENSG00000105613.5	MAST1	0.0279764	1	1	0.0279764	Brain_Hypothalamus	0.0279764	Brain_Hypothalamus	1	1	1	2.19762	2.19762	2.19762	NA
ENSG00000187166.1	H1FNT	0.0280028	3	1	0.0111045	Brain_Cortex	0.0617923	Brain_Cerebellum	2.779	0.0278941	2.779	1.86778	2.53939	2.12189	0.364402834
ENSG00000259417.2	RP11-2E17.1	0.0280588	6	1	0.0258653	Brain_Hypothalamus	0.223907	Brain_Cortex	3.13854	0.200958	3.13854	-2.22823	-1.21621	-1.72418	0.391219123
ENSG00000033327.8	GAB2	0.0280794	1	1	0.0280794	Brain_Cerebellum	0.0280794	Brain_Cerebellum	1	1	1	-2.19618	-2.19618	-2.19618	NA
ENSG00000125510.11	OPRL1	0.0280831	2	1	0.0130217	Brain_Cerebellar_Hemisphere	0.0768466	Brain_Cerebellum	1.87472	0.125281	1.87472	-2.48317	-1.76928	-2.12623	0.504796726
ENSG00000011295.11	TTC19	0.0281215	3	1	0.027979	Brain_Caudate_basal_ganglia	0.0795262	Brain_Amygdala	2.28594	0.276591	2.28594	1.75344	2.19758	1.91652	0.24444502
ENSG00000161281.6	COX7A1	0.0281553	6	1	0.0149358	Brain_Hypothalamus	0.26451	Brain_Nucleus_accumbens_basal_ganglia	3.80134	0.203379	3.80134	-2.43393	-1.11579	-1.75963	0.503405821
ENSG00000185666.10	SYN3	0.0281689	2	1	0.0913399	Brain_Cerebellum	0.154503	Brain_Substantia_nigra	1.00522	0.994784	1.00522	-1.42381	1.68837	0.132283	2.200641981
ENSG00000125912.6	NCLN	0.0282093	3	1	0.017163	Brain_Cerebellum	0.111225	Brain_Cortex	2.29413	0.302558	2.29413	-2.3832	-1.59271	-1.91867	0.41305651
ENSG00000236233.3	RP11-12A20.7	0.0282465	1	1	0.0282465	Brain_Caudate_basal_ganglia	0.0282465	Brain_Caudate_basal_ganglia	1	1	1	2.19385	2.19385	2.19385	NA
ENSG00000165821.7	SALL2	0.0283008	4	1	0.00837598	Brain_Cerebellar_Hemisphere	0.964548	Brain_Cortex	1.52075	0.4923	1.52075	-2.63653	-0.044447	-1.30857	1.058916352
ENSG00000088320.3	REM1	0.0283098	1	1	0.0283098	Brain_Spinal_cord_cervical_c-1	0.0283098	Brain_Spinal_cord_cervical_c-1	1	1	1	2.19297	2.19297	2.19297	NA
ENSG00000141084.6	RANBP10	0.0283106	2	1	0.033549	Brain_Cerebellum	0.0374432	Brain_Cortex	1.83959	0.160409	1.83959	2.0809	2.12545	2.10317	0.031504084
ENSG00000186453.8	FAM228A	0.0284057	7	1	0.00717645	Brain_Cortex	0.731272	Brain_Frontal_Cortex_BA9	4.46403	0.128005	4.46403	0.343434	2.68854	1.69492	0.896302808
ENSG00000171703.12	TCEA2	0.0284707	3	1	0.00821474	Brain_Cerebellar_Hemisphere	0.361966	Brain_Hypothalamus	1.80619	0.361921	1.80619	0.911625	2.64311	1.62243	0.906385233
ENSG00000147434.4	CHRNA6	0.0286427	2	1	0.0275401	Brain_Cerebellar_Hemisphere	0.0326371	Brain_Cerebellum	1.96683	0.0331668	1.96683	2.13652	2.20378	2.17015	0.047557439
ENSG00000087299.7	L2HGDH	0.0286575	1	1	0.0286575	Brain_Cerebellum	0.0286575	Brain_Cerebellum	1	1	1	-2.18817	-2.18817	-2.18817	NA
ENSG00000161914.5	ZNF653	0.0288045	1	1	0.0288045	Brain_Amygdala	0.0288045	Brain_Amygdala	1	1	1	2.18615	2.18615	2.18615	NA
ENSG00000107874.6	CUEDC2	0.0288453	3	1	0.00911987	Brain_Cerebellum	0.245891	Brain_Anterior_cingulate_cortex_BA24	2.27747	0.268417	2.27747	1.16039	2.60753	1.88544	0.723574223
ENSG00000169599.8	NFU1	0.0290987	1	1	0.0290987	Brain_Hippocampus	0.0290987	Brain_Hippocampus	1	1	1	-2.18215	-2.18215	-2.18215	NA
ENSG00000055044.6	NOP58	0.0294622	1	1	0.0294622	Brain_Caudate_basal_ganglia	0.0294622	Brain_Caudate_basal_ganglia	1	1	1	-2.17725	-2.17725	-2.17725	NA
ENSG00000143140.6	GJA5	0.0294648	1	1	0.0294648	Brain_Substantia_nigra	0.0294648	Brain_Substantia_nigra	1	1	1	2.17721	2.17721	2.17721	NA
ENSG00000204519.6	ZNF551	0.029477	1	1	0.029477	Brain_Hypothalamus	0.029477	Brain_Hypothalamus	1	1	1	-2.17705	-2.17705	-2.17705	NA
ENSG00000259362.2	RP11-307C19.1	0.029489	10	1	0.00681066	Brain_Cerebellar_Hemisphere	0.387151	Brain_Nucleus_accumbens_basal_ganglia	7.04947	0.025357	7.04947	0.864796	2.70596	1.80671	0.608566465
ENSG00000198231.8	DDX42	0.0295493	12	1	0.0120482	Brain_Anterior_cingulate_cortex_BA24	0.410542	Brain_Nucleus_accumbens_basal_ganglia	10.1355	0.00181564	10.1355	0.82294	2.51073	1.96736	0.537401686
ENSG00000165269.8	AQP7	0.0296128	10	1	0.025948	Brain_Amygdala	0.626891	Brain_Substantia_nigra	7.06139	0.0226559	7.06139	-0.486108	2.22699	1.71188	0.800052605
ENSG00000164849.7	GPR146	0.0297035	1	1	0.0297035	Brain_Cerebellar_Hemisphere	0.0297035	Brain_Cerebellar_Hemisphere	1	1	1	2.17402	2.17402	2.17402	NA
ENSG00000205015.1	RP11-46C24.3	0.0297183	2	1	0.0367403	Brain_Cerebellum	0.0406203	Brain_Cerebellar_Hemisphere	1.81004	0.189964	1.81004	-2.08864	-2.04739	-2.06801	0.029170279
ENSG00000258675.1	RP11-299L17.3	0.0297718	1	1	0.0297718	Brain_Nucleus_accumbens_basal_ganglia	0.0297718	Brain_Nucleus_accumbens_basal_ganglia	1	1	1	2.17311	2.17311	2.17311	NA
ENSG00000141699.6	FAM134C	0.0299692	2	1	0.00209172	Brain_Frontal_Cortex_BA9	0.9499	Brain_Cerebellar_Hemisphere	1.04625	0.953753	1.04625	-3.07689	-0.0628324	-1.56986	2.131260814
ENSG00000092871.12	RFFL	0.0300737	2	1	0.102663	Brain_Anterior_cingulate_cortex_BA24	0.110615	Brain_Putamen_basal_ganglia	1.10698	0.893021	1.10698	1.59543	1.63208	1.61376	0.025911194
ENSG00000180228.8	PRKRA	0.030256	1	1	0.030256	Brain_Cerebellum	0.030256	Brain_Cerebellum	1	1	1	-2.16672	-2.16672	-2.16672	NA
ENSG00000204713.6	TRIM27	0.0302673	1	1	0.0302673	Brain_Nucleus_accumbens_basal_ganglia	0.0302673	Brain_Nucleus_accumbens_basal_ganglia	1	1	1	-2.16657	-2.16657	-2.16657	NA
ENSG00000250318.1	CTA-963H5.5	0.030304	2	1	0.00316872	Brain_Anterior_cingulate_cortex_BA24	0.633947	Brain_Caudate_basal_ganglia	1.25158	0.748421	1.25158	0.476178	2.95088	1.71353	1.749877375
ENSG00000251623.1	RP11-826N14.4	0.0304319	6	1	0.008653	Brain_Cerebellar_Hemisphere	0.377038	Brain_Frontal_Cortex_BA9	3.67853	0.111522	3.67853	-2.62547	-0.883367	-1.65522	0.709561166
ENSG00000037042.8	TUBG2	0.0305647	12	1	0.00173202	Brain_Spinal_cord_cervical_c-1	0.67985	Brain_Hypothalamus	9.7582	0.0169419	9.7582	-3.13271	-0.412668	-1.90459	0.740511399
ENSG00000248469.1	RP11-826N14.2	0.0306629	5	1	0.00648199	Brain_Caudate_basal_ganglia	0.356382	Brain_Frontal_Cortex_BA9	3.21832	0.163707	3.21832	-2.72235	-0.922282	-1.68307	0.68902967
ENSG00000224677.1	AC011330.6	0.0309669	1	1	0.0309669	Brain_Cerebellum	0.0309669	Brain_Cerebellum	1	1	1	-2.1575	-2.1575	-2.1575	NA
ENSG00000157933.9	SKI	0.0310089	2	1	0.00724668	Brain_Nucleus_accumbens_basal_ganglia	0.646643	Brain_Amygdala	1.06212	0.937878	1.06212	0.458431	2.68529	1.57186	1.574627766
ENSG00000068885.10	IFT80	0.0311025	5	1	0.030969	Brain_Caudate_basal_ganglia	0.295332	Brain_Amygdala	3.09969	0.047267	3.09969	-2.15747	-1.0465	-1.64183	0.521036803
ENSG00000162366.3	PDZK1IP1	0.0312999	3	1	0.024653	Brain_Cortex	0.0982757	Brain_Caudate_basal_ganglia	2.68972	0.137474	2.68972	-2.2468	-1.65327	-2.03752	0.333211179
ENSG00000204556.4	CTD-2514C3.1	0.0314459	2	1	0.0286613	Brain_Cerebellar_Hemisphere	0.102769	Brain_Cerebellum	1.57613	0.423875	1.57613	-2.18811	-1.63158	-1.90985	0.393531705
ENSG00000242866.5	STRC	0.0315608	9	1	0.0197433	Brain_Nucleus_accumbens_basal_ganglia	0.100332	Brain_Amygdala	7.69322	0.0203502	7.69322	-2.33119	-1.64325	-1.98529	0.246027137
ENSG00000217416.3	ISCA1P1	0.0315831	2	1	0.0481355	Brain_Caudate_basal_ganglia	0.205584	Brain_Nucleus_accumbens_basal_ganglia	1.13724	0.862756	1.13724	-1.97617	1.2658	-0.355185	2.292420186
ENSG00000156256.10	USP16	0.0316349	1	1	0.0316349	Brain_Cerebellum	0.0316349	Brain_Cerebellum	1	1	1	2.14899	2.14899	2.14899	NA
ENSG00000100523.10	DDHD1	0.031717	1	1	0.031717	Brain_Hypothalamus	0.031717	Brain_Hypothalamus	1	1	1	2.14796	2.14796	2.14796	NA
ENSG00000112357.8	PEX7	0.0318031	10	1	0.0101097	Brain_Putamen_basal_ganglia	0.297936	Brain_Cerebellum	6.01044	0.0208894	6.01044	-2.57205	-1.04087	-1.64272	0.46830059
ENSG00000214226.4	C17orf67	0.0319	4	1	0.0169586	Brain_Caudate_basal_ganglia	0.306214	Brain_Nucleus_accumbens_basal_ganglia	2.2733	0.376611	2.2733	1.0232	2.3876	1.61375	0.631778556
ENSG00000114021.7	NIT2	0.0320387	10	1	0.0109723	Brain_Nucleus_accumbens_basal_ganglia	0.206307	Brain_Substantia_nigra	8.3475	0.000506966	8.3475	1.26379	2.54358	1.95298	0.336724942
ENSG00000099377.9	HSD3B7	0.0321264	2	1	0.0106379	Brain_Cortex	0.136972	Brain_Caudate_basal_ganglia	1.77863	0.221369	1.77863	1.48716	2.55438	2.02077	0.754633711
ENSG00000064201.11	TSPAN32	0.0321284	3	1	0.00410567	Brain_Substantia_nigra	0.414889	Brain_Spinal_cord_cervical_c-1	1.54763	0.416158	1.54763	-0.980624	2.86993	0.901541	1.926722784
ENSG00000178935.5	ZNF552	0.0322231	1	1	0.0322231	Brain_Anterior_cingulate_cortex_BA24	0.0322231	Brain_Anterior_cingulate_cortex_BA24	1	1	1	-2.14163	-2.14163	-2.14163	NA
ENSG00000162929.9	KIAA1841	0.0322602	6	1	0.0146713	Brain_Putamen_basal_ganglia	0.228987	Brain_Anterior_cingulate_cortex_BA24	3.31625	0.309219	3.31625	-2.44039	-1.20297	-1.58336	0.46210948
ENSG00000157895.7	C12orf43	0.0322733	6	1	0.0222315	Brain_Cerebellum	0.908077	Brain_Cortex	4.30059	0.0421639	4.30059	-2.28639	0.115464	-1.68495	0.904521831
ENSG00000159164.5	SV2A	0.0322831	3	1	0.0368103	Brain_Spinal_cord_cervical_c-1	0.685892	Brain_Substantia_nigra	1.14921	0.826598	1.14921	-1.29857	2.08786	0.128286	1.754941939
ENSG00000027001.7	MIPEP	0.0323917	10	1	0.0215295	Brain_Amygdala	0.141857	Brain_Frontal_Cortex_BA9	8.37248	0.00908525	8.37248	-2.29857	-1.46891	-1.9461	0.294985933
ENSG00000185905.3	C16orf54	0.0324071	1	1	0.0324071	Brain_Hippocampus	0.0324071	Brain_Hippocampus	1	1	1	-2.13935	-2.13935	-2.13935	NA
ENSG00000171700.9	RGS19	0.032452	2	1	0.0253361	Brain_Cerebellum	0.0440151	Brain_Cerebellar_Hemisphere	1.97445	0.0255508	1.97445	-2.23624	-2.01395	-2.12509	0.157184421
ENSG00000214870.4	AC004540.5	0.0325015	10	1	0.0156214	Brain_Cerebellar_Hemisphere	0.218745	Brain_Spinal_cord_cervical_c-1	8.51663	0.0121579	8.51663	1.22987	2.41764	1.96632	0.320289595
ENSG00000232453.1	RP4-794H19.1	0.0327982	1	1	0.0327982	Brain_Spinal_cord_cervical_c-1	0.0327982	Brain_Spinal_cord_cervical_c-1	1	1	1	-2.13454	-2.13454	-2.13454	NA
ENSG00000206190.7	ATP10A	0.0331172	3	1	0.0260304	Brain_Cerebellum	0.724321	Brain_Cortex	1.2913	0.698822	1.2913	0.352689	2.22576	1.23876	0.940603346
ENSG00000130313.2	PGLS	0.0331393	1	1	0.0331393	Brain_Caudate_basal_ganglia	0.0331393	Brain_Caudate_basal_ganglia	1	1	1	-2.13039	-2.13039	-2.13039	NA
ENSG00000183323.8	CCDC125	0.0331464	3	1	0.0175711	Brain_Cerebellum	0.188585	Brain_Cerebellar_Hemisphere	1.92084	0.241563	1.92084	1.31478	2.37453	1.69039	0.593436239
ENSG00000166676.10	TVP23A	0.0333061	1	1	0.0333061	Brain_Frontal_Cortex_BA9	0.0333061	Brain_Frontal_Cortex_BA9	1	1	1	2.12837	2.12837	2.12837	NA
ENSG00000198898.8	CAPZA2	0.0334368	1	1	0.0334368	Brain_Cerebellum	0.0334368	Brain_Cerebellum	1	1	1	2.1268	2.1268	2.1268	NA
ENSG00000107902.9	LHPP	0.0337285	9	1	0.0111226	Brain_Cerebellum	0.506993	Brain_Nucleus_accumbens_basal_ganglia	6.14098	0.0400913	6.14098	0.663527	2.53882	1.75079	0.612103074
ENSG00000226450.2	CYP2D8P1	0.0337782	6	1	0.00256956	Brain_Hypothalamus	0.494554	Brain_Hippocampus	3.5804	0.0782401	3.5804	0.683084	3.01503	1.6222	0.834199841
ENSG00000197586.8	ENTPD6	0.0338597	2	1	0.0239553	Brain_Cerebellar_Hemisphere	0.0551667	Brain_Cerebellum	1.93635	0.0636507	1.93635	-2.25785	-1.91756	-2.0877	0.240617827
ENSG00000144741.13	SLC25A26	0.0340894	11	1	0.00746361	Brain_Frontal_Cortex_BA9	0.326189	Brain_Spinal_cord_cervical_c-1	9.79857	0.00521181	9.79857	0.981819	2.67542	1.98419	0.50024818
ENSG00000256060.2	TRAPPC2P1	0.0340903	2	1	0.00225725	Brain_Frontal_Cortex_BA9	0.983658	Brain_Hippocampus	1.02479	0.975214	1.02479	-3.05412	-0.0204825	-1.5373	2.145102982
ENSG00000143951.11	WDPCP	0.0341717	3	1	0.010783	Brain_Cerebellum	0.601207	Brain_Anterior_cingulate_cortex_BA24	1.75026	0.456492	1.75026	-2.54965	-0.522666	-1.5384	1.0135009
ENSG00000165912.11	PACSIN3	0.0342797	1	1	0.0342797	Brain_Cerebellum	0.0342797	Brain_Cerebellum	1	1	1	2.11677	2.11677	2.11677	NA
ENSG00000140522.7	RLBP1	0.0343402	4	1	0.0135605	Brain_Hypothalamus	0.81746	Brain_Nucleus_accumbens_basal_ganglia	2.60517	0.133378	2.60517	0.230813	2.4687	1.56533	0.982281753
ENSG00000197291.4	RAMP2-AS1	0.0344611	1	1	0.0344611	Brain_Putamen_basal_ganglia	0.0344611	Brain_Putamen_basal_ganglia	1	1	1	2.11464	2.11464	2.11464	NA
ENSG00000162222.9	TTC9C	0.0344768	4	1	0.017616	Brain_Cerebellum	0.296279	Brain_Anterior_cingulate_cortex_BA24	2.82069	0.0343693	2.82069	-2.37359	-1.04445	-1.71928	0.659080961
ENSG00000247596.4	TWF2	0.0345887	2	1	0.00419074	Brain_Amygdala	0.88852	Brain_Hippocampus	1.01019	0.989815	1.01019	-2.86344	0.140177	-1.36163	2.123874937
ENSG00000167702.7	KIFC2	0.0346222	4	1	0.0642359	Brain_Cerebellar_Hemisphere	0.499546	Brain_Caudate_basal_ganglia	2.01748	0.161177	2.01748	0.675204	1.85054	1.44808	0.532097499
ENSG00000261462.1	CTA-254O6.1	0.0346471	1	1	0.0346471	Brain_Caudate_basal_ganglia	0.0346471	Brain_Caudate_basal_ganglia	1	1	1	2.11246	2.11246	2.11246	NA
ENSG00000177409.7	SAMD9L	0.0346733	8	1	0.0199477	Brain_Frontal_Cortex_BA9	0.218166	Brain_Anterior_cingulate_cortex_BA24	5.86834	0.0296181	5.86834	-2.32733	-1.23142	-1.80984	0.420994206
ENSG00000227078.1	AC004448.2	0.0347464	3	1	0.0117058	Brain_Cortex	0.106332	Brain_Cerebellum	2.44468	0.124671	2.44468	1.6149	2.52089	1.93167	0.510759079
ENSG00000151893.10	CACUL1	0.0347631	3	1	0.0496272	Brain_Substantia_nigra	0.0942615	Brain_Cerebellum	2.16223	0.247001	2.16223	-1.96316	-1.67333	-1.78976	0.153083883
ENSG00000246082.2	NUDT16P	0.0348123	4	1	0.028202	Brain_Cerebellum	0.931355	Brain_Frontal_Cortex_BA9	1.65456	0.415466	1.65456	-0.398042	2.19446	0.926534	1.274505588
ENSG00000203791.9	METTL10	0.0348413	11	1	0.019497	Brain_Nucleus_accumbens_basal_ganglia	0.390387	Brain_Amygdala	8.19034	0.0422235	8.19034	-2.33589	-0.858915	-1.80022	0.518622002
ENSG00000151164.14	RAD9B	0.0349409	1	1	0.0349409	Brain_Nucleus_accumbens_basal_ganglia	0.0349409	Brain_Nucleus_accumbens_basal_ganglia	1	1	1	-2.10904	-2.10904	-2.10904	NA
ENSG00000119778.10	ATAD2B	0.0349444	2	1	0.0482855	Brain_Cerebellar_Hemisphere	0.0786585	Brain_Cerebellum	1.56682	0.433183	1.56682	1.75852	1.97485	1.86669	0.152964087
ENSG00000077152.5	UBE2T	0.035033	1	1	0.035033	Brain_Frontal_Cortex_BA9	0.035033	Brain_Frontal_Cortex_BA9	1	1	1	-2.10798	-2.10798	-2.10798	NA
ENSG00000251381.2	LINC00958	0.0351181	1	1	0.0351181	Brain_Cortex	0.0351181	Brain_Cortex	1	1	1	2.10699	2.10699	2.10699	NA
ENSG00000232024.2	LSM12P1	0.0351601	1	1	0.0351601	Brain_Putamen_basal_ganglia	0.0351601	Brain_Putamen_basal_ganglia	1	1	1	2.10651	2.10651	2.10651	NA
ENSG00000272994.1	RP11-332H14.2	0.0352038	1	1	0.0352038	Brain_Cerebellum	0.0352038	Brain_Cerebellum	1	1	1	-2.10601	-2.10601	-2.10601	NA
ENSG00000162368.9	CMPK1	0.0352613	3	1	0.0624398	Brain_Cerebellum	0.610762	Brain_Amygdala	1.09301	0.919537	1.09301	-1.82987	1.86316	-0.158564	1.871284508
ENSG00000133475.12	GGT2	0.0353419	1	1	0.0353419	Brain_Caudate_basal_ganglia	0.0353419	Brain_Caudate_basal_ganglia	1	1	1	2.10442	2.10442	2.10442	NA
ENSG00000233265.1	MICF	0.0354072	2	1	0.0235203	Brain_Cerebellum	0.0921687	Brain_Cerebellar_Hemisphere	1.76188	0.238119	1.76188	-2.26488	-1.68407	-1.97447	0.410693646
ENSG00000075643.5	MOCOS	0.0354262	5	1	0.0156513	Brain_Hypothalamus	0.98551	Brain_Cerebellar_Hemisphere	1.89207	0.478488	1.89207	0.0181615	2.41695	1.24489	0.936978711
ENSG00000127054.14	CPSF3L	0.0355137	5	1	0.0151581	Brain_Cerebellar_Hemisphere	0.186238	Brain_Caudate_basal_ganglia	4.31123	0.0217788	4.31123	1.32179	2.42858	1.93692	0.429110952
ENSG00000259419.2	HNRNPCP3	0.0356694	1	1	0.0356694	Brain_Anterior_cingulate_cortex_BA24	0.0356694	Brain_Anterior_cingulate_cortex_BA24	1	1	1	-2.10068	-2.10068	-2.10068	NA
ENSG00000010361.9	FUZ	0.035686	1	1	0.035686	Brain_Cerebellar_Hemisphere	0.035686	Brain_Cerebellar_Hemisphere	1	1	1	-2.10049	-2.10049	-2.10049	NA
ENSG00000154945.6	ANKRD40	0.0358706	2	1	0.0541992	Brain_Cerebellum	0.0969705	Brain_Cerebellar_Hemisphere	1.45937	0.540628	1.45937	1.65972	1.92524	1.79248	0.187750793
ENSG00000143157.7	POGK	0.0360027	1	1	0.0360027	Brain_Frontal_Cortex_BA9	0.0360027	Brain_Frontal_Cortex_BA9	1	1	1	-2.0969	-2.0969	-2.0969	NA
ENSG00000273295.1	AP000350.5	0.0360326	13	1	0.0217348	Brain_Amygdala	0.258144	Brain_Frontal_Cortex_BA9	11.6127	0.0143095	11.6127	1.13079	2.29497	1.97609	0.286482345
ENSG00000179967.11	PPP1R14BP3	0.0360581	1	1	0.0360581	Brain_Putamen_basal_ganglia	0.0360581	Brain_Putamen_basal_ganglia	1	1	1	-2.09627	-2.09627	-2.09627	NA
ENSG00000183291.11	15-Sep	0.0361546	7	1	0.0172679	Brain_Putamen_basal_ganglia	0.474405	Brain_Anterior_cingulate_cortex_BA24	5.1617	0.0166289	5.1617	-2.38095	-0.71533	-1.78694	0.596230563
ENSG00000099984.6	GSTT2	0.0361883	13	1	0.0153958	Brain_Caudate_basal_ganglia	0.38844	Brain_Spinal_cord_cervical_c-1	10.1687	0.0243999	10.1687	-2.42293	-0.862451	-1.84155	0.452925314
ENSG00000175691.8	ZNF77	0.0363009	1	1	0.0363009	Brain_Amygdala	0.0363009	Brain_Amygdala	1	1	1	-2.09354	-2.09354	-2.09354	NA
ENSG00000239672.3	NME1	0.0364329	13	1	0.0135242	Brain_Caudate_basal_ganglia	0.781026	Brain_Substantia_nigra	10.6665	0.000436131	10.6665	0.277983	2.46966	1.84111	0.57468811
ENSG00000225746.4	AL132709.5	0.0365129	10	1	0.00852007	Brain_Anterior_cingulate_cortex_BA24	0.285401	Brain_Cortex	8.88646	0.00309605	8.88646	1.06827	2.63073	1.96419	0.493214765
ENSG00000134899.13	ERCC5	0.0365545	2	1	0.0548208	Brain_Hypothalamus	0.0892157	Brain_Caudate_basal_ganglia	1.49887	0.50113	1.49887	1.69955	1.92029	1.80992	0.156090002
ENSG00000133789.10	SWAP70	0.0366088	3	1	0.0454512	Brain_Frontal_Cortex_BA9	0.512209	Brain_Cerebellum	1.41136	0.595239	1.41136	0.655402	2.00045	1.35927	0.674713229
ENSG00000213190.2	MLLT11	0.0367591	1	1	0.0367591	Brain_Nucleus_accumbens_basal_ganglia	0.0367591	Brain_Nucleus_accumbens_basal_ganglia	1	1	1	-2.08843	-2.08843	-2.08843	NA
ENSG00000239475.1	HYDIN2	0.0368027	2	1	0.0326066	Brain_Cortex	0.117136	Brain_Frontal_Cortex_BA9	1.57335	0.426646	1.57335	-2.13689	-1.56691	-1.8519	0.403041442
ENSG00000135736.5	CCDC102A	0.0368189	1	1	0.0368189	Brain_Nucleus_accumbens_basal_ganglia	0.0368189	Brain_Nucleus_accumbens_basal_ganglia	1	1	1	2.08777	2.08777	2.08777	NA
ENSG00000138085.12	ATRAID	0.0368509	5	1	0.00728239	Brain_Cerebellar_Hemisphere	0.445088	Brain_Hippocampus	3.92026	0.054131	3.92026	-2.68365	-0.763629	-1.81834	0.767959874
ENSG00000259411.1	HNRNPA1P45	0.0369517	1	1	0.0369517	Brain_Cerebellar_Hemisphere	0.0369517	Brain_Cerebellar_Hemisphere	1	1	1	-2.0863	-2.0863	-2.0863	NA
ENSG00000073756.7	PTGS2	0.0369953	2	1	0.000372011	Brain_Cerebellar_Hemisphere	0.9225	Brain_Cortex	1.53653	0.463468	1.53653	-3.55918	-0.0972856	-1.82823	2.44793061
ENSG00000168569.7	TMEM223	0.0370632	5	1	0.040704	Brain_Anterior_cingulate_cortex_BA24	0.529782	Brain_Hippocampus	2.39459	0.41807	2.39459	-2.04653	-0.628339	-1.40044	0.526349608
ENSG00000147650.7	LRP12	0.0373924	2	1	0.0264834	Brain_Cerebellum	0.109523	Brain_Cerebellar_Hemisphere	1.68354	0.316457	1.68354	-2.21905	-1.60034	-1.90969	0.437492535
ENSG00000114654.6	EFCC1	0.0374834	2	1	0.124664	Brain_Cerebellum	0.147144	Brain_Hypothalamus	1.02942	0.970578	1.02942	1.44969	1.53549	1.49259	0.060666402
ENSG00000251474.2	RPL32P3	0.0375035	9	1	0.020199	Brain_Cerebellum	0.316529	Brain_Amygdala	7.32107	0.00780755	7.32107	-2.32263	1.00162	-1.75402	1.061712101
ENSG00000169116.7	PARM1	0.0375322	1	1	0.0375322	Brain_Cerebellum	0.0375322	Brain_Cerebellum	1	1	1	2.07993	2.07993	2.07993	NA
ENSG00000236078.1	AC095067.1	0.0375417	2	1	0.0244542	Brain_Cerebellum	0.380871	Brain_Caudate_basal_ganglia	1.12967	0.870326	1.12967	-2.24992	-0.876293	-1.56311	0.971298424
ENSG00000271265.1	RP11-230C9.4	0.0375452	5	1	0.0246526	Brain_Putamen_basal_ganglia	0.380227	Brain_Nucleus_accumbens_basal_ganglia	3.3562	0.098952	3.3562	-2.2468	-0.877478	-1.679	0.541156786
ENSG00000167232.9	ZNF91	0.0375807	1	1	0.0375807	Brain_Cortex	0.0375807	Brain_Cortex	1	1	1	2.0794	2.0794	2.0794	NA
ENSG00000162419.8	GMEB1	0.0376372	2	1	0.0107255	Brain_Anterior_cingulate_cortex_BA24	0.61185	Brain_Caudate_basal_ganglia	1.08267	0.917329	1.08267	0.507435	2.55152	1.52948	1.445383909
ENSG00000165388.8	ZNF488	0.0376795	7	1	0.00598814	Brain_Putamen_basal_ganglia	0.917513	Brain_Cerebellum	3.62922	0.0494865	3.62922	-2.74843	0.625842	-1.07619	1.409917298
ENSG00000132670.16	PTPRA	0.0376954	1	1	0.0376954	Brain_Frontal_Cortex_BA9	0.0376954	Brain_Frontal_Cortex_BA9	1	1	1	2.07815	2.07815	2.07815	NA
ENSG00000196189.8	SEMA4A	0.0379443	2	1	0.0213978	Brain_Cerebellar_Hemisphere	0.214501	Brain_Caudate_basal_ganglia	1.45641	0.543592	1.45641	1.24128	2.30089	1.77109	0.749255819
ENSG00000169193.7	CCDC126	0.0380302	1	1	0.0380302	Brain_Cortex	0.0380302	Brain_Cortex	1	1	1	-2.07453	-2.07453	-2.07453	NA
ENSG00000269962.1	RP13-238F13.5	0.0381694	2	1	0.01528	Brain_Hippocampus	0.542111	Brain_Spinal_cord_cervical_c-1	1.07192	0.928083	1.07192	-0.609624	2.42567	0.908025	2.146279756
ENSG00000129422.9	MTUS1	0.0381874	8	1	0.0177755	Brain_Anterior_cingulate_cortex_BA24	0.652049	Brain_Cerebellar_Hemisphere	4.98555	0.0622048	4.98555	-2.37026	-0.450917	-1.55721	0.620935275
ENSG00000232022.2	RP5-1109J22.1	0.0382142	11	1	0.0118621	Brain_Hypothalamus	0.116992	Brain_Nucleus_accumbens_basal_ganglia	9.59077	0.013344	9.59077	-2.51622	-1.56753	-1.93214	0.331679482
ENSG00000182318.5	ZSCAN22	0.0382979	2	1	0.0304165	Brain_Cerebellum	0.0730376	Brain_Spinal_cord_cervical_c-1	1.82439	0.175614	1.82439	1.7926	2.16462	1.97861	0.263063286
ENSG00000168952.11	STXBP6	0.0384671	2	1	0.0619024	Brain_Hippocampus	0.272118	Brain_Cortex	1.02613	0.973872	1.02613	-1.0982	1.86699	0.384398	2.096708272
ENSG00000165934.8	CPSF2	0.0384858	3	1	0.0438608	Brain_Hippocampus	0.140062	Brain_Cortex	2.3376	0.0530037	2.3376	1.47556	2.01542	1.81188	0.293403536
ENSG00000243480.3	AMY2A	0.0385104	4	1	0.0124855	Brain_Cortex	0.526003	Brain_Caudate_basal_ganglia	1.77314	0.381934	1.77314	0.634119	2.49812	1.39096	0.830700703
ENSG00000237636.2	ANKRD26P3	0.0388072	3	1	0.0429741	Brain_Cortex	0.0599773	Brain_Hippocampus	2.74092	0.0605853	2.74092	-2.02396	-1.88096	-1.97409	0.080719119
ENSG00000188227.8	ZNF793	0.0388846	2	1	0.0363646	Brain_Cerebellum	0.293182	Brain_Caudate_basal_ganglia	1.15857	0.841431	1.15857	1.05117	2.09283	1.572	0.73656527
ENSG00000091137.7	SLC26A4	0.0389	1	1	0.0389	Brain_Caudate_basal_ganglia	0.0389	Brain_Caudate_basal_ganglia	1	1	1	2.06524	2.06524	2.06524	NA
ENSG00000226763.3	SRRM5	0.0389288	1	1	0.0389288	Brain_Substantia_nigra	0.0389288	Brain_Substantia_nigra	1	1	1	2.06494	2.06494	2.06494	NA
ENSG00000225282.1	AP000350.6	0.0389901	13	1	0.0274066	Brain_Caudate_basal_ganglia	0.228746	Brain_Substantia_nigra	10.635	0.0160283	10.635	1.2036	2.20568	1.85594	0.30686242
ENSG00000161609.5	CCDC155	0.0393545	3	1	0.0297025	Brain_Cerebellum	0.674804	Brain_Spinal_cord_cervical_c-1	1.99742	0.0468708	1.99742	-2.17403	-0.419564	-1.50278	0.947007067
ENSG00000236801.1	RPL24P8	0.039393	2	1	0.112243	Brain_Anterior_cingulate_cortex_BA24	0.137219	Brain_Substantia_nigra	1.11362	0.886379	1.11362	-1.58819	1.48623	-0.0509828	2.173942724
ENSG00000243795.1	RP11-572M11.3	0.0395302	7	1	0.0263807	Brain_Cerebellar_Hemisphere	0.456802	Brain_Anterior_cingulate_cortex_BA24	5.2758	0.00273262	5.2758	-2.22056	-0.744123	-1.7363	0.529215426
ENSG00000237604.1	AP001056.1	0.0396548	1	1	0.0396548	Brain_Putamen_basal_ganglia	0.0396548	Brain_Putamen_basal_ganglia	1	1	1	2.05733	2.05733	2.05733	NA
ENSG00000215914.3	MMP23A	0.0397899	7	1	0.0159111	Brain_Frontal_Cortex_BA9	0.334136	Brain_Caudate_basal_ganglia	4.08245	0.145444	4.08245	-0.965817	2.41095	1.46386	1.163995184
ENSG00000167186.6	COQ7	0.0398189	4	1	0.00787166	Brain_Hypothalamus	0.430299	Brain_Caudate_basal_ganglia	2.86847	0.155457	2.86847	0.788679	2.65753	1.74548	1.003465613
ENSG00000233170.3	RP11-863K10.4	0.0398693	1	1	0.0398693	Brain_Caudate_basal_ganglia	0.0398693	Brain_Caudate_basal_ganglia	1	1	1	2.0551	2.0551	2.0551	NA
ENSG00000138400.8	MDH1B	0.0399364	10	1	0.00266188	Brain_Caudate_basal_ganglia	0.204056	Brain_Hippocampus	8.12201	0.00948461	8.12201	1.27008	3.00431	1.87352	0.476323244
ENSG00000188282.8	RUFY4	0.0400211	3	1	0.0236347	Brain_Anterior_cingulate_cortex_BA24	0.421042	Brain_Frontal_Cortex_BA9	1.9681	0.290029	1.9681	0.804614	2.26302	1.67872	0.771186371
ENSG00000175322.7	ZNF519	0.0400224	9	1	0.0288697	Brain_Caudate_basal_ganglia	0.145126	Brain_Anterior_cingulate_cortex_BA24	7.53486	0.00511643	7.53486	1.45697	2.18526	1.89345	0.23000382
ENSG00000178971.9	CTC1	0.040023	1	1	0.040023	Brain_Cerebellum	0.040023	Brain_Cerebellum	1	1	1	-2.05351	-2.05351	-2.05351	NA
ENSG00000182575.7	NXPH3	0.0400324	1	1	0.0400324	Brain_Substantia_nigra	0.0400324	Brain_Substantia_nigra	1	1	1	2.05341	2.05341	2.05341	NA
ENSG00000157734.9	SNX22	0.0400955	1	1	0.0400955	Brain_Hypothalamus	0.0400955	Brain_Hypothalamus	1	1	1	2.05276	2.05276	2.05276	NA
ENSG00000138100.9	TRIM54	0.0401048	1	1	0.0401048	Brain_Anterior_cingulate_cortex_BA24	0.0401048	Brain_Anterior_cingulate_cortex_BA24	1	1	1	-2.05267	-2.05267	-2.05267	NA
ENSG00000177380.9	PPFIA3	0.0401222	1	1	0.0401222	Brain_Spinal_cord_cervical_c-1	0.0401222	Brain_Spinal_cord_cervical_c-1	1	1	1	2.05249	2.05249	2.05249	NA
ENSG00000140995.12	DEF8	0.0401263	4	1	0.0321961	Brain_Cortex	0.144491	Brain_Cerebellar_Hemisphere	2.92403	0.228442	2.92403	-2.14197	-1.45927	-1.74758	0.295375573
ENSG00000102710.15	SUPT20H	0.0401319	1	1	0.0401319	Brain_Caudate_basal_ganglia	0.0401319	Brain_Caudate_basal_ganglia	1	1	1	-2.05239	-2.05239	-2.05239	NA
ENSG00000141744.3	PNMT	0.0402468	1	1	0.0402468	Brain_Cerebellar_Hemisphere	0.0402468	Brain_Cerebellar_Hemisphere	1	1	1	-2.05121	-2.05121	-2.05121	NA
ENSG00000170425.3	ADORA2B	0.040259	4	1	0.0317988	Brain_Cerebellar_Hemisphere	0.153825	Brain_Putamen_basal_ganglia	3.26513	0.0543398	3.26513	-2.14693	-1.42615	-1.83805	0.300892351
ENSG00000240972.1	MIF	0.0403638	1	1	0.0403638	Brain_Spinal_cord_cervical_c-1	0.0403638	Brain_Spinal_cord_cervical_c-1	1	1	1	2.05001	2.05001	2.05001	NA
ENSG00000129968.11	ABHD17A	0.0406008	2	1	0.0561355	Brain_Hypothalamus	0.302283	Brain_Cerebellar_Hemisphere	1.03189	0.96811	1.03189	-1.90998	-1.03155	-1.47077	0.621145696
ENSG00000178802.13	MPI	0.0406082	9	1	0.0145598	Brain_Frontal_Cortex_BA9	0.281566	Brain_Substantia_nigra	7.93313	0.0310223	7.93313	-2.44315	-1.07681	-1.91403	0.435219779
ENSG00000141577.9	AZI1	0.0406262	1	1	0.0406262	Brain_Cerebellum	0.0406262	Brain_Cerebellum	1	1	1	-2.04732	-2.04732	-2.04732	NA
ENSG00000219392.1	RP1-265C24.5	0.0406597	12	1	0.0099005	Brain_Cerebellum	0.128314	Brain_Hippocampus	10.343	0.00499084	10.343	1.52078	2.57929	1.90082	0.268428116
ENSG00000129515.14	SNX6	0.040786	1	1	0.040786	Brain_Spinal_cord_cervical_c-1	0.040786	Brain_Spinal_cord_cervical_c-1	1	1	1	-2.0457	-2.0457	-2.0457	NA
ENSG00000270562.1	RP11-154H23.3	0.0408486	1	1	0.0408486	Brain_Caudate_basal_ganglia	0.0408486	Brain_Caudate_basal_ganglia	1	1	1	-2.04506	-2.04506	-2.04506	NA
ENSG00000152931.7	PART1	0.041026	1	1	0.041026	Brain_Spinal_cord_cervical_c-1	0.041026	Brain_Spinal_cord_cervical_c-1	1	1	1	2.04327	2.04327	2.04327	NA
ENSG00000214106.3	PAXIP1-AS2	0.0410982	7	1	0.0157587	Brain_Putamen_basal_ganglia	0.262723	Brain_Caudate_basal_ganglia	5.29684	0.066047	5.29684	1.11998	2.41446	1.79424	0.459592345
ENSG00000161638.6	ITGA5	0.0413444	1	1	0.0413444	Brain_Cerebellum	0.0413444	Brain_Cerebellum	1	1	1	-2.04006	-2.04006	-2.04006	NA
ENSG00000066185.8	ZMYND12	0.0414859	7	1	0.0261605	Brain_Cerebellum	0.272457	Brain_Frontal_Cortex_BA9	5.80302	0.00125075	5.80302	1.09742	2.22382	1.83699	0.436697517
ENSG00000103222.14	ABCC1	0.0415048	1	1	0.0415048	Brain_Nucleus_accumbens_basal_ganglia	0.0415048	Brain_Nucleus_accumbens_basal_ganglia	1	1	1	2.03845	2.03845	2.03845	NA
ENSG00000166763.7	STRCP1	0.0415452	3	1	0.00760812	Brain_Spinal_cord_cervical_c-1	0.164463	Brain_Substantia_nigra	2.47818	0.169668	2.47818	-2.66898	-1.39022	-1.87015	0.696477195
ENSG00000135655.9	USP15	0.0415731	1	1	0.0415731	Brain_Amygdala	0.0415731	Brain_Amygdala	1	1	1	-2.03777	-2.03777	-2.03777	NA
ENSG00000187815.5	ZFP69	0.0417232	12	1	0.0152837	Brain_Cerebellum	0.544863	Brain_Nucleus_accumbens_basal_ganglia	7.76058	0.0376357	7.76058	0.605475	2.42559	1.61631	0.522309549
ENSG00000254343.2	RP11-760H22.2	0.0419337	1	1	0.0419337	Brain_Spinal_cord_cervical_c-1	0.0419337	Brain_Spinal_cord_cervical_c-1	1	1	1	-2.03418	-2.03418	-2.03418	NA
ENSG00000106459.10	NRF1	0.041939	2	1	0.0873076	Brain_Cerebellar_Hemisphere	0.0926763	Brain_Caudate_basal_ganglia	1.38972	0.610281	1.38972	-1.70977	-1.68145	-1.69561	0.020031329
ENSG00000250090.1	RP13-401N8.3	0.0420205	4	1	0.0308333	Brain_Cerebellar_Hemisphere	0.142083	Brain_Cerebellum	3.39747	0.0945503	3.39747	-2.15922	-1.46808	-1.87884	0.316615346
ENSG00000225241.3	RP11-640M9.2	0.0420218	11	1	0.0582955	Brain_Nucleus_accumbens_basal_ganglia	0.637091	Brain_Spinal_cord_cervical_c-1	3.69043	0.0932626	3.69043	-1.89347	-0.471769	-1.41243	0.425342448
ENSG00000186205.8	1-Mar	0.0422319	6	1	0.0529111	Brain_Cerebellar_Hemisphere	0.176418	Brain_Substantia_nigra	3.03385	0.159969	3.03385	1.35187	1.93565	1.53844	0.206990009
ENSG00000186205.8	1-Mar	0.0422319	6	1	0.0529111	Brain_Cerebellar_Hemisphere	0.176418	Brain_Substantia_nigra	3.03385	0.159969	3.03385	1.35187	1.93565	1.53844	0.206990009
ENSG00000162298.12	SYVN1	0.0423164	2	1	0.0587633	Brain_Amygdala	0.130093	Brain_Cortex	1.40511	0.594889	1.40511	-1.88996	-1.51374	-1.70185	0.266029983
ENSG00000268211.1	AL359091.2	0.0425552	1	1	0.0425552	Brain_Cortex	0.0425552	Brain_Cortex	1	1	1	-2.02805	-2.02805	-2.02805	NA
ENSG00000148926.5	ADM	0.0427294	1	1	0.0427294	Brain_Amygdala	0.0427294	Brain_Amygdala	1	1	1	2.02635	2.02635	2.02635	NA
ENSG00000117791.11	2-Mar	0.0429052	4	1	0.0190372	Brain_Cerebellar_Hemisphere	0.255603	Brain_Cortex	2.84957	0.242033	2.84957	-2.3448	1.34494	-0.468894	1.980765974
ENSG00000117791.11	2-Mar	0.0429052	4	1	0.0190372	Brain_Cerebellar_Hemisphere	0.255603	Brain_Cortex	2.84957	0.242033	2.84957	-2.3448	1.34494	-0.468894	1.980765974
ENSG00000124228.10	DDX27	0.0429398	3	1	0.0312703	Brain_Caudate_basal_ganglia	0.593497	Brain_Cerebellar_Hemisphere	1.73762	0.448405	1.73762	-1.73671	2.15362	-0.0389567	1.991807438
ENSG00000185730.3	ZNF696	0.0430808	7	1	0.0241096	Brain_Nucleus_accumbens_basal_ganglia	0.676777	Brain_Putamen_basal_ganglia	3.94827	0.139024	3.94827	-2.25538	-0.416866	-1.50504	0.632647141
ENSG00000271417.1	RP11-909M7.3	0.043125	9	1	0.0271519	Brain_Nucleus_accumbens_basal_ganglia	0.915539	Brain_Anterior_cingulate_cortex_BA24	5.14668	0.0793367	5.14668	-2.20933	-0.106054	-1.50526	0.645689821
ENSG00000182477.5	OR2B8P	0.0431316	4	1	0.0497423	Brain_Cortex	0.0883251	Brain_Caudate_basal_ganglia	3.26864	0.0805055	3.26864	-1.96217	-1.7043	-1.8307	0.132592941
ENSG00000226686.3	AC012309.5	0.0431958	13	1	0.0120729	Brain_Cerebellar_Hemisphere	0.172952	Brain_Spinal_cord_cervical_c-1	12.5411	0.0016331	12.5411	-2.51001	-1.36278	-1.98477	0.287132221
ENSG00000120162.9	MOB3B	0.0432951	2	1	0.0306886	Brain_Cerebellar_Hemisphere	0.0625501	Brain_Cerebellum	1.98199	0.0180122	1.98199	1.86238	2.16109	2.01173	0.211220251
ENSG00000174792.6	C4orf26	0.0433075	6	1	0.0219608	Brain_Cerebellar_Hemisphere	0.322614	Brain_Caudate_basal_ganglia	3.63454	0.155026	3.63454	0.989101	2.29105	1.58455	0.467357686
ENSG00000158691.10	ZSCAN12	0.0433656	1	1	0.0433656	Brain_Hippocampus	0.0433656	Brain_Hippocampus	1	1	1	-2.02017	-2.02017	-2.02017	NA
ENSG00000050393.7	MCUR1	0.0435385	12	1	0.0158255	Brain_Frontal_Cortex_BA9	0.30407	Brain_Hippocampus	9.09006	0.0196665	9.09006	1.02775	2.41291	1.74032	0.416845081
ENSG00000167654.13	ATCAY	0.0435391	2	1	0.0533499	Brain_Hypothalamus	0.317859	Brain_Putamen_basal_ganglia	1.05421	0.945789	1.05421	-1.93208	0.998868	-0.466605	2.072491383
ENSG00000176978.9	DPP7	0.0436903	5	1	0.0203275	Brain_Cortex	0.176061	Brain_Cerebellum	3.76996	0.0771015	3.76996	-2.32025	-1.35298	-1.75545	0.447868571
ENSG00000258701.1	LINC00638	0.0436972	5	1	0.00965951	Brain_Putamen_basal_ganglia	0.695937	Brain_Cerebellar_Hemisphere	3.49672	0.0508434	3.49672	-2.58779	-0.390811	-1.5609	1.052743949
ENSG00000157703.11	SVOPL	0.0437147	1	1	0.0437147	Brain_Putamen_basal_ganglia	0.0437147	Brain_Putamen_basal_ganglia	1	1	1	2.01682	2.01682	2.01682	NA
ENSG00000074219.9	TEAD2	0.0437354	3	1	0.0256459	Brain_Amygdala	0.212629	Brain_Nucleus_accumbens_basal_ganglia	2.4315	0.092818	2.4315	-2.23153	-1.24637	-1.79191	0.501050776
ENSG00000180822.7	PSMG4	0.0437452	10	1	0.0227978	Brain_Putamen_basal_ganglia	0.158767	Brain_Hippocampus	8.0494	0.0569668	8.0494	1.40923	2.27681	1.81228	0.324419508
ENSG00000141068.9	KSR1	0.043996	3	1	0.0209457	Brain_Cerebellum	0.653134	Brain_Amygdala	2.08361	0.0431102	2.08361	-0.449412	2.30896	1.37398	1.579277898
ENSG00000154822.11	PLCL2	0.044017	1	1	0.044017	Brain_Hippocampus	0.044017	Brain_Hippocampus	1	1	1	-2.01393	-2.01393	-2.01393	NA
ENSG00000088205.8	DDX18	0.0440714	1	1	0.0440714	Brain_Cerebellum	0.0440714	Brain_Cerebellum	1	1	1	2.01341	2.01341	2.01341	NA
ENSG00000110719.5	TCIRG1	0.0443008	1	1	0.0443008	Brain_Cerebellar_Hemisphere	0.0443008	Brain_Cerebellar_Hemisphere	1	1	1	2.01123	2.01123	2.01123	NA
ENSG00000126775.8	ATG14	0.0443465	10	1	0.0185856	Brain_Frontal_Cortex_BA9	0.414449	Brain_Putamen_basal_ganglia	7.04647	0.032618	7.04647	0.816089	2.35374	1.68573	0.467074251
ENSG00000170820.7	FSHR	0.0444758	1	1	0.0444758	Brain_Frontal_Cortex_BA9	0.0444758	Brain_Frontal_Cortex_BA9	1	1	1	-2.00958	-2.00958	-2.00958	NA
ENSG00000124449.6	IRGC	0.0444906	2	1	0.00531942	Brain_Caudate_basal_ganglia	0.9061	Brain_Frontal_Cortex_BA9	1.04498	0.955019	1.04498	-0.117959	2.78703	1.33453	2.054134806
ENSG00000263874.1	LINC00672	0.0448389	5	1	0.0204026	Brain_Cerebellum	0.62629	Brain_Putamen_basal_ganglia	2.99551	0.113986	2.99551	-0.486956	2.31886	1.4624	1.158335826
ENSG00000129055.8	ANAPC13	0.044909	6	1	0.0219041	Brain_Frontal_Cortex_BA9	0.312618	Brain_Cerebellar_Hemisphere	4.74412	0.0440713	4.74412	-2.29203	-1.00974	-1.74913	0.440857264
ENSG00000126653.11	NSRP1	0.0450058	1	1	0.0450058	Brain_Cerebellar_Hemisphere	0.0450058	Brain_Cerebellar_Hemisphere	1	1	1	-2.0046	-2.0046	-2.0046	NA
ENSG00000260911.1	RP11-196G11.2	0.0451015	9	1	0.0358442	Brain_Spinal_cord_cervical_c-1	0.305489	Brain_Caudate_basal_ganglia	7.27558	0.00300214	7.27558	1.02473	2.09869	1.79834	0.370341288
ENSG00000167994.7	RAB3IL1	0.0451297	3	1	0.0317174	Brain_Spinal_cord_cervical_c-1	0.0967115	Brain_Hippocampus	2.816	0.0538395	2.816	1.66101	2.14795	1.94042	0.251302412
ENSG00000243328.1	RP11-520P18.1	0.0452619	1	1	0.0452619	Brain_Cerebellum	0.0452619	Brain_Cerebellum	1	1	1	2.00221	2.00221	2.00221	NA
ENSG00000136811.12	ODF2	0.0453003	3	1	0.0400026	Brain_Cerebellum	0.901208	Brain_Frontal_Cortex_BA9	1.94214	0.109396	1.94214	-0.124136	2.05372	1.32513	1.255104787
ENSG00000160298.13	C21orf58	0.0453628	3	1	0.0420061	Brain_Cerebellar_Hemisphere	0.43357	Brain_Hypothalamus	1.7794	0.223859	1.7794	-0.783097	2.03346	1.02676	1.570683997
ENSG00000177025.3	C19orf18	0.0453944	3	1	0.0164532	Brain_Caudate_basal_ganglia	0.317182	Brain_Hippocampus	2.07463	0.221194	2.07463	1.00027	2.3987	1.61624	0.71393172
ENSG00000159210.5	SNF8	0.04546	7	1	0.029221	Brain_Cortex	0.301427	Brain_Substantia_nigra	5.4107	0.0166649	5.4107	-1.03338	2.18049	1.4716	1.124837821
ENSG00000259781.1	RP11-673C5.1	0.0455385	1	1	0.0455385	Brain_Cerebellum	0.0455385	Brain_Cerebellum	1	1	1	1.99965	1.99965	1.99965	NA
ENSG00000001630.11	CYP51A1	0.0456004	1	1	0.0456004	Brain_Frontal_Cortex_BA9	0.0456004	Brain_Frontal_Cortex_BA9	1	1	1	-1.99907	-1.99907	-1.99907	NA
ENSG00000125409.8	TEKT3	0.0456907	7	1	0.0327163	Brain_Hippocampus	0.503404	Brain_Cortex	5.02325	0.0260836	5.02325	0.669143	2.13555	1.67405	0.64278317
ENSG00000273008.1	RP11-351D16.3	0.0457031	1	1	0.0457031	Brain_Hippocampus	0.0457031	Brain_Hippocampus	1	1	1	1.99812	1.99812	1.99812	NA
ENSG00000243678.7	NME1-NME2	0.0457256	11	1	0.0222577	Brain_Cerebellum	0.662896	Brain_Amygdala	8.82943	0.00256796	8.82943	-2.28594	-0.435919	-1.77416	0.492556858
ENSG00000184378.2	ACTRT3	0.0458336	1	1	0.0458336	Brain_Putamen_basal_ganglia	0.0458336	Brain_Putamen_basal_ganglia	1	1	1	1.99692	1.99692	1.99692	NA
ENSG00000164687.6	FABP5	0.0459607	1	1	0.0459607	Brain_Anterior_cingulate_cortex_BA24	0.0459607	Brain_Anterior_cingulate_cortex_BA24	1	1	1	1.99575	1.99575	1.99575	NA
ENSG00000100234.11	TIMP3	0.0460397	1	1	0.0460397	Brain_Frontal_Cortex_BA9	0.0460397	Brain_Frontal_Cortex_BA9	1	1	1	1.99503	1.99503	1.99503	NA
ENSG00000143554.9	SLC27A3	0.0460553	1	1	0.0460553	Brain_Cerebellum	0.0460553	Brain_Cerebellum	1	1	1	-1.99489	-1.99489	-1.99489	NA
ENSG00000102935.7	ZNF423	0.04607	1	1	0.04607	Brain_Amygdala	0.04607	Brain_Amygdala	1	1	1	1.99475	1.99475	1.99475	NA
ENSG00000270321.1	RP11-2L8.2	0.0460968	2	1	0.0888068	Brain_Cortex	0.148367	Brain_Frontal_Cortex_BA9	1.24482	0.755179	1.24482	-1.70173	-1.44532	-1.57352	0.181303333
ENSG00000118898.11	PPL	0.0461134	2	1	0.140772	Brain_Cerebellum	0.174088	Brain_Putamen_basal_ganglia	1.00829	0.991713	1.00829	-1.35918	1.47292	0.0568688	2.002600799
ENSG00000140368.8	PSTPIP1	0.0462348	2	1	0.00639754	Brain_Nucleus_accumbens_basal_ganglia	0.427211	Brain_Caudate_basal_ganglia	1.5599	0.440105	1.5599	-2.72668	-0.793973	-1.76033	1.36662872
ENSG00000257859.1	RP11-266E14.1	0.0462595	1	1	0.0462595	Brain_Cerebellum	0.0462595	Brain_Cerebellum	1	1	1	1.99302	1.99302	1.99302	NA
ENSG00000133874.1	RNF122	0.0462614	1	1	0.0462614	Brain_Caudate_basal_ganglia	0.0462614	Brain_Caudate_basal_ganglia	1	1	1	-1.993	-1.993	-1.993	NA
ENSG00000258823.1	CTD-2555K7.3	0.0462686	1	1	0.0462686	Brain_Anterior_cingulate_cortex_BA24	0.0462686	Brain_Anterior_cingulate_cortex_BA24	1	1	1	-1.99293	-1.99293	-1.99293	NA
ENSG00000139644.8	TMBIM6	0.0465236	2	1	0.0551976	Brain_Putamen_basal_ganglia	0.337422	Brain_Substantia_nigra	1.04413	0.955874	1.04413	-0.959272	1.91732	0.479023	2.034055507
ENSG00000218537.1	AP000350.4	0.0466905	13	1	0.0225113	Brain_Caudate_basal_ganglia	0.24931	Brain_Cerebellar_Hemisphere	9.67441	0.0326549	9.67441	1.15203	2.28163	1.72847	0.329648685
ENSG00000179988.9	PSTK	0.0467244	2	1	0.072697	Brain_Spinal_cord_cervical_c-1	0.200716	Brain_Caudate_basal_ganglia	1.19473	0.805273	1.19473	1.27951	1.79473	1.53712	0.364311064
ENSG00000145491.7	ROPN1L	0.0467859	1	1	0.0467859	Brain_Spinal_cord_cervical_c-1	0.0467859	Brain_Spinal_cord_cervical_c-1	1	1	1	1.98823	1.98823	1.98823	NA
ENSG00000087191.8	PSMC5	0.0469109	5	1	0.00483613	Brain_Hypothalamus	0.755555	Brain_Amygdala	3.95871	0.0898524	3.95871	-2.81775	-0.311324	-1.73596	0.956687447
ENSG00000240654.2	C1QTNF9	0.0469289	6	1	0.0310158	Brain_Anterior_cingulate_cortex_BA24	0.226989	Brain_Amygdala	5.10862	0.0074245	5.10862	-2.15687	-1.20815	-1.81283	0.359378153
ENSG00000272827.1	RP11-445P19.3	0.0469812	2	1	0.0413479	Brain_Cerebellar_Hemisphere	0.109733	Brain_Cerebellum	1.6783	0.321696	1.6783	1.5994	2.04002	1.81971	0.311571792
ENSG00000227376.1	FTH1P16	0.0470272	1	1	0.0470272	Brain_Putamen_basal_ganglia	0.0470272	Brain_Putamen_basal_ganglia	1	1	1	1.98605	1.98605	1.98605	NA
ENSG00000206228.4	HNRNPA1P4	0.0470809	2	1	0.111476	Brain_Spinal_cord_cervical_c-1	0.149039	Brain_Cerebellum	1.16784	0.832164	1.16784	-1.5916	-1.44293	-1.51726	0.105119631
ENSG00000262700.1	RP11-266L9.3	0.0471005	7	1	0.0115688	Brain_Cortex	0.238081	Brain_Cerebellum	5.6095	0.0219223	5.6095	1.1798	2.52503	1.77728	0.47325249
ENSG00000138771.10	SHROOM3	0.04711	3	1	0.0398604	Brain_Caudate_basal_ganglia	0.140178	Brain_Cerebellar_Hemisphere	1.86869	0.165837	1.86869	-1.85473	2.05519	-0.424888	2.156182756
ENSG00000139428.7	MMAB	0.047311	3	1	0.0418232	Brain_Cerebellum	0.0685971	Brain_Cerebellar_Hemisphere	2.92314	0.0180531	2.92314	-2.03527	-1.82106	-1.95815	0.119027289
ENSG00000132004.8	FBXW9	0.0474597	1	1	0.0474597	Brain_Cerebellum	0.0474597	Brain_Cerebellum	1	1	1	1.98217	1.98217	1.98217	NA
ENSG00000267940.1	RP11-290F24.6	0.0474881	1	1	0.0474881	Brain_Putamen_basal_ganglia	0.0474881	Brain_Putamen_basal_ganglia	1	1	1	1.98192	1.98192	1.98192	NA
ENSG00000167767.9	KRT80	0.0475143	3	1	0.0290618	Brain_Frontal_Cortex_BA9	0.76421	Brain_Caudate_basal_ganglia	1.69796	0.356762	1.69796	-2.18265	-0.299957	-1.3269	0.95295009
ENSG00000172062.12	SMN1	0.0477969	2	1	0.0898303	Brain_Anterior_cingulate_cortex_BA24	0.228585	Brain_Caudate_basal_ganglia	1.07372	0.926279	1.07372	1.20401	1.69629	1.45015	0.348094959
ENSG00000248596.2	RP11-844P9.2	0.0477969	4	1	0.0229879	Brain_Nucleus_accumbens_basal_ganglia	0.577664	Brain_Frontal_Cortex_BA9	2.5798	0.0365867	2.5798	-2.27364	-0.556801	-1.47621	0.785123746
ENSG00000099940.7	SNAP29	0.0478624	11	1	0.0148524	Brain_Anterior_cingulate_cortex_BA24	0.28157	Brain_Caudate_basal_ganglia	8.8753	0.0204913	8.8753	1.0768	2.43596	1.77242	0.450520879
ENSG00000179922.5	ZNF784	0.0478991	1	1	0.0478991	Brain_Cortex	0.0478991	Brain_Cortex	1	1	1	1.97826	1.97826	1.97826	NA
ENSG00000177465.4	ACOT4	0.0479277	5	1	0.0222608	Brain_Frontal_Cortex_BA9	0.644556	Brain_Hypothalamus	3.39592	0.0777831	3.39592	-0.461339	2.28589	1.43916	1.106223851
ENSG00000099958.10	DERL3	0.0479889	2	1	0.0352731	Brain_Hippocampus	0.0869492	Brain_Cerebellum	1.86285	0.137147	1.86285	-2.10521	-1.71171	-1.90846	0.278242719
ENSG00000164175.10	SLC45A2	0.0481022	2	1	0.06965	Brain_Hippocampus	0.321751	Brain_Amygdala	1.0071	0.992902	1.0071	0.990866	1.81418	1.40252	0.582171041
ENSG00000176749.4	CDK5R1	0.0481064	1	1	0.0481064	Brain_Frontal_Cortex_BA9	0.0481064	Brain_Frontal_Cortex_BA9	1	1	1	1.97643	1.97643	1.97643	NA
ENSG00000214100.4	AC079776.2	0.0481196	9	1	0.00517236	Brain_Substantia_nigra	0.415557	Brain_Caudate_basal_ganglia	7.18504	0.0399873	7.18504	-2.7961	-0.814153	-1.74249	0.770961669
ENSG00000263571.1	CTC-304I17.5	0.0481364	2	1	0.0478721	Brain_Cerebellar_Hemisphere	0.0511572	Brain_Cerebellum	1.97612	0.0238785	1.97612	1.95016	1.9785	1.96433	0.020041717
ENSG00000183060.11	LYSMD4	0.0481706	13	1	0.018025	Brain_Substantia_nigra	0.402295	Brain_Hippocampus	10.5454	0.00823394	10.5454	0.837529	2.3651	1.77081	0.472163816
ENSG00000197696.5	NMB	0.0481765	1	1	0.0481765	Brain_Caudate_basal_ganglia	0.0481765	Brain_Caudate_basal_ganglia	1	1	1	-1.97581	-1.97581	-1.97581	NA
ENSG00000112200.12	ZNF451	0.0482154	1	1	0.0482154	Brain_Spinal_cord_cervical_c-1	0.0482154	Brain_Spinal_cord_cervical_c-1	1	1	1	1.97546	1.97546	1.97546	NA
ENSG00000256667.2	KLRAP1	0.0482204	4	1	0.0206457	Brain_Nucleus_accumbens_basal_ganglia	0.136013	Brain_Cerebellum	3.09148	0.0215035	3.09148	-2.3144	-1.4908	-1.75167	0.383141619
ENSG00000102901.8	CENPT	0.0482216	1	1	0.0482216	Brain_Cerebellum	0.0482216	Brain_Cerebellum	1	1	1	-1.97541	-1.97541	-1.97541	NA
ENSG00000205307.6	SAP25	0.0482824	6	1	0.015134	Brain_Nucleus_accumbens_basal_ganglia	0.259415	Brain_Hypothalamus	4.86112	0.0320629	4.86112	1.12777	2.42916	1.76217	0.486436366
ENSG00000273014.1	RP11-225B17.2	0.0483218	1	1	0.0483218	Brain_Anterior_cingulate_cortex_BA24	0.0483218	Brain_Anterior_cingulate_cortex_BA24	1	1	1	-1.97453	-1.97453	-1.97453	NA
ENSG00000271727.1	RP11-532F6.4	0.0483401	1	1	0.0483401	Brain_Hypothalamus	0.0483401	Brain_Hypothalamus	1	1	1	1.97437	1.97437	1.97437	NA
ENSG00000040933.11	INPP4A	0.0484522	1	1	0.0484522	Brain_Cerebellar_Hemisphere	0.0484522	Brain_Cerebellar_Hemisphere	1	1	1	-1.97338	-1.97338	-1.97338	NA
ENSG00000100979.10	PLTP	0.0484879	2	1	0.0552549	Brain_Cerebellum	0.125073	Brain_Frontal_Cortex_BA9	1.52932	0.470679	1.52932	1.53383	1.91687	1.72535	0.270850785
ENSG00000141560.10	FN3KRP	0.0487178	12	1	0.0164189	Brain_Cerebellum	0.225105	Brain_Hippocampus	9.9428	0.0119193	9.9428	1.21306	2.39947	1.80866	0.408371976
ENSG00000141503.11	MINK1	0.0487991	2	1	0.0710994	Brain_Cerebellum	0.246867	Brain_Substantia_nigra	1.13058	0.86942	1.13058	1.15799	1.80484	1.48142	0.457391412
ENSG00000117500.8	TMED5	0.0488385	6	1	0.0120087	Brain_Frontal_Cortex_BA9	0.246474	Brain_Cerebellum	4.70442	0.0666359	4.70442	1.15896	2.51189	1.72698	0.510620234
ENSG00000218227.3	RP11-889L3.1	0.0489361	9	1	0.0404555	Brain_Cortex	0.451595	Brain_Nucleus_accumbens_basal_ganglia	7.12532	0.0219077	7.12532	-2.04907	-0.752759	-1.73121	0.412628958
ENSG00000015153.10	YAF2	0.04896	1	1	0.04896	Brain_Hippocampus	0.04896	Brain_Hippocampus	1	1	1	1.96894	1.96894	1.96894	NA
ENSG00000106628.6	POLD2	0.0493435	1	1	0.0493435	Brain_Anterior_cingulate_cortex_BA24	0.0493435	Brain_Anterior_cingulate_cortex_BA24	1	1	1	1.96561	1.96561	1.96561	NA
ENSG00000169900.3	PYDC1	0.0494021	1	1	0.0494021	Brain_Cerebellar_Hemisphere	0.0494021	Brain_Cerebellar_Hemisphere	1	1	1	1.9651	1.9651	1.9651	NA
ENSG00000171928.9	TVP23B	0.0494656	13	1	0.00175583	Brain_Caudate_basal_ganglia	0.945028	Brain_Substantia_nigra	10.6269	0.0101055	10.6269	-3.1287	-0.0689522	-1.76284	0.805537485
ENSG00000272787.1	KB-226F1.2	0.0494926	3	1	0.0317687	Brain_Cerebellar_Hemisphere	0.544438	Brain_Caudate_basal_ganglia	2.02587	0.0221162	2.02587	0.606116	2.14731	1.6123	0.871963391
ENSG00000163568.9	AIM2	0.0495124	1	1	0.0495124	Brain_Caudate_basal_ganglia	0.0495124	Brain_Caudate_basal_ganglia	1	1	1	-1.96415	-1.96415	-1.96415	NA
ENSG00000134215.11	VAV3	0.0495314	2	1	0.101321	Brain_Hippocampus	0.207165	Brain_Cerebellum	1.09007	0.909932	1.09007	1.2614	1.63849	1.44994	0.2666396
ENSG00000213402.2	PTPRCAP	0.0496528	13	1	0.02704	Brain_Cortex	0.218008	Brain_Anterior_cingulate_cortex_BA24	11.8488	0.00315885	11.8488	1.23184	2.21094	1.86986	0.261702354
ENSG00000234065.2	MTND4P26	0.0496582	1	1	0.0496582	Brain_Cortex	0.0496582	Brain_Cortex	1	1	1	1.9629	1.9629	1.9629	NA
ENSG00000126106.9	TMEM53	0.0496758	1	1	0.0496758	Brain_Hippocampus	0.0496758	Brain_Hippocampus	1	1	1	-1.96275	-1.96275	-1.96275	NA
ENSG00000236330.1	RPL5P9	0.0498179	1	1	0.0498179	Brain_Substantia_nigra	0.0498179	Brain_Substantia_nigra	1	1	1	1.96152	1.96152	1.96152	NA
ENSG00000115486.7	GGCX	0.0499364	10	1	0.0304895	Brain_Cerebellar_Hemisphere	0.203915	Brain_Frontal_Cortex_BA9	8.77785	0.00136005	8.77785	1.27048	2.16367	1.83846	0.273165322
ENSG00000055813.5	CCDC85A	0.0499631	5	1	0.062734	Brain_Amygdala	0.39369	Brain_Putamen_basal_ganglia	1.95939	0.0532653	1.95939	-1.86107	-0.852945	-1.45944	0.443168299
ENSG00000121417.9	ZNF211	0.0500986	4	1	0.0474834	Brain_Cerebellar_Hemisphere	0.33795	Brain_Anterior_cingulate_cortex_BA24	2.36624	0.285195	2.36624	0.958223	1.98196	1.47372	0.426491141
ENSG00000188566.7	NDOR1	0.050147	1	1	0.050147	Brain_Frontal_Cortex_BA9	0.050147	Brain_Frontal_Cortex_BA9	1	1	1	-1.95871	-1.95871	-1.95871	NA
ENSG00000167768.4	KRT1	0.050326	1	1	0.050326	Brain_Cortex	0.050326	Brain_Cortex	1	1	1	1.95718	1.95718	1.95718	NA
ENSG00000188124.2	OR2AG2	0.0504428	1	1	0.0504428	Brain_Nucleus_accumbens_basal_ganglia	0.0504428	Brain_Nucleus_accumbens_basal_ganglia	1	1	1	1.95619	1.95619	1.95619	NA
ENSG00000270673.1	YTHDF3-AS1	0.0504449	1	1	0.0504449	Brain_Cerebellar_Hemisphere	0.0504449	Brain_Cerebellar_Hemisphere	1	1	1	-1.95617	-1.95617	-1.95617	NA
ENSG00000180422.3	LINC00304	0.0506212	5	1	0.0374609	Brain_Cerebellar_Hemisphere	0.977881	Brain_Anterior_cingulate_cortex_BA24	2.53114	0.0853408	2.53114	-2.0807	0.179326	-1.09194	1.078800618
ENSG00000203685.5	C1orf95	0.0507923	1	1	0.0507923	Brain_Nucleus_accumbens_basal_ganglia	0.0507923	Brain_Nucleus_accumbens_basal_ganglia	1	1	1	-1.95323	-1.95323	-1.95323	NA
ENSG00000162365.7	CYP4A22	0.0508164	3	1	0.0425302	Brain_Substantia_nigra	0.405468	Brain_Cerebellar_Hemisphere	2.00903	0.343098	2.00903	0.831895	2.02829	1.5674	0.643743079
ENSG00000204839.4	MROH6	0.0508187	8	1	0.0336052	Brain_Cerebellum	0.475371	Brain_Anterior_cingulate_cortex_BA24	5.27388	0.00560532	5.27388	-2.12478	-0.713767	-1.57326	0.500159987
ENSG00000270170.1	NCBP2-AS2	0.050951	1	1	0.050951	Brain_Substantia_nigra	0.050951	Brain_Substantia_nigra	1	1	1	-1.95189	-1.95189	-1.95189	NA
ENSG00000265542.1	RP11-60A24.3	0.0510997	1	1	0.0510997	Brain_Amygdala	0.0510997	Brain_Amygdala	1	1	1	1.95064	1.95064	1.95064	NA
ENSG00000119686.5	FLVCR2	0.0511476	1	1	0.0511476	Brain_Hippocampus	0.0511476	Brain_Hippocampus	1	1	1	1.95024	1.95024	1.95024	NA
ENSG00000131067.12	GGT7	0.0512097	1	1	0.0512097	Brain_Cortex	0.0512097	Brain_Cortex	1	1	1	-1.94972	-1.94972	-1.94972	NA
ENSG00000227515.3	C1DP4	0.0512202	1	1	0.0512202	Brain_Cerebellar_Hemisphere	0.0512202	Brain_Cerebellar_Hemisphere	1	1	1	-1.94963	-1.94963	-1.94963	NA
ENSG00000182771.13	GRID1	0.0512471	1	1	0.0512471	Brain_Frontal_Cortex_BA9	0.0512471	Brain_Frontal_Cortex_BA9	1	1	1	1.9494	1.9494	1.9494	NA
ENSG00000115084.8	SLC35F5	0.0512555	5	1	0.0163365	Brain_Cortex	0.807782	Brain_Caudate_basal_ganglia	3.65183	0.0515564	3.65183	-0.243289	2.40131	1.57451	1.099846862
ENSG00000141141.10	DDX52	0.051287	3	1	0.0479539	Brain_Spinal_cord_cervical_c-1	0.416317	Brain_Cerebellar_Hemisphere	1.28772	0.785512	1.28772	-1.97778	0.812828	-0.689471	1.407555663
ENSG00000132517.10	SLC52A1	0.0513694	2	1	0.034512	Brain_Frontal_Cortex_BA9	0.472807	Brain_Cerebellum	1.05632	0.943679	1.05632	-2.11404	0.71792	-0.698059	2.002496855
ENSG00000182187.3	CRYGB	0.0515099	2	1	0.052716	Brain_Spinal_cord_cervical_c-1	0.0795228	Brain_Substantia_nigra	1.79624	0.203764	1.79624	-1.93724	-1.75346	-1.84535	0.129950818
ENSG00000218510.3	LINC00339	0.0516883	12	1	0.0228512	Brain_Putamen_basal_ganglia	0.854162	Brain_Hypothalamus	9.75997	0.00299315	9.75997	0.183811	2.27591	1.7385	0.556660279
ENSG00000239704.6	CDRT4	0.0517028	10	1	0.00379534	Brain_Cerebellar_Hemisphere	0.618578	Brain_Substantia_nigra	6.50357	0.0869264	6.50357	0.497867	2.89469	1.55191	0.688393994
ENSG00000172716.12	SLFN11	0.0517476	2	1	0.0386951	Brain_Cerebellar_Hemisphere	0.0778813	Brain_Cerebellum	1.93886	0.0611401	1.93886	1.76311	2.06741	1.91526	0.215173553
ENSG00000168274.3	HIST1H2AE	0.0518054	1	1	0.0518054	Brain_Nucleus_accumbens_basal_ganglia	0.0518054	Brain_Nucleus_accumbens_basal_ganglia	1	1	1	1.94475	1.94475	1.94475	NA
ENSG00000059122.12	FLYWCH1	0.0518668	13	1	0.01288	Brain_Spinal_cord_cervical_c-1	0.210692	Brain_Amygdala	12.1145	0.00498581	12.1145	1.25167	2.48707	1.87352	0.317201966
ENSG00000128973.7	CLN6	0.0518926	1	1	0.0518926	Brain_Cerebellum	0.0518926	Brain_Cerebellum	1	1	1	-1.94402	-1.94402	-1.94402	NA
ENSG00000120899.13	PTK2B	0.0519275	1	1	0.0519275	Brain_Cerebellum	0.0519275	Brain_Cerebellum	1	1	1	-1.94373	-1.94373	-1.94373	NA
ENSG00000234618.1	RPSAP9	0.0519571	1	1	0.0519571	Brain_Caudate_basal_ganglia	0.0519571	Brain_Caudate_basal_ganglia	1	1	1	1.94349	1.94349	1.94349	NA
ENSG00000092203.9	TOX4	0.0519603	6	1	0.03001	Brain_Frontal_Cortex_BA9	0.266023	Brain_Anterior_cingulate_cortex_BA24	4.34221	0.0731412	4.34221	1.11227	2.16996	1.62275	0.45508279
ENSG00000248801.3	RP11-664D7.4	0.0520774	2	1	0.0234389	Brain_Cerebellum	0.128688	Brain_Cerebellar_Hemisphere	1.89888	0.101121	1.89888	-2.2662	-1.5193	-1.89275	0.528144786
ENSG00000131023.8	LATS1	0.0521431	5	1	0.0350754	Brain_Nucleus_accumbens_basal_ganglia	0.103814	Brain_Cerebellum	4.21765	0.0102562	4.21765	-2.10749	-1.62664	-1.79305	0.193948479
ENSG00000169242.7	EFNA1	0.0521902	3	1	0.0257697	Brain_Cerebellar_Hemisphere	0.142988	Brain_Cerebellum	2.57481	0.169996	2.57481	-2.22967	-1.46475	-1.79493	0.393029851
ENSG00000213694.3	S1PR3	0.0522355	2	1	0.0654331	Brain_Hippocampus	0.349298	Brain_Putamen_basal_ganglia	1.02417	0.975825	1.02417	0.935952	1.84229	1.38912	0.640875798
ENSG00000198130.10	HIBCH	0.0522716	12	1	0.0268313	Brain_Hippocampus	0.775037	Brain_Spinal_cord_cervical_c-1	10.1798	0.00625925	10.1798	0.285792	2.21396	1.74662	0.531192354
ENSG00000172197.9	MBOAT1	0.0524607	1	1	0.0524607	Brain_Frontal_Cortex_BA9	0.0524607	Brain_Frontal_Cortex_BA9	1	1	1	-1.93933	-1.93933	-1.93933	NA
ENSG00000198035.9	AGAP9	0.0526487	9	1	0.018049	Brain_Hippocampus	0.813419	Brain_Caudate_basal_ganglia	5.88476	0.0720718	5.88476	-2.36461	-0.236018	-1.51798	0.585511334
ENSG00000228799.1	AC113607.2	0.0526741	2	1	0.087759	Brain_Cerebellar_Hemisphere	0.11571	Brain_Cerebellum	1.43317	0.566833	1.43317	-1.70734	-1.57304	-1.64019	0.094965657
ENSG00000214946.9	TBC1D26	0.0528014	11	1	0.0138265	Brain_Hypothalamus	0.787891	Brain_Hippocampus	8.65359	0.0146067	8.65359	0.26905	2.46174	1.69377	0.685972228
ENSG00000132170.15	PPARG	0.0528728	2	1	0.0319943	Brain_Cerebellar_Hemisphere	0.119222	Brain_Cerebellum	1.82884	0.171163	1.82884	-2.14448	-1.55805	-1.85126	0.414670442
ENSG00000260787.1	RP11-797A18.4	0.0529402	13	1	0.0061352	Brain_Caudate_basal_ganglia	0.347608	Brain_Spinal_cord_cervical_c-1	11.0788	0.00597962	11.0788	0.939239	2.74047	1.7717	0.497593281
ENSG00000267302.1	RP11-178C3.2	0.0530223	2	1	0.0446201	Brain_Cerebellum	0.138796	Brain_Cerebellar_Hemisphere	1.62556	0.374436	1.62556	1.48029	2.00822	1.74425	0.373303023
ENSG00000104763.13	ASAH1	0.0530447	2	1	0.0337482	Brain_Cerebellum	0.114913	Brain_Cerebellar_Hemisphere	1.82855	0.171453	1.82855	1.57649	2.12307	1.84978	0.386490695
ENSG00000259448.2	RP11-16E12.1	0.0530599	1	1	0.0530599	Brain_Putamen_basal_ganglia	0.0530599	Brain_Putamen_basal_ganglia	1	1	1	-1.93443	-1.93443	-1.93443	NA
ENSG00000112584.9	FAM120B	0.0531925	3	1	0.0439609	Brain_Caudate_basal_ganglia	0.186242	Brain_Cerebellum	1.9952	0.119897	1.9952	1.32178	2.01446	1.69855	0.350329537
ENSG00000165548.6	TMEM63C	0.0534052	4	1	0.0513043	Brain_Cortex	0.2629	Brain_Nucleus_accumbens_basal_ganglia	2.85978	0.174065	2.85978	-1.94893	-1.11956	-1.63167	0.357030472
ENSG00000145703.11	IQGAP2	0.0534198	1	1	0.0534198	Brain_Cerebellum	0.0534198	Brain_Cerebellum	1	1	1	-1.93151	-1.93151	-1.93151	NA
ENSG00000178776.4	C5orf46	0.053422	2	1	0.0595855	Brain_Cerebellum	0.0601399	Brain_Cerebellar_Hemisphere	1.89843	0.101574	1.89843	-1.88385	-1.87977	-1.88181	0.002886353
ENSG00000272710.1	CTD-2026G6.3	0.0534624	6	1	0.03526	Brain_Amygdala	0.133948	Brain_Hippocampus	5.56369	0.0246866	5.56369	1.49871	2.10536	1.85761	0.215156743
ENSG00000181039.7	ANKRD34A	0.0534868	1	1	0.0534868	Brain_Frontal_Cortex_BA9	0.0534868	Brain_Frontal_Cortex_BA9	1	1	1	1.93097	1.93097	1.93097	NA
ENSG00000198237.7	RP11-98J23.2	0.0537167	2	1	0.0255944	Brain_Caudate_basal_ganglia	0.178139	Brain_Putamen_basal_ganglia	1.72081	0.279186	1.72081	1.34651	2.23231	1.78941	0.626357192
ENSG00000260418.1	RP3-406A7.7	0.0537192	1	1	0.0537192	Brain_Hippocampus	0.0537192	Brain_Hippocampus	1	1	1	1.92909	1.92909	1.92909	NA
ENSG00000261671.1	RP11-573G6.6	0.0538133	1	1	0.0538133	Brain_Hypothalamus	0.0538133	Brain_Hypothalamus	1	1	1	1.92834	1.92834	1.92834	NA
ENSG00000221819.2	C16orf3	0.0539646	9	1	0.0160018	Brain_Cerebellar_Hemisphere	0.266161	Brain_Spinal_cord_cervical_c-1	5.72069	0.0730676	5.72069	-2.40887	-1.11195	-1.59917	0.496232379
ENSG00000185187.8	SIGIRR	0.0541054	10	1	0.0256378	Brain_Frontal_Cortex_BA9	0.235681	Brain_Cerebellum	8.57272	0.00325467	8.57272	1.18585	2.23166	1.78502	0.31345485
ENSG00000204677.6	FAM153C	0.0541296	7	1	0.0210828	Brain_Caudate_basal_ganglia	0.523821	Brain_Putamen_basal_ganglia	5.84319	0.0473215	5.84319	-2.3065	-0.637467	-1.74082	0.598013334
ENSG00000132967.9	HMGB1P5	0.0541717	1	1	0.0541717	Brain_Substantia_nigra	0.0541717	Brain_Substantia_nigra	1	1	1	1.92546	1.92546	1.92546	NA
ENSG00000198842.5	DUSP27	0.0542249	1	1	0.0542249	Brain_Substantia_nigra	0.0542249	Brain_Substantia_nigra	1	1	1	1.92504	1.92504	1.92504	NA
ENSG00000138780.10	GSTCD	0.0543274	1	1	0.0543274	Brain_Nucleus_accumbens_basal_ganglia	0.0543274	Brain_Nucleus_accumbens_basal_ganglia	1	1	1	1.92422	1.92422	1.92422	NA
ENSG00000138439.10	FAM117B	0.05442	1	1	0.05442	Brain_Spinal_cord_cervical_c-1	0.05442	Brain_Spinal_cord_cervical_c-1	1	1	1	1.92348	1.92348	1.92348	NA
ENSG00000161634.7	DCD	0.0544797	2	1	0.0407281	Brain_Hippocampus	0.43455	Brain_Substantia_nigra	1.08114	0.918859	1.08114	-2.04629	-0.78143	-1.41386	0.894389166
ENSG00000136936.6	XPA	0.0547112	1	1	0.0547112	Brain_Frontal_Cortex_BA9	0.0547112	Brain_Frontal_Cortex_BA9	1	1	1	-1.92116	-1.92116	-1.92116	NA
ENSG00000147475.10	ERLIN2	0.05482	1	1	0.05482	Brain_Cortex	0.05482	Brain_Cortex	1	1	1	1.9203	1.9203	1.9203	NA
ENSG00000186575.13	NF2	0.0548581	2	1	0.0212863	Brain_Hypothalamus	0.443643	Brain_Frontal_Cortex_BA9	1.27744	0.722561	1.27744	-2.30287	-0.766056	-1.53446	1.086689088
ENSG00000226840.1	PAICSP3	0.0548956	1	1	0.0548956	Brain_Cerebellar_Hemisphere	0.0548956	Brain_Cerebellar_Hemisphere	1	1	1	-1.9197	-1.9197	-1.9197	NA
ENSG00000180385.4	AC034193.5	0.0549337	1	1	0.0549337	Brain_Substantia_nigra	0.0549337	Brain_Substantia_nigra	1	1	1	-1.9194	-1.9194	-1.9194	NA
ENSG00000086619.9	ERO1LB	0.0549501	10	1	0.0118459	Brain_Cortex	0.982195	Brain_Frontal_Cortex_BA9	7.13259	0.00878183	7.13259	0.0223166	2.5167	1.57061	0.707457645
ENSG00000080854.10	IGSF9B	0.0550134	1	1	0.0550134	Brain_Cerebellum	0.0550134	Brain_Cerebellum	1	1	1	-1.91877	-1.91877	-1.91877	NA
ENSG00000163214.16	DHX57	0.0550822	3	1	0.0621599	Brain_Cerebellum	0.697083	Brain_Anterior_cingulate_cortex_BA24	1.79303	0.299794	1.79303	-1.86515	-0.389262	-1.3593	0.840334908
ENSG00000165752.12	STK32C	0.0552206	2	1	0.0810457	Brain_Anterior_cingulate_cortex_BA24	0.0884198	Brain_Cortex	1.61775	0.382254	1.61775	1.70379	1.74465	1.72422	0.02889085
ENSG00000131398.9	KCNC3	0.0553	1	1	0.0553	Brain_Spinal_cord_cervical_c-1	0.0553	Brain_Spinal_cord_cervical_c-1	1	1	1	-1.91651	-1.91651	-1.91651	NA
ENSG00000176933.4	TOB2P1	0.055343	1	1	0.055343	Brain_Nucleus_accumbens_basal_ganglia	0.055343	Brain_Nucleus_accumbens_basal_ganglia	1	1	1	1.91617	1.91617	1.91617	NA
ENSG00000148672.7	GLUD1	0.0553705	2	1	0.059669	Brain_Hippocampus	0.192495	Brain_Nucleus_accumbens_basal_ganglia	1.38298	0.617017	1.38298	1.30323	1.88323	1.59323	0.410120701
ENSG00000105699.12	LSR	0.0553988	1	1	0.0553988	Brain_Putamen_basal_ganglia	0.0553988	Brain_Putamen_basal_ganglia	1	1	1	-1.91574	-1.91574	-1.91574	NA
ENSG00000149328.10	GLB1L2	0.0554239	1	1	0.0554239	Brain_Frontal_Cortex_BA9	0.0554239	Brain_Frontal_Cortex_BA9	1	1	1	-1.91554	-1.91554	-1.91554	NA
ENSG00000139684.9	ESD	0.0554909	2	1	0.161217	Brain_Cortex	0.161811	Brain_Substantia_nigra	1.06891	0.931089	1.06891	1.39901	1.40099	1.4	0.001404232
ENSG00000167549.14	CORO6	0.0555994	3	1	0.00535941	Brain_Nucleus_accumbens_basal_ganglia	0.912814	Brain_Hypothalamus	1.93011	0.44589	1.93011	0.10949	2.7846	1.50265	1.341017067
ENSG00000118181.6	RPS25	0.0556257	5	1	0.0204198	Brain_Nucleus_accumbens_basal_ganglia	0.25819	Brain_Cerebellum	3.11044	0.306622	3.11044	1.13068	2.31854	1.49324	0.474580474
ENSG00000115568.11	ZNF142	0.0556932	3	1	0.022553	Brain_Cortex	0.555034	Brain_Cerebellum	1.56714	0.576885	1.56714	0.590234	2.28092	1.31365	0.871324624
ENSG00000153113.19	CAST	0.0557498	12	1	0.0203892	Brain_Cortex	0.191234	Brain_Cerebellar_Hemisphere	9.93609	0.0352075	9.93609	1.30694	2.31911	1.73706	0.274687088
ENSG00000268996.1	AL807752.1	0.0557536	1	1	0.0557536	Brain_Nucleus_accumbens_basal_ganglia	0.0557536	Brain_Nucleus_accumbens_basal_ganglia	1	1	1	1.91296	1.91296	1.91296	NA
ENSG00000154217.10	PITPNC1	0.0559651	2	1	0.164613	Brain_Substantia_nigra	0.179975	Brain_Cerebellum	1.02049	0.979505	1.02049	-1.38972	-1.34083	-1.36528	0.034570322
ENSG00000120318.11	ARAP3	0.0560435	2	1	0.126861	Brain_Nucleus_accumbens_basal_ganglia	0.207569	Brain_Spinal_cord_cervical_c-1	1.06371	0.936293	1.06371	1.26028	1.5266	1.39344	0.188317614
ENSG00000111913.11	FAM65B	0.056057	1	1	0.056057	Brain_Cerebellum	0.056057	Brain_Cerebellum	1	1	1	1.91059	1.91059	1.91059	NA
ENSG00000186166.4	CCDC84	0.0561746	1	1	0.0561746	Brain_Cerebellar_Hemisphere	0.0561746	Brain_Cerebellar_Hemisphere	1	1	1	-1.90968	-1.90968	-1.90968	NA
ENSG00000047662.4	FAM184B	0.0562358	2	1	0.0428334	Brain_Cerebellum	0.382785	Brain_Frontal_Cortex_BA9	1.15211	0.847889	1.15211	-2.02533	-0.872776	-1.44905	0.81497902
ENSG00000254406.1	RP11-215D10.1	0.0562796	1	1	0.0562796	Brain_Frontal_Cortex_BA9	0.0562796	Brain_Frontal_Cortex_BA9	1	1	1	1.90886	1.90886	1.90886	NA
ENSG00000251008.1	ORAOV1P1	0.0562944	2	1	0.0613907	Brain_Cerebellar_Hemisphere	0.177731	Brain_Cerebellum	1.42156	0.578442	1.42156	1.34777	1.87067	1.60922	0.369744035
ENSG00000119685.15	TTLL5	0.0563058	4	1	0.019293	Brain_Cerebellar_Hemisphere	0.784388	Brain_Cortex	2.56051	0.261942	2.56051	0.273605	2.33982	1.44996	0.969410727
ENSG00000267673.2	FDX1L	0.0563299	1	1	0.0563299	Brain_Cerebellum	0.0563299	Brain_Cerebellum	1	1	1	-1.90847	-1.90847	-1.90847	NA
ENSG00000171206.9	TRIM8	0.0563612	3	1	0.0498621	Brain_Anterior_cingulate_cortex_BA24	0.253464	Brain_Cerebellar_Hemisphere	1.71151	0.33026	1.71151	1.14198	1.96115	1.45228	0.444218958
ENSG00000272216.1	LL22NC03-2H8.5	0.0563745	6	1	0.0103644	Brain_Frontal_Cortex_BA9	0.716451	Brain_Cerebellum	3.4954	0.126015	3.4954	0.363207	2.56343	1.38517	0.792912661
ENSG00000166923.6	GREM1	0.0564975	8	1	0.0073071	Brain_Substantia_nigra	0.184657	Brain_Caudate_basal_ganglia	6.60199	0.0106793	6.60199	1.32655	2.68251	1.74763	0.401500925
ENSG00000256053.3	APOPT1	0.0565064	5	1	0.010513	Brain_Nucleus_accumbens_basal_ganglia	0.762243	Brain_Putamen_basal_ganglia	3.82039	0.0891037	3.82039	-2.55848	-0.302536	-1.61016	0.862612002
ENSG00000120253.9	NUP43	0.0565194	4	1	0.0624984	Brain_Cerebellum	0.962724	Brain_Amygdala	1.96322	0.140551	1.96322	-1.86274	0.0467362	-1.0859	0.900616004
ENSG00000105136.15	ZNF419	0.0566178	10	1	0.029166	Brain_Hypothalamus	0.258316	Brain_Cortex	8.25261	0.0367436	8.25261	1.13038	2.18124	1.72709	0.351542781
ENSG00000242268.2	RP11-368I23.2	0.0567107	4	1	0.0240594	Brain_Hypothalamus	0.527018	Brain_Caudate_basal_ganglia	1.81619	0.347658	1.81619	-2.25618	-0.632565	-1.52565	0.716969754
ENSG00000108406.5	DHX40	0.0568118	2	1	0.0369744	Brain_Cerebellar_Hemisphere	0.0930508	Brain_Cerebellum	1.95412	0.0458772	1.95412	1.67952	2.08605	1.88278	0.287458245
ENSG00000185862.5	EVI2B	0.0569912	1	1	0.0569912	Brain_Anterior_cingulate_cortex_BA24	0.0569912	Brain_Anterior_cingulate_cortex_BA24	1	1	1	1.90338	1.90338	1.90338	NA
ENSG00000225449.2	AC079776.7	0.05703	13	1	0.0253873	Brain_Amygdala	0.219546	Brain_Spinal_cord_cervical_c-1	12.4771	0.00263659	12.4771	-2.23546	-1.22774	-1.86321	0.287898369
ENSG00000223891.1	OSER1-AS1	0.0570363	3	1	0.0867876	Brain_Nucleus_accumbens_basal_ganglia	0.166017	Brain_Cerebellar_Hemisphere	1.61962	0.391941	1.61962	1.38511	1.71259	1.56351	0.165693925
ENSG00000171450.4	CDK5R2	0.0570388	1	1	0.0570388	Brain_Frontal_Cortex_BA9	0.0570388	Brain_Frontal_Cortex_BA9	1	1	1	1.90301	1.90301	1.90301	NA
ENSG00000231245.2	C1DP1	0.0570472	2	1	0.0202006	Brain_Frontal_Cortex_BA9	0.55177	Brain_Hippocampus	1.17544	0.824561	1.17544	0.595111	2.3226	1.45886	1.221519543
ENSG00000029639.6	TFB1M	0.0572524	3	1	0.0267951	Brain_Amygdala	0.209245	Brain_Frontal_Cortex_BA9	2.58356	0.169534	2.58356	1.25564	2.21449	1.76043	0.481430804
ENSG00000000457.9	SCYL3	0.0574603	8	1	0.0273636	Brain_Caudate_basal_ganglia	0.907015	Brain_Hippocampus	5.87878	0.0258158	5.87878	-2.20629	-0.116804	-1.57957	0.665575777
ENSG00000163634.7	THOC7	0.0575348	9	1	0.0376859	Brain_Cortex	0.771841	Brain_Cerebellar_Hemisphere	5.89762	0.0526532	5.89762	0.289968	2.07826	1.48267	0.530474972
ENSG00000147437.5	GNRH1	0.057597	1	1	0.057597	Brain_Substantia_nigra	0.057597	Brain_Substantia_nigra	1	1	1	-1.89875	-1.89875	-1.89875	NA
ENSG00000172345.9	STARD5	0.0577093	3	1	0.02371	Brain_Hippocampus	0.367121	Brain_Cortex	1.8434	0.398808	1.8434	-2.2618	-0.90188	-1.56004	0.681004654
ENSG00000180011.6	ZADH2	0.0578494	3	1	0.0208833	Brain_Frontal_Cortex_BA9	0.266555	Brain_Cortex	2.85929	0.0193274	2.85929	-2.31009	-1.11103	-1.8451	0.643227509
ENSG00000244242.1	IFITM10	0.0579477	1	1	0.0579477	Brain_Substantia_nigra	0.0579477	Brain_Substantia_nigra	1	1	1	1.89609	1.89609	1.89609	NA
ENSG00000104549.7	SQLE	0.0580432	1	1	0.0580432	Brain_Cortex	0.0580432	Brain_Cortex	1	1	1	-1.89537	-1.89537	-1.89537	NA
ENSG00000269945.1	RP6-91H8.5	0.0580613	1	1	0.0580613	Brain_Anterior_cingulate_cortex_BA24	0.0580613	Brain_Anterior_cingulate_cortex_BA24	1	1	1	1.89524	1.89524	1.89524	NA
ENSG00000117602.7	RCAN3	0.0581875	1	1	0.0581875	Brain_Caudate_basal_ganglia	0.0581875	Brain_Caudate_basal_ganglia	1	1	1	1.89428	1.89428	1.89428	NA
ENSG00000272156.1	RP11-477N3.1	0.0582889	4	1	0.00563359	Brain_Cerebellar_Hemisphere	0.642889	Brain_Caudate_basal_ganglia	2.41887	0.343207	2.41887	0.463663	2.76838	1.43661	0.965951226
ENSG00000227921.1	AL353791.1	0.0583311	12	1	0.0229053	Brain_Cerebellum	0.145263	Brain_Hippocampus	11.0113	2.01e-17	11.0113	-2.27501	-1.45647	-1.82145	0.203569427
ENSG00000085433.11	WDR47	0.058407	1	1	0.058407	Brain_Substantia_nigra	0.058407	Brain_Substantia_nigra	1	1	1	1.89263	1.89263	1.89263	NA
ENSG00000176956.8	LY6H	0.0584632	4	1	0.0657748	Brain_Cerebellar_Hemisphere	0.900801	Brain_Spinal_cord_cervical_c-1	2.27086	0.327662	2.27086	-0.12465	1.83996	1.27662	0.938457977
ENSG00000109436.7	TBC1D9	0.0584778	1	1	0.0584778	Brain_Spinal_cord_cervical_c-1	0.0584778	Brain_Spinal_cord_cervical_c-1	1	1	1	-1.8921	-1.8921	-1.8921	NA
ENSG00000143494.11	VASH2	0.0585703	1	1	0.0585703	Brain_Nucleus_accumbens_basal_ganglia	0.0585703	Brain_Nucleus_accumbens_basal_ganglia	1	1	1	-1.89141	-1.89141	-1.89141	NA
ENSG00000235387.1	LINC00961	0.0587133	1	1	0.0587133	Brain_Cerebellum	0.0587133	Brain_Cerebellum	1	1	1	-1.89033	-1.89033	-1.89033	NA
ENSG00000179855.5	GIPC3	0.0588128	2	1	0.139464	Brain_Caudate_basal_ganglia	0.217985	Brain_Anterior_cingulate_cortex_BA24	1.02819	0.971808	1.02819	-1.47779	-1.2319	-1.35485	0.173867791
ENSG00000009413.11	REV3L	0.0588556	2	1	0.0131575	Brain_Cerebellum	0.773464	Brain_Putamen_basal_ganglia	1.07276	0.927241	1.07276	0.287846	2.47948	1.38366	1.549718166
ENSG00000187553.5	CYP26C1	0.0589762	2	1	0.124265	Brain_Hypothalamus	0.17883	Brain_Frontal_Cortex_BA9	1.1642	0.835801	1.1642	-1.53712	-1.34437	-1.44074	0.136295159
ENSG00000169313.9	P2RY12	0.0590568	1	1	0.0590568	Brain_Putamen_basal_ganglia	0.0590568	Brain_Putamen_basal_ganglia	1	1	1	-1.88777	-1.88777	-1.88777	NA
ENSG00000249911.1	RP11-122C5.1	0.0591588	1	1	0.0591588	Brain_Putamen_basal_ganglia	0.0591588	Brain_Putamen_basal_ganglia	1	1	1	-1.88701	-1.88701	-1.88701	NA
ENSG00000226948.1	RPS4XP2	0.0591918	2	1	0.138935	Brain_Nucleus_accumbens_basal_ganglia	0.210982	Brain_Caudate_basal_ganglia	1.04728	0.952721	1.04728	-1.25087	1.47977	0.11445	1.930852806
ENSG00000149177.8	PTPRJ	0.0592738	4	1	0.009403	Brain_Cerebellar_Hemisphere	0.481592	Brain_Cerebellum	2.35381	0.293362	2.35381	-1.234	2.59704	0.267413	1.776784024
ENSG00000135945.5	REV1	0.0593477	2	1	0.157235	Brain_Hypothalamus	0.174417	Brain_Substantia_nigra	1.08102	0.918979	1.08102	-1.41443	-1.35815	-1.38629	0.039799221
ENSG00000100290.2	BIK	0.0594224	1	1	0.0594224	Brain_Anterior_cingulate_cortex_BA24	0.0594224	Brain_Anterior_cingulate_cortex_BA24	1	1	1	-1.88506	-1.88506	-1.88506	NA
ENSG00000143353.7	LYPLAL1	0.0595176	1	1	0.0595176	Brain_Caudate_basal_ganglia	0.0595176	Brain_Caudate_basal_ganglia	1	1	1	-1.88435	-1.88435	-1.88435	NA
ENSG00000270988.1	RP11-439C15.5	0.0595441	1	1	0.0595441	Brain_Cerebellar_Hemisphere	0.0595441	Brain_Cerebellar_Hemisphere	1	1	1	-1.88415	-1.88415	-1.88415	NA
ENSG00000254507.2	RP11-481A20.10	0.0595456	10	1	0.0186035	Brain_Cerebellum	0.5064	Brain_Hippocampus	7.71959	0.0126686	7.71959	0.664453	2.35338	1.63358	0.648304262
ENSG00000151640.8	DPYSL4	0.0596146	4	1	0.0366898	Brain_Cerebellum	0.40416	Brain_Cortex	2.7789	0.0884551	2.7789	0.834214	2.0892	1.61291	0.542000182
ENSG00000205485.9	AC004980.7	0.0597022	13	1	0.0323253	Brain_Spinal_cord_cervical_c-1	0.372803	Brain_Putamen_basal_ganglia	10.3841	0.00716652	10.3841	0.891236	2.14036	1.70488	0.317690523
ENSG00000143515.12	ATP8B2	0.059746	2	1	0.0127285	Brain_Hippocampus	0.372732	Brain_Cerebellum	1.61412	0.385875	1.61412	0.891367	2.49128	1.69132	1.131307079
ENSG00000181885.14	CLDN7	0.0598318	1	1	0.0598318	Brain_Cortex	0.0598318	Brain_Cortex	1	1	1	1.88203	1.88203	1.88203	NA
ENSG00000021574.7	SPAST	0.0600009	1	1	0.0600009	Brain_Cerebellum	0.0600009	Brain_Cerebellum	1	1	1	1.88079	1.88079	1.88079	NA
ENSG00000262521.1	AJ003147.8	0.0600216	1	1	0.0600216	Brain_Cerebellar_Hemisphere	0.0600216	Brain_Cerebellar_Hemisphere	1	1	1	-1.88064	-1.88064	-1.88064	NA
ENSG00000263154.1	RP11-1055B8.2	0.0600375	2	1	0.0344535	Brain_Cerebellum	0.195046	Brain_Caudate_basal_ganglia	1.64459	0.355415	1.64459	1.2958	2.11472	1.70526	0.579069243
ENSG00000272848.1	RP1-137D17.2	0.0600594	1	1	0.0600594	Brain_Hippocampus	0.0600594	Brain_Hippocampus	1	1	1	1.88036	1.88036	1.88036	NA
ENSG00000271912.1	RP11-661A12.14	0.0601609	4	1	0.033051	Brain_Cerebellar_Hemisphere	0.290382	Brain_Substantia_nigra	2.75686	0.104513	2.75686	1.05728	2.13146	1.57895	0.450735392
ENSG00000164898.8	C7orf55	0.0601928	4	1	0.00584074	Brain_Cerebellar_Hemisphere	0.577346	Brain_Nucleus_accumbens_basal_ganglia	2.74718	0.118649	2.74718	-2.75659	0.557265	-1.39157	1.443098454
ENSG00000157500.6	APPL1	0.0602236	1	1	0.0602236	Brain_Cerebellum	0.0602236	Brain_Cerebellum	1	1	1	-1.87915	-1.87915	-1.87915	NA
ENSG00000137513.5	NARS2	0.0602433	10	1	0.0307331	Brain_Cerebellar_Hemisphere	0.459354	Brain_Hypothalamus	9.1831	0.00294685	9.1831	-2.16051	-0.739912	-1.78158	0.442043108
ENSG00000175600.11	C7orf10	0.0603965	1	1	0.0603965	Brain_Putamen_basal_ganglia	0.0603965	Brain_Putamen_basal_ganglia	1	1	1	1.87789	1.87789	1.87789	NA
ENSG00000143341.7	HMCN1	0.0606036	1	1	0.0606036	Brain_Hypothalamus	0.0606036	Brain_Hypothalamus	1	1	1	1.87638	1.87638	1.87638	NA
ENSG00000095787.17	WAC	0.0606313	2	1	0.0626745	Brain_Cerebellum	0.189211	Brain_Substantia_nigra	1.43136	0.568637	1.43136	-1.86149	-1.31292	-1.58721	0.387901869
ENSG00000158125.5	XDH	0.0606553	1	1	0.0606553	Brain_Cerebellum	0.0606553	Brain_Cerebellum	1	1	1	1.876	1.876	1.876	NA
ENSG00000164308.12	ERAP2	0.060739	13	1	0.0410145	Brain_Anterior_cingulate_cortex_BA24	0.134418	Brain_Substantia_nigra	12.7588	0.000856396	12.7588	-2.04338	-1.4969	-1.85751	0.167180519
ENSG00000256968.1	SNRPEP2	0.0607624	2	1	0.0603681	Brain_Amygdala	0.364397	Brain_Putamen_basal_ganglia	1.10294	0.897062	1.10294	-1.8781	-0.907018	-1.39256	0.686655635
ENSG00000143207.15	RFWD2	0.0608516	2	1	0.0487381	Brain_Putamen_basal_ganglia	0.240755	Brain_Cortex	1.40645	0.59355	1.40645	1.1731	1.97088	1.57199	0.56411141
ENSG00000088543.10	C3orf18	0.060853	1	1	0.060853	Brain_Cortex	0.060853	Brain_Cortex	1	1	1	-1.87456	-1.87456	-1.87456	NA
ENSG00000090661.7	CERS4	0.0610104	3	1	0.0823245	Brain_Caudate_basal_ganglia	0.191152	Brain_Cerebellum	1.87332	0.508457	1.87332	-1.73736	-1.30718	-1.4857	0.224218057
ENSG00000165695.5	AK8	0.0610414	12	1	0.0104927	Brain_Frontal_Cortex_BA9	0.958072	Brain_Cerebellar_Hemisphere	8.77509	0.01959	8.77509	-0.0525729	2.55915	1.54403	0.799646932
ENSG00000150540.9	HNMT	0.0612771	1	1	0.0612771	Brain_Cortex	0.0612771	Brain_Cortex	1	1	1	1.87149	1.87149	1.87149	NA
ENSG00000166946.9	CCNDBP1	0.0613343	2	1	0.06626	Brain_Putamen_basal_ganglia	0.233529	Brain_Frontal_Cortex_BA9	1.30946	0.690542	1.30946	1.19132	1.83666	1.51399	0.456327307
ENSG00000160766.10	GBAP1	0.0613367	5	1	0.0229354	Brain_Cerebellum	0.331436	Brain_Caudate_basal_ganglia	2.66649	0.0424546	2.66649	-2.27451	1.81543	-0.453685	1.894401211
ENSG00000164167.5	LSM6	0.061341	3	1	0.013829	Brain_Cerebellar_Hemisphere	0.225969	Brain_Anterior_cingulate_cortex_BA24	2.43399	0.150266	2.43399	1.21081	2.46167	1.68077	0.680938194
ENSG00000145723.12	GIN1	0.0613599	5	1	0.091423	Brain_Cerebellum	0.356679	Brain_Putamen_basal_ganglia	2.68394	0.121526	2.68394	0.921713	1.68794	1.37431	0.314596109
ENSG00000128891.11	C15orf57	0.0614804	13	1	0.0386888	Brain_Hippocampus	0.211415	Brain_Nucleus_accumbens_basal_ganglia	11.3845	0.021826	11.3845	-2.06748	-1.24969	-1.75028	0.289120603
ENSG00000135480.10	KRT7	0.0616329	1	1	0.0616329	Brain_Anterior_cingulate_cortex_BA24	0.0616329	Brain_Anterior_cingulate_cortex_BA24	1	1	1	1.86893	1.86893	1.86893	NA
ENSG00000270104.1	RP11-245P10.6	0.0616546	1	1	0.0616546	Brain_Cerebellum	0.0616546	Brain_Cerebellum	1	1	1	-1.86877	-1.86877	-1.86877	NA
ENSG00000164022.12	AIMP1	0.061747	2	1	0.0908691	Brain_Anterior_cingulate_cortex_BA24	0.314163	Brain_Cerebellar_Hemisphere	1.04242	0.957581	1.04242	1.00653	1.69083	1.34868	0.483876812
ENSG00000170231.11	FABP6	0.0619094	2	1	0.0645488	Brain_Spinal_cord_cervical_c-1	0.397274	Brain_Cortex	1.0418	0.958204	1.0418	-1.84837	0.846499	-0.500935	1.905560345
ENSG00000146072.6	TNFRSF21	0.0619144	1	1	0.0619144	Brain_Cerebellum	0.0619144	Brain_Cerebellum	1	1	1	1.86691	1.86691	1.86691	NA
ENSG00000231793.4	DOC2GP	0.0619318	2	1	0.0338365	Brain_Cerebellar_Hemisphere	0.120347	Brain_Cerebellum	1.9381	0.0619017	1.9381	1.55332	2.12201	1.83767	0.402127889
ENSG00000145730.16	PAM	0.0619677	2	1	0.0291292	Brain_Cerebellar_Hemisphere	0.153666	Brain_Cerebellum	1.8687	0.131302	1.8687	1.4267	2.18173	1.80422	0.533888696
ENSG00000243646.4	IL10RB	0.0620133	11	1	0.0245683	Brain_Frontal_Cortex_BA9	0.493897	Brain_Hypothalamus	9.01074	0.00447701	9.01074	-2.24812	-0.684124	-1.66898	0.492762477
ENSG00000120669.11	SOHLH2	0.0620254	13	1	0.0197386	Brain_Cortex	0.815876	Brain_Hypothalamus	11.1081	0.0128983	11.1081	0.232852	2.33128	1.69504	0.578441995
ENSG00000182446.9	NPLOC4	0.0620888	5	1	0.106135	Brain_Caudate_basal_ganglia	0.518741	Brain_Cerebellum	2.2284	0.379473	2.2284	-1.61581	-0.645288	-1.30318	0.381520111
ENSG00000179886.4	TIGD5	0.062091	2	1	0.0678767	Brain_Caudate_basal_ganglia	0.226941	Brain_Putamen_basal_ganglia	1.32243	0.677572	1.32243	-1.82582	-1.20828	-1.51705	0.43667296
ENSG00000116127.13	ALMS1	0.0621176	2	1	0.00819172	Brain_Amygdala	0.916713	Brain_Cortex	1.08551	0.914486	1.08551	-2.64406	-0.104575	-1.37432	1.795689816
ENSG00000125089.12	SH3TC1	0.0622186	1	1	0.0622186	Brain_Putamen_basal_ganglia	0.0622186	Brain_Putamen_basal_ganglia	1	1	1	-1.86473	-1.86473	-1.86473	NA
ENSG00000187607.11	ZNF286A	0.0622822	3	1	0.0506586	Brain_Cerebellum	0.1756	Brain_Anterior_cingulate_cortex_BA24	2.21349	0.204736	2.21349	-1.95436	-1.35443	-1.58749	0.321571264
ENSG00000268442.1	HAVCR1P1	0.0622892	4	1	0.0458827	Brain_Anterior_cingulate_cortex_BA24	0.477737	Brain_Hippocampus	2.91757	0.220129	2.91757	0.709946	1.99647	1.57224	0.602355804
ENSG00000164323.8	KIAA1430	0.0625051	5	1	0.0254373	Brain_Caudate_basal_ganglia	0.283305	Brain_Frontal_Cortex_BA9	3.66972	0.105468	3.66972	1.07292	2.2347	1.6233	0.446826711
ENSG00000150076.18	C10orf68	0.0625914	2	1	0.0771286	Brain_Cortex	0.140426	Brain_Cerebellum	1.51546	0.484537	1.51546	-1.7676	-1.47421	-1.6209	0.207456431
ENSG00000239857.2	GET4	0.062615	2	1	0.002091	Brain_Anterior_cingulate_cortex_BA24	0.733023	Brain_Spinal_cord_cervical_c-1	1.07956	0.920441	1.07956	-3.07699	0.341106	-1.36794	2.416961467
ENSG00000079335.13	CDC14A	0.0627063	1	1	0.0627063	Brain_Caudate_basal_ganglia	0.0627063	Brain_Caudate_basal_ganglia	1	1	1	1.86127	1.86127	1.86127	NA
ENSG00000198663.12	C6orf89	0.0627184	3	1	0.015059	Brain_Caudate_basal_ganglia	0.952065	Brain_Hypothalamus	1.07123	0.906349	1.07123	-2.43096	-0.0601139	-0.901189	1.327007716
ENSG00000213218.5	CSH2	0.062757	2	1	0.0314929	Brain_Cerebellum	0.130752	Brain_Cerebellar_Hemisphere	1.93616	0.0638446	1.93616	1.51114	2.15079	1.83097	0.452298165
ENSG00000231599.1	LINC01037	0.0628762	2	1	0.0430858	Brain_Cerebellar_Hemisphere	0.148136	Brain_Cerebellum	1.73911	0.260887	1.73911	1.44615	2.02288	1.73451	0.407811213
ENSG00000129933.16	MAU2	0.0628992	2	1	0.0192911	Brain_Substantia_nigra	0.413534	Brain_Putamen_basal_ganglia	1.44108	0.558918	1.44108	-2.33986	-0.81769	-1.57877	1.076334944
ENSG00000039650.5	PNKP	0.062944	7	1	0.0221058	Brain_Frontal_Cortex_BA9	0.4409	Brain_Cerebellum	5.26697	0.0484563	5.26697	-2.28855	-0.770674	-1.57567	0.516193841
ENSG00000063854.8	HAGH	0.062962	9	1	0.0429701	Brain_Caudate_basal_ganglia	0.400154	Brain_Spinal_cord_cervical_c-1	6.95549	0.0293281	6.95549	-2.024	-0.841346	-1.63292	0.349270929
ENSG00000101194.13	SLC17A9	0.0629679	1	1	0.0629679	Brain_Cerebellar_Hemisphere	0.0629679	Brain_Cerebellar_Hemisphere	1	1	1	1.85942	1.85942	1.85942	NA
ENSG00000178796.8	RIIAD1	0.0629955	1	1	0.0629955	Brain_Caudate_basal_ganglia	0.0629955	Brain_Caudate_basal_ganglia	1	1	1	-1.85922	-1.85922	-1.85922	NA
ENSG00000144847.8	IGSF11	0.0630686	2	1	0.149003	Brain_Cerebellar_Hemisphere	0.186621	Brain_Cerebellum	1.10543	0.894573	1.10543	1.32064	1.44306	1.38185	0.086563588
ENSG00000172780.12	RAB43	0.0631135	6	1	0.00809531	Brain_Nucleus_accumbens_basal_ganglia	0.709579	Brain_Putamen_basal_ganglia	4.45085	0.0496099	4.45085	-2.64807	-0.372422	-1.5656	0.734767119
ENSG00000249839.1	AC011330.5	0.0632057	10	1	0.0157359	Brain_Substantia_nigra	0.991927	Brain_Putamen_basal_ganglia	8.52806	0.0188491	8.52806	0.0101179	2.41498	1.65832	0.679338696
ENSG00000141582.10	CBX4	0.0633084	1	1	0.0633084	Brain_Anterior_cingulate_cortex_BA24	0.0633084	Brain_Anterior_cingulate_cortex_BA24	1	1	1	1.85702	1.85702	1.85702	NA
ENSG00000226375.1	RP3-395P12.2	0.0633721	1	1	0.0633721	Brain_Cerebellum	0.0633721	Brain_Cerebellum	1	1	1	1.85657	1.85657	1.85657	NA
ENSG00000214563.2	GAPDHP15	0.0634002	2	1	0.130106	Brain_Hypothalamus	0.218355	Brain_Frontal_Cortex_BA9	1.09294	0.907061	1.09294	-1.51368	-1.23091	-1.3723	0.199949311
ENSG00000232018.4	AL132709.8	0.0634372	7	1	0.0406261	Brain_Caudate_basal_ganglia	0.529701	Brain_Hippocampus	5.72633	0.0153313	5.72633	-2.04733	-0.628463	-1.66102	0.572177442
ENSG00000197345.8	MRPL21	0.0634905	13	1	0.0456747	Brain_Putamen_basal_ganglia	0.257378	Brain_Hypothalamus	12.3253	0.000275072	12.3253	1.13261	1.99839	1.80386	0.225975396
ENSG00000240423.1	LINC00636	0.0635222	1	1	0.0635222	Brain_Putamen_basal_ganglia	0.0635222	Brain_Putamen_basal_ganglia	1	1	1	-1.85552	-1.85552	-1.85552	NA
ENSG00000267454.1	ZNF582-AS1	0.0635597	11	1	0.0278808	Brain_Caudate_basal_ganglia	0.224715	Brain_Spinal_cord_cervical_c-1	9.48979	0.00784916	9.48979	-2.19896	-1.21409	-1.70991	0.334642547
ENSG00000231205.7	ZNF826P	0.0635806	3	1	0.0390847	Brain_Hippocampus	0.299805	Brain_Cerebellum	2.10249	0.315401	2.10249	1.03685	2.06329	1.56819	0.514179944
ENSG00000048405.5	ZNF800	0.0636285	2	1	0.148199	Brain_Caudate_basal_ganglia	0.153704	Brain_Substantia_nigra	1.19924	0.800761	1.19924	1.42657	1.44592	1.43625	0.013683944
ENSG00000206503.7	HLA-A	0.0636919	7	1	0.0119293	Brain_Putamen_basal_ganglia	0.29437	Brain_Cortex	4.92222	0.0737024	4.92222	1.04858	2.51423	1.64941	0.519212718
ENSG00000138326.14	RPS24	0.063789	3	1	0.0987828	Brain_Frontal_Cortex_BA9	0.11916	Brain_Cerebellum	2.23599	0.221537	2.23599	-1.65078	-1.55831	-1.606	0.046305235
ENSG00000106772.13	PRUNE2	0.0638082	2	1	0.0466567	Brain_Cerebellum	0.130243	Brain_Cerebellar_Hemisphere	1.78544	0.214563	1.78544	1.51314	1.9894	1.75127	0.336765926
ENSG00000072818.7	ACAP1	0.0639425	2	1	0.0985406	Brain_Anterior_cingulate_cortex_BA24	0.248191	Brain_Amygdala	1.14766	0.852335	1.14766	1.15475	1.65197	1.40336	0.351585384
ENSG00000099860.4	GADD45B	0.0640586	1	1	0.0640586	Brain_Cerebellar_Hemisphere	0.0640586	Brain_Cerebellar_Hemisphere	1	1	1	1.85177	1.85177	1.85177	NA
ENSG00000048649.9	RSF1	0.0640705	1	1	0.0640705	Brain_Hippocampus	0.0640705	Brain_Hippocampus	1	1	1	-1.85169	-1.85169	-1.85169	NA
ENSG00000187653.10	TMSB4XP8	0.0641489	1	1	0.0641489	Brain_Hypothalamus	0.0641489	Brain_Hypothalamus	1	1	1	-1.85114	-1.85114	-1.85114	NA
ENSG00000163288.9	GABRB1	0.0642963	1	1	0.0642963	Brain_Frontal_Cortex_BA9	0.0642963	Brain_Frontal_Cortex_BA9	1	1	1	-1.85012	-1.85012	-1.85012	NA
ENSG00000196975.10	ANXA4	0.0643119	1	1	0.0643119	Brain_Hippocampus	0.0643119	Brain_Hippocampus	1	1	1	1.85001	1.85001	1.85001	NA
ENSG00000238286.1	SLC35E1P1	0.0643163	3	1	0.0356366	Brain_Cerebellar_Hemisphere	0.607221	Brain_Hypothalamus	2.02947	0.102277	2.02947	0.514044	2.10105	1.40412	0.810942567
ENSG00000111877.13	MCM9	0.0643322	3	1	0.0199485	Brain_Hypothalamus	0.647632	Brain_Cortex	1.21848	0.779132	1.21848	-2.32732	-0.457054	-1.28144	0.954602492
ENSG00000126602.6	TRAP1	0.0643401	10	1	0.0351212	Brain_Spinal_cord_cervical_c-1	0.347017	Brain_Hypothalamus	8.27791	0.0266726	8.27791	0.94039	2.10696	1.69642	0.386225976
ENSG00000186732.9	MPPED1	0.0645763	2	1	0.0593931	Brain_Spinal_cord_cervical_c-1	0.182736	Brain_Cerebellum	1.51551	0.484488	1.51551	1.33238	1.88527	1.60883	0.390954955
ENSG00000141376.16	BCAS3	0.0646204	2	1	0.0845403	Brain_Cerebellum	0.352513	Brain_Nucleus_accumbens_basal_ganglia	1.03191	0.968092	1.03191	-0.929726	1.72493	0.397601	1.877124443
ENSG00000265485.1	RP11-449D8.1	0.0646322	2	1	0.0406975	Brain_Cerebellum	0.136184	Brain_Cerebellar_Hemisphere	1.83177	0.168226	1.83177	-2.0466	-1.49015	-1.76837	0.393467167
ENSG00000177685.12	EFCAB4A	0.0646779	4	1	0.0502073	Brain_Anterior_cingulate_cortex_BA24	0.815302	Brain_Frontal_Cortex_BA9	2.03132	0.338595	2.03132	0.233592	1.95819	1.20341	0.778103623
ENSG00000185869.9	ZNF829	0.0647858	1	1	0.0647858	Brain_Frontal_Cortex_BA9	0.0647858	Brain_Frontal_Cortex_BA9	1	1	1	1.84673	1.84673	1.84673	NA
ENSG00000254890.1	RP11-10A7.1	0.064786	5	1	0.0435191	Brain_Putamen_basal_ganglia	0.13408	Brain_Cortex	4.2724	0.00951646	4.2724	1.4982	2.01869	1.71306	0.272294479
ENSG00000172292.10	CERS6	0.064794	2	1	0.055032	Brain_Spinal_cord_cervical_c-1	0.463217	Brain_Hypothalamus	1.03132	0.968676	1.03132	-0.73356	1.91862	0.592532	1.875377028
ENSG00000077454.11	LRCH4	0.0651478	3	1	0.0682288	Brain_Nucleus_accumbens_basal_ganglia	0.212229	Brain_Cerebellar_Hemisphere	2.30812	0.22959	2.30812	1.24746	1.82349	1.62927	0.330671601
ENSG00000224928.2	KRT8P30	0.0651584	3	1	0.164962	Brain_Cortex	0.208428	Brain_Frontal_Cortex_BA9	1.34098	0.675193	1.34098	1.2579	1.38857	1.31858	0.065832924
ENSG00000107779.7	BMPR1A	0.0651712	5	1	0.0255147	Brain_Cerebellar_Hemisphere	0.542397	Brain_Nucleus_accumbens_basal_ganglia	3.99534	0.0223394	3.99534	-2.23352	-0.609192	-1.64464	0.639828143
ENSG00000164620.4	RELL2	0.0651716	1	1	0.0651716	Brain_Cerebellum	0.0651716	Brain_Cerebellum	1	1	1	1.84408	1.84408	1.84408	NA
ENSG00000205035.4	RP11-707M1.1	0.0652738	8	1	0.0436662	Brain_Anterior_cingulate_cortex_BA24	0.208237	Brain_Frontal_Cortex_BA9	7.11672	0.0143089	7.11672	1.25843	2.01728	1.73346	0.250346642
ENSG00000105705.11	SUGP1	0.0653726	2	1	0.0946738	Brain_Amygdala	0.202994	Brain_Cortex	1.27652	0.723482	1.27652	-1.27307	1.67124	0.199087	2.081941547
ENSG00000124587.9	PEX6	0.0655355	13	1	0.0343074	Brain_Cerebellar_Hemisphere	0.161539	Brain_Frontal_Cortex_BA9	12.2519	0.000934874	12.2519	-2.11644	-1.39992	-1.79266	0.178578426
ENSG00000137857.13	DUOX1	0.0655643	4	1	0.097209	Brain_Cerebellum	0.11748	Brain_Nucleus_accumbens_basal_ganglia	3.0955	0.0447655	3.0955	-1.65854	1.61915	-0.0326609	1.876467689
ENSG00000100364.14	KIAA0930	0.0655742	3	1	0.0175376	Brain_Cerebellar_Hemisphere	0.432218	Brain_Nucleus_accumbens_basal_ganglia	1.84471	0.166052	1.84471	-2.37524	0.785401	-0.96656	1.608040325
ENSG00000006715.11	VPS41	0.0659009	3	1	0.0919994	Brain_Spinal_cord_cervical_c-1	0.244863	Brain_Caudate_basal_ganglia	1.68106	0.436108	1.68106	1.16292	1.68494	1.40628	0.262798095
ENSG00000205302.2	SNX2	0.0659022	1	1	0.0659022	Brain_Nucleus_accumbens_basal_ganglia	0.0659022	Brain_Nucleus_accumbens_basal_ganglia	1	1	1	-1.83909	-1.83909	-1.83909	NA
ENSG00000173933.15	RBM4	0.0659826	1	1	0.0659826	Brain_Caudate_basal_ganglia	0.0659826	Brain_Caudate_basal_ganglia	1	1	1	-1.83854	-1.83854	-1.83854	NA
ENSG00000154096.9	THY1	0.0660097	4	1	0.0794527	Brain_Cerebellum	0.824231	Brain_Frontal_Cortex_BA9	1.7483	0.296452	1.7483	0.222107	1.75387	1.02618	0.780563035
ENSG00000198542.9	ITGBL1	0.0660293	3	1	0.010614	Brain_Caudate_basal_ganglia	0.627449	Brain_Cerebellum	1.16991	0.862101	1.16991	-1.63135	2.55516	0.46971	2.093296556
ENSG00000222014.4	RAB6C	0.0661437	13	1	0.0124031	Brain_Hypothalamus	0.460445	Brain_Cerebellar_Hemisphere	10.8608	0.000761922	10.8608	-2.50046	-0.738115	-1.65049	0.516657285
ENSG00000183741.7	CBX6	0.0663612	1	1	0.0663612	Brain_Substantia_nigra	0.0663612	Brain_Substantia_nigra	1	1	1	1.83598	1.83598	1.83598	NA
ENSG00000071994.6	PDCD2	0.0664012	6	1	0.0369932	Brain_Caudate_basal_ganglia	0.296079	Brain_Cerebellum	4.04743	0.084264	4.04743	-2.08584	-1.04488	-1.48198	0.386165753
ENSG00000087365.10	SF3B2	0.0664261	7	1	0.0249516	Brain_Hippocampus	0.7418	Brain_Substantia_nigra	5.43686	0.00401884	5.43686	0.329471	2.24215	1.53824	0.61304798
ENSG00000164692.13	COL1A2	0.0664432	4	1	0.149596	Brain_Hippocampus	0.725714	Brain_Cerebellar_Hemisphere	1.27044	0.764978	1.27044	-1.44096	-0.350833	-0.975551	0.517947323
ENSG00000197860.5	SGTB	0.0664848	1	1	0.0664848	Brain_Putamen_basal_ganglia	0.0664848	Brain_Putamen_basal_ganglia	1	1	1	-1.83514	-1.83514	-1.83514	NA
ENSG00000181585.3	TMIE	0.0666159	2	1	0.105823	Brain_Caudate_basal_ganglia	0.170326	Brain_Nucleus_accumbens_basal_ganglia	1.32718	0.672816	1.32718	1.37116	1.61726	1.49421	0.174018322
ENSG00000138768.10	USO1	0.0667115	1	1	0.0667115	Brain_Nucleus_accumbens_basal_ganglia	0.0667115	Brain_Nucleus_accumbens_basal_ganglia	1	1	1	-1.83361	-1.83361	-1.83361	NA
ENSG00000124370.6	MCEE	0.0667342	1	1	0.0667342	Brain_Cerebellum	0.0667342	Brain_Cerebellum	1	1	1	1.83346	1.83346	1.83346	NA
ENSG00000241322.4	CDRT1	0.06677	2	1	0.0302015	Brain_Cerebellar_Hemisphere	0.291321	Brain_Cerebellum	1.54515	0.454846	1.54515	1.05523	2.16744	1.61133	0.786450216
ENSG00000250673.1	RP11-6L6.2	0.0667861	3	1	0.0541327	Brain_Cerebellum	0.121912	Brain_Cerebellar_Hemisphere	2.78877	0.0321058	2.78877	1.5468	1.92577	1.77033	0.198450561
ENSG00000158109.10	TPRG1L	0.0668432	5	1	0.0978788	Brain_Caudate_basal_ganglia	0.481276	Brain_Cerebellum	2.79737	0.273485	2.79737	0.704251	1.65523	1.34547	0.380330418
ENSG00000162843.13	WDR64	0.0668577	2	1	0.0794915	Brain_Frontal_Cortex_BA9	0.0966214	Brain_Cortex	1.73631	0.263686	1.73631	1.66146	1.75364	1.70755	0.065184935
ENSG00000103710.6	RASL12	0.0669617	1	1	0.0669617	Brain_Hypothalamus	0.0669617	Brain_Hypothalamus	1	1	1	-1.83193	-1.83193	-1.83193	NA
ENSG00000107815.3	C10orf2	0.067163	1	1	0.067163	Brain_Putamen_basal_ganglia	0.067163	Brain_Putamen_basal_ganglia	1	1	1	1.83058	1.83058	1.83058	NA
ENSG00000152767.11	FARP1	0.0671724	1	1	0.0671724	Brain_Cerebellum	0.0671724	Brain_Cerebellum	1	1	1	1.83052	1.83052	1.83052	NA
ENSG00000196990.4	FAM163B	0.0671848	2	1	0.0140595	Brain_Cerebellum	0.33798	Brain_Cerebellar_Hemisphere	1.73926	0.260745	1.73926	-2.45574	-0.958163	-1.70695	1.058946455
ENSG00000236595.1	MED15P5	0.0672591	10	1	0.0187966	Brain_Cortex	0.981363	Brain_Spinal_cord_cervical_c-1	8.59992	0.0326031	8.59992	-2.34954	-0.0233605	-1.67675	0.69097924
ENSG00000269753.1	AL589739.1	0.0672652	1	1	0.0672652	Brain_Frontal_Cortex_BA9	0.0672652	Brain_Frontal_Cortex_BA9	1	1	1	-1.8299	-1.8299	-1.8299	NA
ENSG00000122548.3	KIAA0087	0.0672852	11	1	0.0248384	Brain_Frontal_Cortex_BA9	0.226064	Brain_Caudate_basal_ganglia	9.84013	0.0177926	9.84013	1.21056	2.24391	1.72394	0.312091758
ENSG00000126464.9	PRR12	0.06742	5	1	0.0750861	Brain_Cerebellum	0.125073	Brain_Cortex	4.2893	0.000825066	4.2893	1.53382	1.77994	1.70007	0.109221899
ENSG00000205669.2	ACOT6	0.0677597	5	1	0.0327326	Brain_Putamen_basal_ganglia	0.137194	Brain_Nucleus_accumbens_basal_ganglia	4.80828	0.00928995	4.80828	-2.13535	-1.48632	-1.79036	0.254996348
ENSG00000187456.9	RDM1	0.0678087	4	1	0.0214064	Brain_Caudate_basal_ganglia	0.84839	Brain_Frontal_Cortex_BA9	3.00373	0.10166	3.00373	0.191173	2.30074	1.53186	0.923672591
ENSG00000260369.2	CTD-2526A2.2	0.0680172	2	1	0.00630126	Brain_Amygdala	0.907118	Brain_Cerebellar_Hemisphere	1.02669	0.973309	1.02669	-2.73168	-0.116675	-1.42418	1.849086784
ENSG00000225127.2	LINC00237	0.0680636	1	1	0.0680636	Brain_Cerebellar_Hemisphere	0.0680636	Brain_Cerebellar_Hemisphere	1	1	1	1.82459	1.82459	1.82459	NA
ENSG00000144857.10	BOC	0.0680712	6	1	0.0459004	Brain_Cerebellum	0.436682	Brain_Hypothalamus	2.90812	0.0918859	2.90812	-1.99631	-0.777809	-1.27633	0.507709258
ENSG00000255987.1	RP11-1094M14.4	0.0682135	1	1	0.0682135	Brain_Substantia_nigra	0.0682135	Brain_Substantia_nigra	1	1	1	1.82359	1.82359	1.82359	NA
ENSG00000126524.5	SBDS	0.0682291	1	1	0.0682291	Brain_Cerebellar_Hemisphere	0.0682291	Brain_Cerebellar_Hemisphere	1	1	1	-1.82349	-1.82349	-1.82349	NA
ENSG00000166704.7	ZNF606	0.0683296	1	1	0.0683296	Brain_Cerebellum	0.0683296	Brain_Cerebellum	1	1	1	-1.82283	-1.82283	-1.82283	NA
ENSG00000127377.4	CRYGN	0.0684869	1	1	0.0684869	Brain_Putamen_basal_ganglia	0.0684869	Brain_Putamen_basal_ganglia	1	1	1	-1.82179	-1.82179	-1.82179	NA
ENSG00000107242.13	PIP5K1B	0.0685695	1	1	0.0685695	Brain_Frontal_Cortex_BA9	0.0685695	Brain_Frontal_Cortex_BA9	1	1	1	-1.82125	-1.82125	-1.82125	NA
ENSG00000144711.9	IQSEC1	0.068677	4	1	0.102985	Brain_Cerebellum	0.985778	Brain_Spinal_cord_cervical_c-1	1.91059	0.30048	1.91059	-1.63055	0.0178261	-1.07591	0.756699186
ENSG00000169964.5	TMEM42	0.068784	2	1	0.0401199	Brain_Nucleus_accumbens_basal_ganglia	0.447448	Brain_Hypothalamus	1.19397	0.806028	1.19397	-2.05251	-0.759676	-1.40609	0.914173216
ENSG00000213430.5	HSPD1P1	0.0688365	1	1	0.0688365	Brain_Nucleus_accumbens_basal_ganglia	0.0688365	Brain_Nucleus_accumbens_basal_ganglia	1	1	1	1.81949	1.81949	1.81949	NA
ENSG00000108443.9	RPS6KB1	0.0688367	1	1	0.0688367	Brain_Putamen_basal_ganglia	0.0688367	Brain_Putamen_basal_ganglia	1	1	1	1.81949	1.81949	1.81949	NA
ENSG00000162878.8	PKDCC	0.0690295	3	1	0.0398551	Brain_Cerebellar_Hemisphere	0.414743	Brain_Spinal_cord_cervical_c-1	1.76212	0.245421	1.76212	-2.05525	0.815575	-0.832458	1.481900882
ENSG00000216906.2	RP11-350J20.9	0.0690822	2	1	0.0394211	Brain_Cerebellar_Hemisphere	0.164513	Brain_Cerebellum	1.80066	0.199345	1.80066	-2.05976	-1.39005	-1.72491	0.473558394
ENSG00000166573.4	GALR1	0.0690853	1	1	0.0690853	Brain_Putamen_basal_ganglia	0.0690853	Brain_Putamen_basal_ganglia	1	1	1	-1.81786	-1.81786	-1.81786	NA
ENSG00000140280.9	LYSMD2	0.0692207	1	1	0.0692207	Brain_Caudate_basal_ganglia	0.0692207	Brain_Caudate_basal_ganglia	1	1	1	1.81698	1.81698	1.81698	NA
ENSG00000084774.9	CAD	0.0692302	2	1	0.00754572	Brain_Cerebellum	0.956016	Brain_Cerebellar_Hemisphere	1.03699	0.963011	1.03699	-0.0551532	2.67175	1.3083	1.928210561
ENSG00000169499.10	PLEKHA2	0.069243	3	1	0.0219184	Brain_Frontal_Cortex_BA9	0.961737	Brain_Nucleus_accumbens_basal_ganglia	1.4104	0.567166	1.4104	-2.29178	-0.0479741	-1.04435	1.142774032
ENSG00000213171.2	LINGO4	0.0693089	3	1	0.104327	Brain_Cerebellum	0.24254	Brain_Hypothalamus	1.93563	0.23211	1.93563	1.16866	1.62423	1.44959	0.245680876
ENSG00000138615.4	CILP	0.0694798	2	1	0.0849709	Brain_Cerebellum	0.232032	Brain_Cortex	1.29168	0.708317	1.29168	1.19514	1.72254	1.45884	0.372931314
ENSG00000161328.10	LRRC56	0.0694813	10	1	0.0520239	Brain_Hippocampus	0.894727	Brain_Cerebellum	4.26556	0.0553636	4.26556	-0.843022	1.94294	0.77338	1.107499676
ENSG00000154719.9	MRPL39	0.069503	4	1	0.0320866	Brain_Frontal_Cortex_BA9	0.658789	Brain_Putamen_basal_ganglia	2.82005	0.078661	2.82005	-2.14333	-0.441586	-1.44742	0.725913253
ENSG00000233977.1	RP11-310H4.2	0.069573	1	1	0.069573	Brain_Nucleus_accumbens_basal_ganglia	0.069573	Brain_Nucleus_accumbens_basal_ganglia	1	1	1	-1.81468	-1.81468	-1.81468	NA
ENSG00000102805.9	CLN5	0.0696422	1	1	0.0696422	Brain_Nucleus_accumbens_basal_ganglia	0.0696422	Brain_Nucleus_accumbens_basal_ganglia	1	1	1	1.81423	1.81423	1.81423	NA
ENSG00000183186.6	C2CD4C	0.0696635	3	1	0.0463076	Brain_Cerebellar_Hemisphere	0.752701	Brain_Frontal_Cortex_BA9	1.43863	0.545118	1.43863	-1.99258	-0.31508	-1.12574	0.840158926
ENSG00000167523.9	SPATA33	0.0696684	5	1	0.0163622	Brain_Cerebellum	0.290613	Brain_Cortex	3.91567	0.0838234	3.91567	-2.40073	-1.05678	-1.58009	0.630312054
ENSG00000110074.6	FOXRED1	0.0697667	11	1	0.0205238	Brain_Putamen_basal_ganglia	0.956081	Brain_Spinal_cord_cervical_c-1	8.29616	0.00739141	8.29616	0.0550725	2.31663	1.53246	0.64028731
ENSG00000119514.5	GALNT12	0.0697668	1	1	0.0697668	Brain_Cerebellar_Hemisphere	0.0697668	Brain_Cerebellar_Hemisphere	1	1	1	-1.81342	-1.81342	-1.81342	NA
ENSG00000099203.2	TMED1	0.0698718	2	1	0.144928	Brain_Amygdala	0.225615	Brain_Cerebellar_Hemisphere	1.08425	0.915747	1.08425	-1.45768	1.21173	-0.122976	1.887561078
ENSG00000257923.5	CUX1	0.0698738	1	1	0.0698738	Brain_Cerebellum	0.0698738	Brain_Cerebellum	1	1	1	1.81273	1.81273	1.81273	NA
ENSG00000183921.5	SDR42E2	0.0699219	4	2	0.101304	Brain_Caudate_basal_ganglia	0.848482	Brain_Frontal_Cortex_BA9	1.26835	0.693096	1.12845	-1.63856	1.47754	0.197641	1.420550968
ENSG00000162373.8	BEND5	0.0699542	1	1	0.0699542	Brain_Anterior_cingulate_cortex_BA24	0.0699542	Brain_Anterior_cingulate_cortex_BA24	1	1	1	1.81221	1.81221	1.81221	NA
ENSG00000177144.5	NUDT4P1	0.0699813	3	1	0.0541944	Brain_Anterior_cingulate_cortex_BA24	0.968693	Brain_Caudate_basal_ganglia	1.52228	0.426615	1.52228	-1.92528	0.0392473	-1.20685	1.083362249
ENSG00000198478.6	SH3BGRL2	0.0700326	2	1	0.0837836	Brain_Frontal_Cortex_BA9	0.211942	Brain_Amygdala	1.35042	0.649583	1.35042	1.24824	1.72914	1.48869	0.340046581
ENSG00000164694.12	FNDC1	0.0703748	1	1	0.0703748	Brain_Cerebellum	0.0703748	Brain_Cerebellum	1	1	1	-1.80949	-1.80949	-1.80949	NA
ENSG00000048828.12	FAM120A	0.0705924	1	1	0.0705924	Brain_Spinal_cord_cervical_c-1	0.0705924	Brain_Spinal_cord_cervical_c-1	1	1	1	1.80809	1.80809	1.80809	NA
ENSG00000196381.6	ZNF781	0.0705979	9	1	0.00930405	Brain_Cortex	0.929222	Brain_Spinal_cord_cervical_c-1	6.35906	0.0298382	6.35906	0.0888242	2.60068	1.44758	0.895848349
ENSG00000119650.8	IFT43	0.07067	1	1	0.07067	Brain_Cortex	0.07067	Brain_Cortex	1	1	1	-1.80759	-1.80759	-1.80759	NA
ENSG00000220032.4	RP11-17M16.1	0.0707493	1	1	0.0707493	Brain_Caudate_basal_ganglia	0.0707493	Brain_Caudate_basal_ganglia	1	1	1	1.80708	1.80708	1.80708	NA
ENSG00000115718.13	PROC	0.0708011	1	1	0.0708011	Brain_Caudate_basal_ganglia	0.0708011	Brain_Caudate_basal_ganglia	1	1	1	1.80675	1.80675	1.80675	NA
ENSG00000197134.7	ZNF257	0.0710007	13	1	0.00966951	Brain_Cortex	0.498506	Brain_Nucleus_accumbens_basal_ganglia	9.853	0.0265231	9.853	-2.58743	-0.676842	-1.5939	0.557609334
ENSG00000235974.1	VN2R19P	0.0710235	1	1	0.0710235	Brain_Caudate_basal_ganglia	0.0710235	Brain_Caudate_basal_ganglia	1	1	1	-1.80533	-1.80533	-1.80533	NA
ENSG00000085117.7	CD82	0.0710605	3	1	0.0487136	Brain_Caudate_basal_ganglia	0.26657	Brain_Hippocampus	2.2395	0.243894	2.2395	1.111	1.97109	1.55775	0.431018522
ENSG00000147432.2	CHRNB3	0.0711881	2	1	0.0385714	Brain_Cerebellar_Hemisphere	0.147759	Brain_Cerebellum	1.89896	0.101036	1.89896	1.44749	2.06873	1.75811	0.439281763
ENSG00000178852.11	EFCAB13	0.0712888	11	1	0.00533104	Brain_Caudate_basal_ganglia	0.517489	Brain_Hypothalamus	7.31207	0.0738671	7.31207	-2.78632	-0.64722	-1.49332	0.680759516
ENSG00000072952.14	MRVI1	0.0714461	8	1	0.0299151	Brain_Nucleus_accumbens_basal_ganglia	0.555981	Brain_Frontal_Cortex_BA9	5.88492	0.0442339	5.88492	-2.17121	-0.588821	-1.52356	0.607901354
ENSG00000173039.14	RELA	0.071456	1	1	0.071456	Brain_Hippocampus	0.071456	Brain_Hippocampus	1	1	1	-1.80257	-1.80257	-1.80257	NA
ENSG00000164466.8	SFXN1	0.0714624	1	1	0.0714624	Brain_Cortex	0.0714624	Brain_Cortex	1	1	1	1.80253	1.80253	1.80253	NA
ENSG00000224051.2	GLTPD1	0.0715633	2	1	0.026804	Brain_Cerebellum	0.678508	Brain_Hypothalamus	1.06427	0.935734	1.06427	0.4145	2.21436	1.31443	1.272693482
ENSG00000085231.9	TAF9	0.071579	3	1	0.036526	Brain_Cerebellar_Hemisphere	0.143249	Brain_Cerebellum	2.71925	0.0777395	2.71925	1.4638	2.09102	1.71309	0.332812123
ENSG00000111817.12	DSE	0.0715999	2	1	0.0592109	Brain_Caudate_basal_ganglia	0.342004	Brain_Substantia_nigra	1.23964	0.760358	1.23964	-1.88662	-0.950214	-1.41842	0.662142226
ENSG00000117598.7	LPPR5	0.0717128	2	1	0.0490982	Brain_Cerebellar_Hemisphere	0.49586	Brain_Cortex	1.08158	0.918424	1.08158	0.681018	1.96774	1.32438	0.909847872
ENSG00000226393.1	IFNA20P	0.0717994	3	1	0.0654433	Brain_Cerebellum	0.266505	Brain_Frontal_Cortex_BA9	1.95649	0.290132	1.95649	1.11115	1.84222	1.44172	0.370517758
ENSG00000137135.13	ARHGEF39	0.0718056	9	1	0.0349446	Brain_Cerebellar_Hemisphere	0.486986	Brain_Frontal_Cortex_BA9	6.28213	0.0522003	6.28213	-2.109	-0.69511	-1.48161	0.466296725
ENSG00000162434.7	JAK1	0.0718157	4	1	0.0316915	Brain_Cerebellar_Hemisphere	0.284703	Brain_Cortex	3.50674	0.0292859	3.50674	1.06981	2.14828	1.69236	0.464212531
ENSG00000241544.1	RP11-6F2.5	0.0718626	3	1	0.0374763	Brain_Spinal_cord_cervical_c-1	0.491568	Brain_Caudate_basal_ganglia	1.52092	0.685486	1.52092	-2.08054	-0.687816	-1.30317	0.71035408
ENSG00000254396.1	RP11-56F10.3	0.0720735	1	1	0.0720735	Brain_Nucleus_accumbens_basal_ganglia	0.0720735	Brain_Nucleus_accumbens_basal_ganglia	1	1	1	-1.79865	-1.79865	-1.79865	NA
ENSG00000168010.6	ATG16L2	0.0720801	2	1	0.0367518	Brain_Cortex	0.284867	Brain_Cerebellum	1.54138	0.458624	1.54138	-2.08851	-1.06945	-1.57898	0.720584407
ENSG00000143322.15	ABL2	0.0721766	10	1	0.00448176	Brain_Amygdala	0.931787	Brain_Cortex	7.95578	0.0117058	7.95578	-2.8421	0.0855967	-1.55221	0.908187389
ENSG00000164989.11	CCDC171	0.0722806	11	1	0.0368858	Brain_Cerebellar_Hemisphere	0.666849	Brain_Hypothalamus	9.12198	0.0283982	9.12198	-2.08703	-0.430476	-1.61557	0.45845414
ENSG00000100218.7	RTDR1	0.0723368	3	1	0.0590349	Brain_Anterior_cingulate_cortex_BA24	0.642604	Brain_Cerebellum	1.76608	0.357072	1.76608	-1.88793	0.464061	-0.972933	1.259892023
ENSG00000154639.14	CXADR	0.0723603	1	1	0.0723603	Brain_Spinal_cord_cervical_c-1	0.0723603	Brain_Spinal_cord_cervical_c-1	1	1	1	-1.79684	-1.79684	-1.79684	NA
ENSG00000127084.13	FGD3	0.0723761	3	1	0.0436743	Brain_Cerebellum	0.875587	Brain_Spinal_cord_cervical_c-1	1.80536	0.212901	1.80536	-0.156566	2.0172	1.08947	1.121294542
ENSG00000167613.11	LAIR1	0.0723949	1	1	0.0723949	Brain_Anterior_cingulate_cortex_BA24	0.0723949	Brain_Anterior_cingulate_cortex_BA24	1	1	1	-1.79663	-1.79663	-1.79663	NA
ENSG00000248175.1	CTC-428G20.3	0.072535	2	1	0.115323	Brain_Frontal_Cortex_BA9	0.150429	Brain_Hippocampus	1.40734	0.592656	1.40734	-1.57471	-1.43802	-1.50636	0.096657553
ENSG00000153558.9	FBXL2	0.0726079	3	1	0.0997537	Brain_Frontal_Cortex_BA9	0.439954	Brain_Caudate_basal_ganglia	1.46717	0.530867	1.46717	-1.64605	-0.772271	-1.25862	0.445207305
ENSG00000103021.5	CCDC113	0.0726561	4	1	0.00986412	Brain_Putamen_basal_ganglia	0.226	Brain_Anterior_cingulate_cortex_BA24	3.53639	0.0887767	3.53639	1.21073	2.58056	1.68749	0.609655873
ENSG00000115241.9	PPM1G	0.0727209	1	1	0.0727209	Brain_Hippocampus	0.0727209	Brain_Hippocampus	1	1	1	1.79458	1.79458	1.79458	NA
ENSG00000177565.11	TBL1XR1	0.0728705	3	1	0.0165658	Brain_Cerebellum	0.180054	Brain_Nucleus_accumbens_basal_ganglia	1.57946	0.439119	1.57946	-2.39621	-1.34059	-1.89595	0.529962033
ENSG00000127914.12	AKAP9	0.0729183	2	1	0.0307741	Brain_Cerebellum	0.671172	Brain_Spinal_cord_cervical_c-1	1.03849	0.961506	1.03849	-2.15998	0.424539	-0.867721	1.827531984
ENSG00000091073.15	DTX2	0.0730152	2	1	0.120832	Brain_Cortex	0.297986	Brain_Anterior_cingulate_cortex_BA24	1.04526	0.954739	1.04526	-1.04076	1.55129	0.255263	1.832857259
ENSG00000181444.8	ZNF467	0.0730511	6	1	0.0183572	Brain_Frontal_Cortex_BA9	0.864588	Brain_Hypothalamus	4.68915	0.0428604	4.68915	-2.35833	-0.170537	-1.51666	0.747157416
ENSG00000131379.5	C3orf20	0.0730737	1	1	0.0730737	Brain_Cerebellum	0.0730737	Brain_Cerebellum	1	1	1	-1.79237	-1.79237	-1.79237	NA
ENSG00000124198.8	ARFGEF2	0.073182	1	1	0.073182	Brain_Cortex	0.073182	Brain_Cortex	1	1	1	-1.79169	-1.79169	-1.79169	NA
ENSG00000101191.12	DIDO1	0.0732206	4	1	0.0535791	Brain_Amygdala	0.208011	Brain_Anterior_cingulate_cortex_BA24	3.03545	0.0780893	3.03545	-1.93022	-1.25905	-1.57355	0.277793255
ENSG00000131470.10	PSMC3IP	0.0733516	1	1	0.0733516	Brain_Cerebellum	0.0733516	Brain_Cerebellum	1	1	1	1.79064	1.79064	1.79064	NA
ENSG00000237697.2	LINC00312	0.0734007	1	1	0.0734007	Brain_Frontal_Cortex_BA9	0.0734007	Brain_Frontal_Cortex_BA9	1	1	1	1.79033	1.79033	1.79033	NA
ENSG00000180178.6	AC018865.8	0.0734589	8	1	0.0268966	Brain_Hippocampus	0.877536	Brain_Cortex	4.76136	0.0669936	4.76136	-1.49823	2.21302	0.92007	1.39551144
ENSG00000253981.1	ALG1L13P	0.0736297	2	1	0.127886	Brain_Cerebellum	0.131949	Brain_Cortex	1.43344	0.566563	1.43344	-1.52249	-1.50646	-1.51448	0.01133729
ENSG00000116205.6	TCEANC2	0.0737391	2	1	0.0277553	Brain_Caudate_basal_ganglia	0.68519	Brain_Cerebellar_Hemisphere	1.06197	0.93803	1.06197	-2.20073	0.405391	-0.897669	1.842804695
ENSG00000255468.2	RP11-867G23.8	0.0737683	2	1	0.0426262	Brain_Cerebellum	0.131159	Brain_Cerebellar_Hemisphere	1.9564	0.0436008	1.9564	1.50955	2.02735	1.76845	0.366145986
ENSG00000213197.3	AC012066.1	0.0737816	1	1	0.0737816	Brain_Cerebellar_Hemisphere	0.0737816	Brain_Cerebellar_Hemisphere	1	1	1	1.78797	1.78797	1.78797	NA
ENSG00000047617.10	ANO2	0.0738138	2	1	0.0839813	Brain_Cortex	0.378751	Brain_Hippocampus	1.06425	0.93575	1.06425	-1.72804	-0.8802	-1.30412	0.599512137
ENSG00000169885.5	CALML6	0.0739677	1	1	0.0739677	Brain_Frontal_Cortex_BA9	0.0739677	Brain_Frontal_Cortex_BA9	1	1	1	1.78681	1.78681	1.78681	NA
ENSG00000184454.6	NCMAP	0.0739907	6	1	0.0123853	Brain_Cortex	0.432529	Brain_Hypothalamus	4.64816	0.00152813	4.64816	-2.50097	-0.784871	-1.6189	0.546116635
ENSG00000188352.8	FOCAD	0.0740008	1	1	0.0740008	Brain_Frontal_Cortex_BA9	0.0740008	Brain_Frontal_Cortex_BA9	1	1	1	1.78661	1.78661	1.78661	NA
ENSG00000140945.11	CDH13	0.0742055	1	1	0.0742055	Brain_Spinal_cord_cervical_c-1	0.0742055	Brain_Spinal_cord_cervical_c-1	1	1	1	-1.78534	-1.78534	-1.78534	NA
ENSG00000002330.9	BAD	0.074439	1	1	0.074439	Brain_Cerebellum	0.074439	Brain_Cerebellum	1	1	1	1.78391	1.78391	1.78391	NA
ENSG00000137960.5	GIPC2	0.0744704	3	1	0.0442935	Brain_Hippocampus	0.98187	Brain_Anterior_cingulate_cortex_BA24	1.2397	0.700065	1.2397	-0.841292	2.0113	0.382429	1.468821521
ENSG00000133028.6	SCO1	0.0745496	3	1	0.00937561	Brain_Cerebellar_Hemisphere	0.645821	Brain_Amygdala	1.61933	0.427337	1.61933	-2.59805	0.459576	-1.01403	1.531797215
ENSG00000105388.10	CEACAM5	0.0746223	1	1	0.0746223	Brain_Cortex	0.0746223	Brain_Cortex	1	1	1	1.78278	1.78278	1.78278	NA
ENSG00000235531.5	RP11-383H13.1	0.0748486	2	1	0.0650624	Brain_Hypothalamus	0.392528	Brain_Frontal_Cortex_BA9	1.14852	0.851482	1.14852	-1.84483	-0.855042	-1.34994	0.699885418
ENSG00000184139.8	RPL7AP28	0.0750434	1	1	0.0750434	Brain_Nucleus_accumbens_basal_ganglia	0.0750434	Brain_Nucleus_accumbens_basal_ganglia	1	1	1	1.7802	1.7802	1.7802	NA
ENSG00000007923.11	DNAJC11	0.0751231	1	1	0.0751231	Brain_Hypothalamus	0.0751231	Brain_Hypothalamus	1	1	1	1.77971	1.77971	1.77971	NA
ENSG00000117143.9	UAP1	0.0752175	1	1	0.0752175	Brain_Cerebellar_Hemisphere	0.0752175	Brain_Cerebellar_Hemisphere	1	1	1	1.77914	1.77914	1.77914	NA
ENSG00000253967.1	RP11-333A23.4	0.0753069	2	1	0.0195539	Brain_Hypothalamus	0.53656	Brain_Amygdala	1.37814	0.621862	1.37814	-2.3348	-0.618023	-1.47641	1.213943901
ENSG00000148600.10	CDHR1	0.0753669	7	1	0.0275822	Brain_Cerebellar_Hemisphere	0.848392	Brain_Spinal_cord_cervical_c-1	5.25415	0.080555	5.25415	-0.191171	2.20318	1.46451	0.887271913
ENSG00000218536.1	AP002530.2	0.0753709	2	1	0.0892038	Brain_Nucleus_accumbens_basal_ganglia	0.400218	Brain_Cerebellar_Hemisphere	1.02086	0.979144	1.02086	-0.841231	1.69961	0.429191	1.796648055
ENSG00000152127.4	MGAT5	0.075387	2	1	0.024704	Brain_Nucleus_accumbens_basal_ganglia	0.760838	Brain_Amygdala	1.02865	0.971352	1.02865	-2.246	-0.304381	-1.27519	1.372932666
ENSG00000126067.7	PSMB2	0.0754943	1	1	0.0754943	Brain_Hippocampus	0.0754943	Brain_Hippocampus	1	1	1	1.77745	1.77745	1.77745	NA
ENSG00000165283.11	STOML2	0.0755007	2	1	0.0346284	Brain_Cerebellar_Hemisphere	0.578228	Brain_Anterior_cingulate_cortex_BA24	1.12714	0.872859	1.12714	0.555974	2.11268	1.33433	1.100755643
ENSG00000137343.13	ATAT1	0.0755533	1	1	0.0755533	Brain_Cerebellum	0.0755533	Brain_Cerebellum	1	1	1	1.77709	1.77709	1.77709	NA
ENSG00000158457.4	TSPAN33	0.0756126	3	1	0.0543502	Brain_Cerebellar_Hemisphere	0.513066	Brain_Nucleus_accumbens_basal_ganglia	1.6012	0.478777	1.6012	-1.92403	-0.654072	-1.24413	0.639730752
ENSG00000104408.5	EIF3E	0.0756328	1	1	0.0756328	Brain_Cortex	0.0756328	Brain_Cortex	1	1	1	1.77661	1.77661	1.77661	NA
ENSG00000143622.6	RIT1	0.0757856	2	1	0.00992719	Brain_Cerebellum	0.963043	Brain_Caudate_basal_ganglia	1.09244	0.907563	1.09244	-2.57836	-0.0463347	-1.31234	1.790408869
ENSG00000213809.4	KLRK1	0.0758389	6	1	0.00435786	Brain_Anterior_cingulate_cortex_BA24	0.966816	Brain_Cerebellum	2.99389	0.154594	2.99389	-2.85102	-0.0416018	-1.10811	1.129900662
ENSG00000116209.7	TMEM59	0.0759349	1	1	0.0759349	Brain_Cerebellum	0.0759349	Brain_Cerebellum	1	1	1	1.77478	1.77478	1.77478	NA
ENSG00000197363.5	ZNF517	0.0761729	9	1	0.0799081	Brain_Amygdala	0.250843	Brain_Frontal_Cortex_BA9	7.09556	0.0239215	7.09556	1.1483	1.75122	1.57516	0.190611746
ENSG00000196366.1	C9orf163	0.07623	1	1	0.07623	Brain_Nucleus_accumbens_basal_ganglia	0.07623	Brain_Nucleus_accumbens_basal_ganglia	1	1	1	1.77299	1.77299	1.77299	NA
ENSG00000135249.3	RINT1	0.0762913	2	1	0.103878	Brain_Nucleus_accumbens_basal_ganglia	0.301077	Brain_Cerebellum	1.12629	0.873706	1.12629	1.03413	1.62634	1.33023	0.418754488
ENSG00000260388.1	LINC00562	0.0767199	2	1	0.0287047	Brain_Cerebellum	0.54218	Brain_Nucleus_accumbens_basal_ganglia	1.24853	0.75147	1.24853	0.609519	2.18752	1.39852	1.115814394
ENSG00000122180.4	MYOG	0.076779	1	1	0.076779	Brain_Substantia_nigra	0.076779	Brain_Substantia_nigra	1	1	1	-1.76969	-1.76969	-1.76969	NA
ENSG00000146574.11	CCZ1B	0.0768677	13	1	0.0265847	Brain_Anterior_cingulate_cortex_BA24	0.416706	Brain_Substantia_nigra	10.325	0.0490288	10.325	-2.21756	-0.812149	-1.56496	0.492222095
ENSG00000136478.3	TEX2	0.0768975	1	1	0.0768975	Brain_Hypothalamus	0.0768975	Brain_Hypothalamus	1	1	1	-1.76898	-1.76898	-1.76898	NA
ENSG00000044090.4	CUL7	0.0769022	3	1	0.0827887	Brain_Cerebellar_Hemisphere	0.705604	Brain_Caudate_basal_ganglia	1.56447	0.465654	1.56447	0.377766	1.73473	1.16168	0.702629049
ENSG00000177352.9	CCDC71	0.0769628	6	1	0.0369818	Brain_Hippocampus	0.212916	Brain_Frontal_Cortex_BA9	5.25321	0.0286474	5.25321	1.24559	2.08597	1.66101	0.304278049
ENSG00000112659.9	CUL9	0.0771352	2	1	0.0756108	Brain_Caudate_basal_ganglia	0.112614	Brain_Cortex	1.81031	0.189688	1.81031	1.58655	1.77674	1.68165	0.134483458
ENSG00000169231.9	THBS3	0.0771564	6	1	0.0389633	Brain_Cerebellar_Hemisphere	0.430802	Brain_Caudate_basal_ganglia	3.24598	0.0738776	3.24598	0.787821	2.06457	1.24732	0.487909828
ENSG00000253605.1	HNRNPA1P38	0.0771659	3	1	0.0416012	Brain_Caudate_basal_ganglia	0.192442	Brain_Putamen_basal_ganglia	2.70344	0.126595	2.70344	-2.03749	-1.30339	-1.6793	0.367370195
ENSG00000125520.9	SLC2A4RG	0.0772697	1	1	0.0772697	Brain_Cerebellum	0.0772697	Brain_Cerebellum	1	1	1	1.76675	1.76675	1.76675	NA
ENSG00000138698.10	RAP1GDS1	0.0772999	2	1	0.0302611	Brain_Cerebellum	0.575148	Brain_Cortex	1.19158	0.808422	1.19158	0.560486	2.16666	1.36357	1.135733387
ENSG00000168356.7	SCN11A	0.0773803	5	1	0.0349034	Brain_Nucleus_accumbens_basal_ganglia	0.31244	Brain_Cerebellar_Hemisphere	4.1343	0.0977988	4.1343	-2.10948	-1.01012	-1.6019	0.488579792
ENSG00000183172.8	SMDT1	0.0774981	12	1	0.00557247	Brain_Anterior_cingulate_cortex_BA24	0.294474	Brain_Spinal_cord_cervical_c-1	9.23727	0.00730825	9.23727	1.04836	2.77193	1.55403	0.487380612
ENSG00000228043.1	AC097721.2	0.0776275	1	1	0.0776275	Brain_Hippocampus	0.0776275	Brain_Hippocampus	1	1	1	1.76462	1.76462	1.76462	NA
ENSG00000197061.3	HIST1H4C	0.0776431	2	1	0.0839882	Brain_Putamen_basal_ganglia	0.217549	Brain_Anterior_cingulate_cortex_BA24	1.40803	0.591972	1.40803	-1.728	1.23307	-0.247464	2.093794882
ENSG00000134574.7	DDB2	0.0776923	1	1	0.0776923	Brain_Amygdala	0.0776923	Brain_Amygdala	1	1	1	1.76424	1.76424	1.76424	NA
ENSG00000133704.5	IPO8	0.0777278	9	1	0.033711	Brain_Anterior_cingulate_cortex_BA24	0.571586	Brain_Putamen_basal_ganglia	5.57462	0.0206266	5.57462	0.565718	2.12351	1.36909	0.553880485
ENSG00000272449.1	RP3-395M20.12	0.0778022	1	1	0.0778022	Brain_Cerebellum	0.0778022	Brain_Cerebellum	1	1	1	1.76358	1.76358	1.76358	NA
ENSG00000144837.4	PLA1A	0.0778772	1	1	0.0778772	Brain_Hippocampus	0.0778772	Brain_Hippocampus	1	1	1	1.76314	1.76314	1.76314	NA
ENSG00000259078.2	PTBP1P	0.0780159	1	1	0.0780159	Brain_Caudate_basal_ganglia	0.0780159	Brain_Caudate_basal_ganglia	1	1	1	1.76232	1.76232	1.76232	NA
ENSG00000163517.10	HDAC11	0.0780201	3	1	0.0232231	Brain_Cerebellum	0.412235	Brain_Cortex	1.9373	0.221631	1.9373	-2.26974	-0.819967	-1.36038	0.792185686
ENSG00000183833.12	MAATS1	0.0780506	2	1	0.0207042	Brain_Cerebellum	0.74417	Brain_Amygdala	1.12203	0.877973	1.12203	-0.326336	2.31334	0.9935	1.866529311
ENSG00000134058.6	CDK7	0.0781322	1	1	0.0781322	Brain_Frontal_Cortex_BA9	0.0781322	Brain_Frontal_Cortex_BA9	1	1	1	-1.76163	-1.76163	-1.76163	NA
ENSG00000123219.8	CENPK	0.0782176	4	1	0.0318559	Brain_Caudate_basal_ganglia	0.289187	Brain_Cerebellum	3.12244	0.151388	3.12244	1.05991	2.14621	1.56993	0.445142991
ENSG00000140497.12	SCAMP2	0.0784988	4	1	0.0143267	Brain_Cerebellar_Hemisphere	0.64054	Brain_Cerebellum	2.302	0.273166	2.302	-2.44897	-0.466945	-1.36029	0.896137803
ENSG00000168944.11	CEP120	0.0785837	1	1	0.0785837	Brain_Hypothalamus	0.0785837	Brain_Hypothalamus	1	1	1	-1.75896	-1.75896	-1.75896	NA
ENSG00000174407.7	C20orf166	0.0785917	2	1	0.0858441	Brain_Caudate_basal_ganglia	0.431703	Brain_Substantia_nigra	1.01334	0.986659	1.01334	-1.71774	0.786281	-0.465729	1.770610367
ENSG00000205918.5	PDPK2	0.0786654	8	1	0.07775	Brain_Cortex	0.303319	Brain_Frontal_Cortex_BA9	5.46869	0.0160043	5.46869	-1.76389	-1.02934	-1.46916	0.240385346
ENSG00000188089.9	PLA2G4E	0.0786788	2	1	0.0903837	Brain_Caudate_basal_ganglia	0.111775	Brain_Putamen_basal_ganglia	1.74359	0.25641	1.74359	1.59026	1.69338	1.64182	0.072911482
ENSG00000137462.6	TLR2	0.0787016	1	1	0.0787016	Brain_Cerebellum	0.0787016	Brain_Cerebellum	1	1	1	-1.75827	-1.75827	-1.75827	NA
ENSG00000183831.6	ANKRD45	0.0787797	3	1	0.0638131	Brain_Cortex	0.39169	Brain_Amygdala	2.3152	0.0772127	2.3152	-1.85348	-0.856556	-1.50184	0.55958591
ENSG00000089597.12	GANAB	0.0788057	3	1	0.0125427	Brain_Cerebellum	0.205908	Brain_Caudate_basal_ganglia	1.66826	0.304587	1.66826	-2.4965	1.82513	-0.64542	2.226417112
ENSG00000261603.1	PRSS46	0.0788124	1	1	0.0788124	Brain_Cerebellar_Hemisphere	0.0788124	Brain_Cerebellar_Hemisphere	1	1	1	-1.75762	-1.75762	-1.75762	NA
ENSG00000075461.5	CACNG4	0.0788289	2	1	0.110402	Brain_Frontal_Cortex_BA9	0.340563	Brain_Cortex	1.0521	0.947896	1.0521	-1.59639	-0.953054	-1.27472	0.454905433
ENSG00000178184.11	PARD6G	0.0789237	2	1	0.180992	Brain_Cerebellum	0.22844	Brain_Anterior_cingulate_cortex_BA24	1.04671	0.953289	1.04671	-1.33771	-1.20439	-1.27105	0.094269854
ENSG00000220614.1	RP11-480N24.4	0.079094	2	1	0.0120008	Brain_Caudate_basal_ganglia	0.815101	Brain_Amygdala	1.22272	0.777275	1.22272	-2.51212	-0.233851	-1.37299	1.610979409
ENSG00000154930.10	ACSS1	0.0791066	2	1	0.083418	Brain_Cerebellum	0.100658	Brain_Cerebellar_Hemisphere	1.84489	0.155112	1.84489	-1.73119	-1.64167	-1.68643	0.06329963
ENSG00000088930.6	XRN2	0.0791759	4	1	0.109815	Brain_Hypothalamus	0.558627	Brain_Caudate_basal_ganglia	1.65129	0.435438	1.65129	-1.59903	-0.584882	-1.14656	0.469145373
ENSG00000197343.6	ZNF655	0.0792094	3	1	0.0241331	Brain_Putamen_basal_ganglia	0.212733	Brain_Anterior_cingulate_cortex_BA24	1.79861	0.241616	1.79861	-2.255	-1.24609	-1.64207	0.538308581
ENSG00000172974.10	AC007318.5	0.0792685	1	1	0.0792685	Brain_Nucleus_accumbens_basal_ganglia	0.0792685	Brain_Nucleus_accumbens_basal_ganglia	1	1	1	1.75495	1.75495	1.75495	NA
ENSG00000167280.12	ENGASE	0.0793946	3	1	0.112847	Brain_Cerebellum	0.327292	Brain_Cortex	1.79529	0.518686	1.79529	0.979582	1.58553	1.36651	0.336065703
ENSG00000054277.8	OPN3	0.0795044	1	1	0.0795044	Brain_Hypothalamus	0.0795044	Brain_Hypothalamus	1	1	1	-1.75357	-1.75357	-1.75357	NA
ENSG00000182093.10	WRB	0.0796052	4	1	0.0459627	Brain_Substantia_nigra	0.318651	Brain_Putamen_basal_ganglia	3.66527	0.0536395	3.66527	-1.83032	1.99574	0.763742	1.786541085
ENSG00000259728.1	LINC00933	0.0796727	4	1	0.0681635	Brain_Amygdala	0.209399	Brain_Frontal_Cortex_BA9	1.53401	0.510802	1.53401	-1.82392	1.49198	0.58968	1.612233706
ENSG00000217644.4	RP4-803A2.1	0.079702	1	1	0.079702	Brain_Substantia_nigra	0.079702	Brain_Substantia_nigra	1	1	1	1.75242	1.75242	1.75242	NA
ENSG00000144040.8	SFXN5	0.0797127	2	1	0.07393	Brain_Anterior_cingulate_cortex_BA24	0.150997	Brain_Cerebellum	1.69147	0.308533	1.69147	-1.78705	-1.43602	-1.61153	0.248213899
ENSG00000163633.6	C4orf36	0.0797883	1	1	0.0797883	Brain_Hippocampus	0.0797883	Brain_Hippocampus	1	1	1	1.75192	1.75192	1.75192	NA
ENSG00000256660.1	CLEC12B	0.0798614	1	1	0.0798614	Brain_Amygdala	0.0798614	Brain_Amygdala	1	1	1	-1.75149	-1.75149	-1.75149	NA
ENSG00000248280.1	RP11-33B1.2	0.079877	1	1	0.079877	Brain_Substantia_nigra	0.079877	Brain_Substantia_nigra	1	1	1	-1.7514	-1.7514	-1.7514	NA
ENSG00000112110.5	MRPL18	0.0799807	7	1	0.0190064	Brain_Substantia_nigra	0.481268	Brain_Caudate_basal_ganglia	4.73482	0.0747746	4.73482	-2.34541	-0.704264	-1.41771	0.599001657
ENSG00000118193.7	KIF14	0.080106	2	1	0.0480709	Brain_Cerebellar_Hemisphere	0.258811	Brain_Cerebellum	1.57488	0.425124	1.57488	-1.97674	-1.12921	-1.55297	0.599297863
ENSG00000215347.3	SLC25A5P1	0.080189	1	1	0.080189	Brain_Nucleus_accumbens_basal_ganglia	0.080189	Brain_Nucleus_accumbens_basal_ganglia	1	1	1	1.74959	1.74959	1.74959	NA
ENSG00000163864.10	NMNAT3	0.0803894	7	1	0.072342	Brain_Cerebellum	0.6195	Brain_Substantia_nigra	2.94477	0.10669	2.94477	-0.496559	1.79696	0.971264	0.699712455
ENSG00000124217.3	MOCS3	0.0804172	1	1	0.0804172	Brain_Amygdala	0.0804172	Brain_Amygdala	1	1	1	-1.74827	-1.74827	-1.74827	NA
ENSG00000271654.1	RP11-685B14.3	0.0804239	1	1	0.0804239	Brain_Cerebellar_Hemisphere	0.0804239	Brain_Cerebellar_Hemisphere	1	1	1	1.74823	1.74823	1.74823	NA
ENSG00000068028.13	RASSF1	0.0804426	1	1	0.0804426	Brain_Substantia_nigra	0.0804426	Brain_Substantia_nigra	1	1	1	-1.74812	-1.74812	-1.74812	NA
ENSG00000258273.1	RP11-370I10.4	0.0804503	1	1	0.0804503	Brain_Cerebellum	0.0804503	Brain_Cerebellum	1	1	1	1.74808	1.74808	1.74808	NA
ENSG00000228252.4	COL6A4P2	0.0804512	13	1	0.0484295	Brain_Cerebellum	0.190057	Brain_Cerebellar_Hemisphere	12.2618	0.00423611	12.2618	1.31041	1.97358	1.69606	0.218202629
ENSG00000140955.6	ADAD2	0.080542	7	1	0.0764376	Brain_Nucleus_accumbens_basal_ganglia	0.347124	Brain_Cerebellum	4.68879	0.0535615	4.68879	-1.77174	-0.940182	-1.40956	0.310254977
ENSG00000107736.15	CDH23	0.0805657	4	1	0.0197672	Brain_Putamen_basal_ganglia	0.98116	Brain_Nucleus_accumbens_basal_ganglia	2.50584	0.011834	2.50584	-1.34844	2.33074	0.808698	1.789147417
ENSG00000167588.8	GPD1	0.0806078	2	1	0.163257	Brain_Caudate_basal_ganglia	0.264189	Brain_Cerebellar_Hemisphere	1.03253	0.967465	1.03253	1.11654	1.3942	1.25537	0.196333004
ENSG00000011376.5	LARS2	0.0806096	12	1	0.049849	Brain_Frontal_Cortex_BA9	0.371424	Brain_Amygdala	9.66555	0.0136582	9.66555	-1.96126	-0.893809	-1.54592	0.369621847
ENSG00000233942.1	AC004012.1	0.0806162	5	1	0.0312924	Brain_Frontal_Cortex_BA9	0.60569	Brain_Substantia_nigra	3.27872	0.182232	3.27872	-2.15333	-0.516235	-1.3753	0.641490157
ENSG00000164010.9	ERMAP	0.0807167	11	1	0.021849	Brain_Cortex	0.900067	Brain_Hippocampus	8.38843	0.0200531	8.38843	0.125577	2.29298	1.46916	0.706555464
ENSG00000169181.8	GSG1L	0.08079	1	1	0.08079	Brain_Hippocampus	0.08079	Brain_Hippocampus	1	1	1	-1.74612	-1.74612	-1.74612	NA
ENSG00000110011.9	DNAJC4	0.0808396	2	1	0.0306488	Brain_Anterior_cingulate_cortex_BA24	0.707785	Brain_Cerebellar_Hemisphere	1.05539	0.944614	1.05539	-2.1616	0.374832	-0.893386	1.793530428
ENSG00000160862.8	AZGP1	0.0808473	4	1	0.0249886	Brain_Putamen_basal_ganglia	0.619829	Brain_Anterior_cingulate_cortex_BA24	2.3411	0.38163	2.3411	-2.24158	-0.496092	-1.37531	0.744369439
ENSG00000186834.2	HEXIM1	0.0808495	1	1	0.0808495	Brain_Frontal_Cortex_BA9	0.0808495	Brain_Frontal_Cortex_BA9	1	1	1	-1.74578	-1.74578	-1.74578	NA
ENSG00000176692.4	FOXC2	0.0808581	2	1	0.0966925	Brain_Caudate_basal_ganglia	0.398058	Brain_Hippocampus	1.0305	0.969501	1.0305	-0.845095	1.6611	0.408005	1.77215064
ENSG00000120647.5	CCDC77	0.0809606	9	1	0.0360817	Brain_Cerebellar_Hemisphere	0.239997	Brain_Frontal_Cortex_BA9	8.09589	0.0271451	8.09589	-2.09601	-1.17499	-1.6601	0.275535692
ENSG00000260781.1	ARHGAP23P1	0.0810776	1	1	0.0810776	Brain_Cortex	0.0810776	Brain_Cortex	1	1	1	1.74447	1.74447	1.74447	NA
ENSG00000254487.2	RP11-707M1.7	0.0812118	1	1	0.0812118	Brain_Caudate_basal_ganglia	0.0812118	Brain_Caudate_basal_ganglia	1	1	1	1.7437	1.7437	1.7437	NA
ENSG00000183134.4	PTGDR2	0.0812442	1	1	0.0812442	Brain_Cerebellar_Hemisphere	0.0812442	Brain_Cerebellar_Hemisphere	1	1	1	1.74351	1.74351	1.74351	NA
ENSG00000148399.7	DPH7	0.0812587	4	1	0.0156016	Brain_Cerebellar_Hemisphere	0.539658	Brain_Anterior_cingulate_cortex_BA24	2.47673	0.111368	2.47673	-2.4181	0.61333	-1.20034	1.299657754
ENSG00000057468.6	MSH4	0.081405	10	1	0.0139924	Brain_Caudate_basal_ganglia	0.53415	Brain_Anterior_cingulate_cortex_BA24	6.81554	0.023344	6.81554	-2.45746	-0.621683	-1.47255	0.661810808
ENSG00000173581.3	CCDC106	0.0815966	2	1	0.143787	Brain_Caudate_basal_ganglia	0.272988	Brain_Hypothalamus	1.0788	0.921204	1.0788	-1.46183	-1.09621	-1.27902	0.258534452
ENSG00000204267.9	TAP2	0.0816954	8	1	0.0027671	Brain_Putamen_basal_ganglia	0.96234	Brain_Cerebellum	5.68517	0.0664584	5.68517	-2.99249	-0.047217	-1.43639	1.003964937
ENSG00000129219.9	PLD2	0.0817048	3	1	0.122463	Brain_Cerebellar_Hemisphere	0.661154	Brain_Amygdala	1.63415	0.358956	1.63415	-0.438321	1.54452	0.883242	1.144507271
ENSG00000169218.9	RSPO1	0.081705	1	1	0.081705	Brain_Substantia_nigra	0.081705	Brain_Substantia_nigra	1	1	1	-1.74088	-1.74088	-1.74088	NA
ENSG00000197701.7	ZNF595	0.0817931	1	1	0.0817931	Brain_Cerebellum	0.0817931	Brain_Cerebellum	1	1	1	1.74038	1.74038	1.74038	NA
ENSG00000171530.9	TBCA	0.082002	1	1	0.082002	Brain_Cerebellum	0.082002	Brain_Cerebellum	1	1	1	-1.73919	-1.73919	-1.73919	NA
ENSG00000115828.11	QPCT	0.082013	2	1	0.0611592	Brain_Cortex	0.131114	Brain_Anterior_cingulate_cortex_BA24	1.89092	0.109078	1.89092	1.50972	1.87234	1.69103	0.256409747
ENSG00000115946.3	PNO1	0.0821388	4	1	0.0540675	Brain_Frontal_Cortex_BA9	0.424285	Brain_Cortex	2.4673	0.194891	2.4673	-1.9263	-0.79901	-1.32251	0.543078641
ENSG00000135540.7	NHSL1	0.0822598	2	1	0.100436	Brain_Caudate_basal_ganglia	0.411631	Brain_Cerebellum	1.0051	0.994899	1.0051	0.821027	1.64274	1.23188	0.581041199
ENSG00000011260.9	UTP18	0.0823308	11	1	0.0320319	Brain_Spinal_cord_cervical_c-1	0.821451	Brain_Cerebellum	7.78511	0.0449993	7.78511	-2.14401	-0.225679	-1.43232	0.521587107
ENSG00000166788.5	SAAL1	0.0825402	9	1	0.0097152	Brain_Nucleus_accumbens_basal_ganglia	0.773144	Brain_Hypothalamus	7.49575	0.0133053	7.49575	0.288265	2.5858	1.5426	0.655865638
ENSG00000119326.10	CTNNAL1	0.0826056	4	1	0.0832124	Brain_Cerebellar_Hemisphere	0.383278	Brain_Spinal_cord_cervical_c-1	2.37408	0.364334	2.37408	-1.73234	-0.871872	-1.31309	0.433856576
ENSG00000196262.9	PPIA	0.0827623	2	1	0.101143	Brain_Cerebellum	0.22424	Brain_Cerebellar_Hemisphere	1.35376	0.646237	1.35376	-1.63934	-1.21533	-1.42733	0.299819404
ENSG00000119977.16	TCTN3	0.0828422	1	1	0.0828422	Brain_Cortex	0.0828422	Brain_Cortex	1	1	1	-1.73443	-1.73443	-1.73443	NA
ENSG00000240875.1	LINC00886	0.0828709	3	1	0.0567637	Brain_Cerebellum	0.704961	Brain_Amygdala	1.69012	0.458222	1.69012	0.378632	1.90513	1.22537	0.77682524
ENSG00000271978.1	RP11-428J1.4	0.0830445	3	1	0.0154882	Brain_Cerebellar_Hemisphere	0.747129	Brain_Cortex	1.15283	0.820287	1.15283	-2.42076	-0.322427	-1.05797	1.181452608
ENSG00000114988.7	LMAN2L	0.0830754	6	1	0.0622944	Brain_Hypothalamus	0.510754	Brain_Nucleus_accumbens_basal_ganglia	3.77406	0.167247	3.77406	-1.86419	-0.657665	-1.42117	0.49563063
ENSG00000228331.2	RPL17P43	0.0830924	2	1	0.0931579	Brain_Caudate_basal_ganglia	0.129513	Brain_Nucleus_accumbens_basal_ganglia	1.69943	0.300567	1.69943	-1.67897	-1.51602	-1.5975	0.11521951
ENSG00000163285.7	GABRG1	0.0832379	1	1	0.0832379	Brain_Cerebellum	0.0832379	Brain_Cerebellum	1	1	1	1.7322	1.7322	1.7322	NA
ENSG00000269837.1	RP11-15H20.5	0.0832964	3	1	0.03283	Brain_Nucleus_accumbens_basal_ganglia	0.227558	Brain_Cortex	2.45641	0.0496114	2.45641	1.20667	2.13416	1.60382	0.477872214
ENSG00000267708.1	RP11-147L13.7	0.0833521	1	1	0.0833521	Brain_Putamen_basal_ganglia	0.0833521	Brain_Putamen_basal_ganglia	1	1	1	1.73156	1.73156	1.73156	NA
ENSG00000162782.11	TDRD5	0.0833678	8	1	0.0444278	Brain_Frontal_Cortex_BA9	0.281025	Brain_Spinal_cord_cervical_c-1	7.10461	0.00993248	7.10461	-2.01003	-1.07802	-1.6235	0.300096316
ENSG00000203908.3	KHDC3L	0.0833937	5	1	0.0100444	Brain_Cerebellar_Hemisphere	0.711407	Brain_Cortex	3.65541	0.104827	3.65541	-2.5743	-0.369968	-1.5006	0.787317118
ENSG00000182667.10	NTM	0.0835488	2	1	0.155289	Brain_Spinal_cord_cervical_c-1	0.236359	Brain_Putamen_basal_ganglia	1.13329	0.866709	1.13329	1.18414	1.4211	1.30262	0.167554493
ENSG00000178904.14	DPY19L3	0.0835756	2	1	0.0864506	Brain_Caudate_basal_ganglia	0.212423	Brain_Nucleus_accumbens_basal_ganglia	1.46455	0.535447	1.46455	-1.71443	-1.24693	-1.48068	0.330569778
ENSG00000137996.8	RTCA	0.0837181	1	1	0.0837181	Brain_Cerebellar_Hemisphere	0.0837181	Brain_Cerebellar_Hemisphere	1	1	1	1.72951	1.72951	1.72951	NA
ENSG00000271109.1	CTC-523E23.11	0.083734	1	1	0.083734	Brain_Cortex	0.083734	Brain_Cortex	1	1	1	1.72942	1.72942	1.72942	NA
ENSG00000253485.1	PCDHGA5	0.0837457	2	1	0.102764	Brain_Nucleus_accumbens_basal_ganglia	0.314096	Brain_Amygdala	1.16369	0.836306	1.16369	-1.6316	-1.00666	-1.31913	0.441896253
ENSG00000181220.11	ZNF746	0.0837539	2	1	0.0498411	Brain_Cerebellum	0.411039	Brain_Caudate_basal_ganglia	1.29531	0.704689	1.29531	0.822067	1.96133	1.3917	0.805577378
ENSG00000077147.10	TM9SF3	0.0837859	1	1	0.0837859	Brain_Cerebellum	0.0837859	Brain_Cerebellum	1	1	1	1.72913	1.72913	1.72913	NA
ENSG00000105352.6	CEACAM4	0.0839702	1	1	0.0839702	Brain_Hippocampus	0.0839702	Brain_Hippocampus	1	1	1	-1.7281	-1.7281	-1.7281	NA
ENSG00000107862.4	GBF1	0.0840346	1	1	0.0840346	Brain_Putamen_basal_ganglia	0.0840346	Brain_Putamen_basal_ganglia	1	1	1	1.72774	1.72774	1.72774	NA
ENSG00000231584.4	FAHD2CP	0.0841603	1	1	0.0841603	Brain_Cerebellum	0.0841603	Brain_Cerebellum	1	1	1	1.72704	1.72704	1.72704	NA
ENSG00000112294.8	ALDH5A1	0.0841871	3	1	0.0637671	Brain_Cerebellar_Hemisphere	0.57231	Brain_Anterior_cingulate_cortex_BA24	1.85091	0.432124	1.85091	0.564653	1.8538	1.31945	0.672252323
ENSG00000165985.8	C1QL3	0.0842057	2	1	0.0572776	Brain_Cerebellum	0.510301	Brain_Anterior_cingulate_cortex_BA24	1.09855	0.901447	1.09855	-1.90119	0.658369	-0.621409	1.809879214
ENSG00000253816.2	RP11-1415C14.3	0.0846011	6	1	0.0772662	Brain_Cerebellum	0.594027	Brain_Nucleus_accumbens_basal_ganglia	3.77236	0.13107	3.77236	-1.76677	-0.53301	-1.35138	0.449877007
ENSG00000146678.5	IGFBP1	0.0846306	2	1	0.00427208	Brain_Spinal_cord_cervical_c-1	0.787695	Brain_Hypothalamus	1.12621	0.873787	1.12621	-0.269305	2.85734	1.29402	2.210871471
ENSG00000253540.1	FAM86HP	0.0846721	7	1	0.0177993	Brain_Amygdala	0.828685	Brain_Nucleus_accumbens_basal_ganglia	4.19111	0.0753532	4.19111	-2.36977	-0.216389	-1.29402	0.756731861
ENSG00000241678.1	RP11-732A19.1	0.0847317	2	1	0.182656	Brain_Amygdala	0.25622	Brain_Hypothalamus	1.02483	0.975174	1.02483	-1.33262	1.13537	-0.0986248	1.745134993
ENSG00000265798.2	RP11-271K11.5	0.0848544	4	1	0.00191996	Brain_Frontal_Cortex_BA9	0.514919	Brain_Cortex	2.82633	0.157475	2.82633	0.651198	3.10234	1.60201	1.12536315
ENSG00000231459.1	LINC00032	0.0849978	2	1	0.0577222	Brain_Cerebellar_Hemisphere	0.131439	Brain_Cerebellum	1.9555	0.0445001	1.9555	1.50845	1.8978	1.70313	0.275311856
ENSG00000273374.1	RP11-383I23.2	0.0850738	3	1	0.0224477	Brain_Cerebellum	0.292636	Brain_Spinal_cord_cervical_c-1	1.90051	0.270797	1.90051	-1.05236	2.28271	1.08792	1.857716664
ENSG00000142089.11	IFITM3	0.0850825	5	1	0.103611	Brain_Amygdala	0.165051	Brain_Nucleus_accumbens_basal_ganglia	3.91033	0.0222126	3.91033	-1.62759	-1.38828	-1.53111	0.091579469
ENSG00000140829.7	DHX38	0.0851329	2	1	0.131498	Brain_Anterior_cingulate_cortex_BA24	0.343647	Brain_Caudate_basal_ganglia	1.01685	0.983154	1.01685	0.946983	1.50822	1.2276	0.396854822
ENSG00000239650.3	GUSBP4	0.0851766	9	1	0.0451552	Brain_Cerebellar_Hemisphere	0.59678	Brain_Spinal_cord_cervical_c-1	6.37224	0.0114506	6.37224	0.529036	2.00321	1.46524	0.470342935
ENSG00000116918.9	TSNAX	0.08523	1	1	0.08523	Brain_Hippocampus	0.08523	Brain_Hippocampus	1	1	1	-1.72111	-1.72111	-1.72111	NA
ENSG00000178187.3	ZNF454	0.0853101	8	1	0.0665814	Brain_Hypothalamus	0.785176	Brain_Spinal_cord_cervical_c-1	6.05852	0.0125069	6.05852	0.27258	1.83449	1.43162	0.512771669
ENSG00000095713.9	CRTAC1	0.0854947	1	1	0.0854947	Brain_Cortex	0.0854947	Brain_Cortex	1	1	1	1.71966	1.71966	1.71966	NA
ENSG00000242616.3	GNG10	0.0857126	12	1	0.0209518	Brain_Amygdala	0.927645	Brain_Hypothalamus	10.4572	0.0121113	10.4572	-0.090808	2.30885	1.60104	0.638612369
ENSG00000072786.8	STK10	0.0857396	3	1	0.0963448	Brain_Cerebellum	0.170557	Brain_Spinal_cord_cervical_c-1	1.97037	0.0643227	1.97037	-1.37042	1.66284	0.572427	1.686754832
ENSG00000188295.10	ZNF669	0.0859055	8	1	0.00822036	Brain_Anterior_cingulate_cortex_BA24	0.584976	Brain_Nucleus_accumbens_basal_ganglia	5.23766	0.0113076	5.23766	-2.64288	-0.546131	-1.31898	0.762115374
ENSG00000205281.6	GOLGA6L10	0.0859682	2	1	0.0922609	Brain_Cerebellar_Hemisphere	0.100909	Brain_Cerebellum	1.87385	0.126151	1.87385	1.64046	1.68359	1.66203	0.030496782
ENSG00000132964.7	CDK8	0.0861543	1	1	0.0861543	Brain_Caudate_basal_ganglia	0.0861543	Brain_Caudate_basal_ganglia	1	1	1	-1.71604	-1.71604	-1.71604	NA
ENSG00000170162.9	VGLL2	0.0862664	1	1	0.0862664	Brain_Spinal_cord_cervical_c-1	0.0862664	Brain_Spinal_cord_cervical_c-1	1	1	1	-1.71543	-1.71543	-1.71543	NA
ENSG00000253304.1	TMEM200B	0.0863106	1	1	0.0863106	Brain_Putamen_basal_ganglia	0.0863106	Brain_Putamen_basal_ganglia	1	1	1	1.71519	1.71519	1.71519	NA
ENSG00000239887.3	C1orf226	0.0863554	2	1	0.026324	Brain_Hypothalamus	0.786505	Brain_Cerebellar_Hemisphere	1.05598	0.944025	1.05598	0.270852	2.2214	1.24613	1.379244757
ENSG00000140943.12	MBTPS1	0.0863937	1	1	0.0863937	Brain_Cerebellum	0.0863937	Brain_Cerebellum	1	1	1	-1.71474	-1.71474	-1.71474	NA
ENSG00000251287.4	ALG1L2	0.0864022	4	1	0.018372	Brain_Nucleus_accumbens_basal_ganglia	0.959718	Brain_Frontal_Cortex_BA9	2.55113	0.103501	2.55113	0.0505077	2.35803	1.20784	1.014251611
ENSG00000131979.14	GCH1	0.0864481	2	1	0.0765044	Brain_Cerebellar_Hemisphere	0.241273	Brain_Cerebellum	1.4735	0.5265	1.4735	-1.77134	-1.17181	-1.47157	0.423930865
ENSG00000255174.1	RP11-481A20.4	0.0865215	3	1	0.05226	Brain_Cerebellum	0.271663	Brain_Frontal_Cortex_BA9	2.61602	0.121896	2.61602	1.09924	1.94099	1.5935	0.439648505
ENSG00000272316.1	XXbac-BPGBPG55C20.2	0.0865582	12	1	0.0527226	Brain_Frontal_Cortex_BA9	0.18112	Brain_Hippocampus	9.9541	0.00372826	9.9541	1.33731	1.93719	1.56432	0.164700692
ENSG00000204397.3	CARD16	0.0865678	1	1	0.0865678	Brain_Cerebellar_Hemisphere	0.0865678	Brain_Cerebellar_Hemisphere	1	1	1	-1.71379	-1.71379	-1.71379	NA
ENSG00000086015.16	MAST2	0.0866319	2	1	0.007884	Brain_Anterior_cingulate_cortex_BA24	0.887486	Brain_Cortex	1.33376	0.666238	1.33376	0.141486	2.657	1.39924	1.778735453
ENSG00000259673.1	IQCH-AS1	0.0866366	3	1	0.06408	Brain_Cerebellum	0.367053	Brain_Spinal_cord_cervical_c-1	2.10558	0.154585	2.10558	-1.85162	-0.902008	-1.39699	0.476091856
ENSG00000163364.5	AC017048.3	0.086684	3	1	0.0304246	Brain_Frontal_Cortex_BA9	0.722379	Brain_Cortex	2.42675	0.219327	2.42675	0.355281	2.16452	1.52228	1.012360147
ENSG00000143801.12	PSEN2	0.086726	2	1	0.00625433	Brain_Hippocampus	0.908937	Brain_Frontal_Cortex_BA9	1.38271	0.61729	1.38271	-2.73414	-0.11438	-1.42426	1.852450432
ENSG00000074047.16	GLI2	0.0867784	1	1	0.0867784	Brain_Cerebellar_Hemisphere	0.0867784	Brain_Cerebellar_Hemisphere	1	1	1	-1.71264	-1.71264	-1.71264	NA
ENSG00000108509.16	CAMTA2	0.0868307	1	1	0.0868307	Brain_Cortex	0.0868307	Brain_Cortex	1	1	1	-1.71236	-1.71236	-1.71236	NA
ENSG00000106153.12	CHCHD2	0.0868498	9	1	0.0677109	Brain_Cerebellum	0.341062	Brain_Amygdala	5.93291	0.0195148	5.93291	0.952069	1.82693	1.39452	0.326340079
ENSG00000164307.8	ERAP1	0.0869656	12	1	0.0529238	Brain_Cortex	0.201257	Brain_Cerebellum	10.2582	0.00671362	10.2582	1.27798	1.93554	1.5773	0.198000114
ENSG00000149452.11	SLC22A8	0.0869799	1	1	0.0869799	Brain_Hypothalamus	0.0869799	Brain_Hypothalamus	1	1	1	1.71155	1.71155	1.71155	NA
ENSG00000153827.9	TRIP12	0.0870199	1	1	0.0870199	Brain_Putamen_basal_ganglia	0.0870199	Brain_Putamen_basal_ganglia	1	1	1	-1.71133	-1.71133	-1.71133	NA
ENSG00000166105.11	GLB1L3	0.0873417	2	1	0.0242516	Brain_Cerebellum	0.336434	Brain_Cerebellar_Hemisphere	1.76756	0.232442	1.76756	0.961234	2.25312	1.60718	0.913501523
ENSG00000186654.16	PRR5	0.0873885	1	1	0.0873885	Brain_Putamen_basal_ganglia	0.0873885	Brain_Putamen_basal_ganglia	1	1	1	1.70934	1.70934	1.70934	NA
ENSG00000187189.9	TSPYL4	0.0873922	1	1	0.0873922	Brain_Nucleus_accumbens_basal_ganglia	0.0873922	Brain_Nucleus_accumbens_basal_ganglia	1	1	1	1.70932	1.70932	1.70932	NA
ENSG00000142102.11	ATHL1	0.0874224	12	1	0.01998	Brain_Spinal_cord_cervical_c-1	0.308623	Brain_Frontal_Cortex_BA9	10.6354	0.00842177	10.6354	-2.32672	-1.01812	-1.62597	0.38494806
ENSG00000260274.1	RP11-817O13.8	0.0875045	2	1	0.028963	Brain_Cerebellum	0.526926	Brain_Nucleus_accumbens_basal_ganglia	1.35866	0.641336	1.35866	-2.18399	-0.632705	-1.40835	1.096923888
ENSG00000143614.7	GATAD2B	0.0875159	1	1	0.0875159	Brain_Cerebellar_Hemisphere	0.0875159	Brain_Cerebellar_Hemisphere	1	1	1	-1.70865	-1.70865	-1.70865	NA
ENSG00000140905.5	GCSH	0.0875226	7	1	0.0355914	Brain_Putamen_basal_ganglia	0.758092	Brain_Cerebellum	4.84195	0.0336458	4.84195	0.307987	2.10156	1.34672	0.651551576
ENSG00000259814.1	RP11-300A12.2	0.0876872	1	1	0.0876872	Brain_Cortex	0.0876872	Brain_Cortex	1	1	1	-1.70773	-1.70773	-1.70773	NA
ENSG00000228784.3	LINC00954	0.0876969	1	1	0.0876969	Brain_Spinal_cord_cervical_c-1	0.0876969	Brain_Spinal_cord_cervical_c-1	1	1	1	-1.70767	-1.70767	-1.70767	NA
ENSG00000116128.5	BCL9	0.0877119	1	1	0.0877119	Brain_Cerebellar_Hemisphere	0.0877119	Brain_Cerebellar_Hemisphere	1	1	1	-1.70759	-1.70759	-1.70759	NA
ENSG00000188991.3	SLC15A5	0.0879759	2	1	0.104674	Brain_Hypothalamus	0.155465	Brain_Caudate_basal_ganglia	1.59058	0.40942	1.59058	1.42049	1.62261	1.52155	0.14291608
ENSG00000253719.2	ATXN7L3B	0.0880393	1	1	0.0880393	Brain_Cerebellum	0.0880393	Brain_Cerebellum	1	1	1	-1.70583	-1.70583	-1.70583	NA
ENSG00000180537.8	RNF182	0.088078	2	1	0.102118	Brain_Caudate_basal_ganglia	0.12964	Brain_Substantia_nigra	1.7056	0.294398	1.7056	1.51552	1.63467	1.5751	0.084251866
ENSG00000136044.7	APPL2	0.0881026	2	1	0.0549922	Brain_Cerebellum	0.176753	Brain_Cerebellar_Hemisphere	1.83781	0.162185	1.83781	-1.91894	-1.35082	-1.63488	0.401719362
ENSG00000265787.1	CYP4F35P	0.0882097	2	1	0.134896	Brain_Putamen_basal_ganglia	0.23393	Brain_Nucleus_accumbens_basal_ganglia	1.24042	0.759578	1.24042	1.1903	1.49507	1.34268	0.215507038
ENSG00000043039.5	BARX2	0.088376	1	1	0.088376	Brain_Hippocampus	0.088376	Brain_Hippocampus	1	1	1	-1.70403	-1.70403	-1.70403	NA
ENSG00000173209.18	AHSA2	0.0884752	13	1	0.0532943	Brain_Cerebellar_Hemisphere	0.327751	Brain_Hippocampus	11.1735	0.0063224	11.1735	-1.93253	-0.978654	-1.58289	0.246016029
ENSG00000095397.9	DFNB31	0.0884903	4	1	0.0774829	Brain_Cerebellum	0.343394	Brain_Caudate_basal_ganglia	3.19115	0.0365599	3.19115	-1.61226	1.76548	0.222438	1.756131243
ENSG00000128594.3	LRRC4	0.0886139	1	1	0.0886139	Brain_Frontal_Cortex_BA9	0.0886139	Brain_Frontal_Cortex_BA9	1	1	1	1.70276	1.70276	1.70276	NA
ENSG00000270071.1	AP001172.2	0.0886767	1	1	0.0886767	Brain_Frontal_Cortex_BA9	0.0886767	Brain_Frontal_Cortex_BA9	1	1	1	-1.70242	-1.70242	-1.70242	NA
ENSG00000267501.1	RP11-108P20.2	0.0886838	1	1	0.0886838	Brain_Cortex	0.0886838	Brain_Cortex	1	1	1	1.70238	1.70238	1.70238	NA
ENSG00000180855.11	ZNF443	0.0887317	6	1	0.0298179	Brain_Nucleus_accumbens_basal_ganglia	0.703793	Brain_Substantia_nigra	4.0892	0.0687253	4.0892	-0.380205	2.1725	1.27846	0.9095165
ENSG00000221823.6	PPP3R1	0.0887913	1	1	0.0887913	Brain_Frontal_Cortex_BA9	0.0887913	Brain_Frontal_Cortex_BA9	1	1	1	1.70181	1.70181	1.70181	NA
ENSG00000065613.9	SLK	0.0888463	1	1	0.0888463	Brain_Cerebellar_Hemisphere	0.0888463	Brain_Cerebellar_Hemisphere	1	1	1	1.70152	1.70152	1.70152	NA
ENSG00000090372.10	STRN4	0.0888641	2	1	0.0672475	Brain_Spinal_cord_cervical_c-1	0.136726	Brain_Cortex	1.90164	0.0983585	1.90164	-1.83002	-1.48809	-1.65906	0.241775425
ENSG00000120784.11	ZFP30	0.0889772	1	1	0.0889772	Brain_Cerebellar_Hemisphere	0.0889772	Brain_Cerebellar_Hemisphere	1	1	1	1.70082	1.70082	1.70082	NA
ENSG00000260176.1	CTD-3126B10.4	0.0891413	10	1	0.0335585	Brain_Caudate_basal_ganglia	0.531423	Brain_Cerebellar_Hemisphere	8.12346	0.000263015	8.12346	-2.12534	-0.625835	-1.55812	0.418668011
ENSG00000259372.1	CTD-2240J17.1	0.089175	1	1	0.089175	Brain_Cerebellum	0.089175	Brain_Cerebellum	1	1	1	-1.69977	-1.69977	-1.69977	NA
ENSG00000164619.4	BMPER	0.0891904	5	1	0.0402056	Brain_Cortex	0.706678	Brain_Anterior_cingulate_cortex_BA24	2.25271	0.305864	2.25271	-2.05163	0.376321	-1.13688	0.907418882
ENSG00000131507.9	NDFIP1	0.0892419	2	1	0.0254266	Brain_Substantia_nigra	0.733744	Brain_Spinal_cord_cervical_c-1	1.14797	0.852029	1.14797	-2.23486	-0.34015	-1.2875	1.339761818
ENSG00000113368.7	LMNB1	0.0893287	1	1	0.0893287	Brain_Frontal_Cortex_BA9	0.0893287	Brain_Frontal_Cortex_BA9	1	1	1	1.69895	1.69895	1.69895	NA
ENSG00000145687.11	SSBP2	0.0893793	4	1	0.0617922	Brain_Caudate_basal_ganglia	0.969383	Brain_Cerebellum	2.69309	0.142324	2.69309	0.0383828	1.86778	1.36261	0.884062119
ENSG00000227910.1	RP11-73B2.6	0.0894133	1	1	0.0894133	Brain_Cortex	0.0894133	Brain_Cortex	1	1	1	-1.6985	-1.6985	-1.6985	NA
ENSG00000163466.11	ARPC2	0.0894386	2	1	0.0137054	Brain_Cerebellum	0.823469	Brain_Hypothalamus	1.25245	0.747555	1.25245	0.223085	2.46489	1.34399	1.58519824
ENSG00000144749.9	LRIG1	0.0894734	1	1	0.0894734	Brain_Cerebellar_Hemisphere	0.0894734	Brain_Cerebellar_Hemisphere	1	1	1	1.69818	1.69818	1.69818	NA
ENSG00000062485.14	CS	0.0894959	2	1	0.111499	Brain_Hypothalamus	0.370524	Brain_Cerebellum	1.07253	0.927471	1.07253	-0.895492	1.59149	0.348001	1.758564254
ENSG00000260838.2	RP11-531A24.3	0.0895141	3	1	0.0211635	Brain_Anterior_cingulate_cortex_BA24	0.567129	Brain_Putamen_basal_ganglia	1.62286	0.404979	1.62286	-2.30505	0.572284	-0.92562	1.442323101
ENSG00000217527.1	RPS16P5	0.0896046	1	1	0.0896046	Brain_Cerebellar_Hemisphere	0.0896046	Brain_Cerebellar_Hemisphere	1	1	1	1.69749	1.69749	1.69749	NA
ENSG00000217075.1	AC007401.2	0.0898322	1	1	0.0898322	Brain_Spinal_cord_cervical_c-1	0.0898322	Brain_Spinal_cord_cervical_c-1	1	1	1	-1.69628	-1.69628	-1.69628	NA
ENSG00000134259.3	NGF	0.0899141	1	1	0.0899141	Brain_Putamen_basal_ganglia	0.0899141	Brain_Putamen_basal_ganglia	1	1	1	1.69585	1.69585	1.69585	NA
ENSG00000040633.8	PHF23	0.089921	1	1	0.089921	Brain_Spinal_cord_cervical_c-1	0.089921	Brain_Spinal_cord_cervical_c-1	1	1	1	1.69581	1.69581	1.69581	NA
ENSG00000134013.11	LOXL2	0.090068	1	1	0.090068	Brain_Substantia_nigra	0.090068	Brain_Substantia_nigra	1	1	1	1.69504	1.69504	1.69504	NA
ENSG00000243444.3	PALM2	0.0901418	1	1	0.0901418	Brain_Frontal_Cortex_BA9	0.0901418	Brain_Frontal_Cortex_BA9	1	1	1	-1.69465	-1.69465	-1.69465	NA
ENSG00000110723.7	EXPH5	0.0901632	1	1	0.0901632	Brain_Nucleus_accumbens_basal_ganglia	0.0901632	Brain_Nucleus_accumbens_basal_ganglia	1	1	1	1.69454	1.69454	1.69454	NA
ENSG00000124380.6	SNRNP27	0.0902832	6	1	0.0410985	Brain_Anterior_cingulate_cortex_BA24	0.573803	Brain_Hippocampus	3.99317	0.0909348	3.99317	0.56246	2.04253	1.35026	0.518070419
ENSG00000189180.11	ZNF33A	0.0903496	1	1	0.0903496	Brain_Cerebellar_Hemisphere	0.0903496	Brain_Cerebellar_Hemisphere	1	1	1	1.69356	1.69356	1.69356	NA
ENSG00000112144.11	ICK	0.0903969	4	1	0.0508034	Brain_Nucleus_accumbens_basal_ganglia	0.729729	Brain_Cerebellar_Hemisphere	1.50435	0.643165	1.50435	-1.95314	0.345486	-0.869526	1.020570953
ENSG00000112280.11	COL9A1	0.0904896	3	1	0.118879	Brain_Cortex	0.232804	Brain_Nucleus_accumbens_basal_ganglia	2.06609	0.40366	2.06609	1.19317	1.5595	1.40343	0.189083535
ENSG00000173660.7	UQCRH	0.090526	4	1	0.0715385	Brain_Cortex	0.63974	Brain_Cerebellum	2.37918	0.364183	2.37918	0.468063	1.80204	1.37013	0.61190908
ENSG00000176046.7	NUPR1	0.0906367	2	1	0.102154	Brain_Cerebellar_Hemisphere	0.187594	Brain_Anterior_cingulate_cortex_BA24	1.5221	0.477896	1.5221	1.31773	1.6345	1.47611	0.223987753
ENSG00000107263.14	RAPGEF1	0.0908341	3	1	0.0879176	Brain_Cerebellum	0.660354	Brain_Putamen_basal_ganglia	1.8275	0.127666	1.8275	-0.439424	1.70649	0.92466	1.185538704
ENSG00000080802.14	CNOT4	0.0908436	2	1	0.0853236	Brain_Substantia_nigra	0.428755	Brain_Cerebellar_Hemisphere	1.10335	0.896649	1.10335	-1.7206	0.791324	-0.464637	1.776197988
ENSG00000236940.1	RP11-98D18.7	0.09085	1	1	0.09085	Brain_Hypothalamus	0.09085	Brain_Hypothalamus	1	1	1	1.69093	1.69093	1.69093	NA
ENSG00000131797.8	CLUHP3	0.0909327	1	1	0.0909327	Brain_Cerebellum	0.0909327	Brain_Cerebellum	1	1	1	-1.6905	-1.6905	-1.6905	NA
ENSG00000136243.12	NUPL2	0.0910498	12	1	0.0503055	Brain_Frontal_Cortex_BA9	0.215383	Brain_Anterior_cingulate_cortex_BA24	11.1725	0.00359609	11.1725	1.2389	1.95736	1.62756	0.231138095
ENSG00000101150.13	TPD52L2	0.0912291	2	1	0.022093	Brain_Hippocampus	0.899748	Brain_Hypothalamus	1.02207	0.977934	1.02207	-2.28876	-0.125979	-1.20737	1.529319932
ENSG00000255190.2	TRIM51DP	0.091314	9	1	0.0297557	Brain_Hypothalamus	0.178294	Brain_Amygdala	8.22427	0.0130535	8.22427	1.34603	2.17333	1.61311	0.261181869
ENSG00000165813.12	C10orf118	0.0913515	1	1	0.0913515	Brain_Hypothalamus	0.0913515	Brain_Hypothalamus	1	1	1	-1.68831	-1.68831	-1.68831	NA
ENSG00000233892.1	PAIP1P1	0.0913762	1	1	0.0913762	Brain_Anterior_cingulate_cortex_BA24	0.0913762	Brain_Anterior_cingulate_cortex_BA24	1	1	1	1.68818	1.68818	1.68818	NA
ENSG00000245526.4	LINC00461	0.0915211	2	1	0.0550307	Brain_Hypothalamus	0.602531	Brain_Cortex	1.04492	0.955076	1.04492	-0.520764	1.91863	0.698935	1.72491512
ENSG00000136828.14	RALGPS1	0.0915449	1	1	0.0915449	Brain_Cerebellum	0.0915449	Brain_Cerebellum	1	1	1	-1.6873	-1.6873	-1.6873	NA
ENSG00000198556.9	ZNF789	0.0915544	1	1	0.0915544	Brain_Amygdala	0.0915544	Brain_Amygdala	1	1	1	-1.68725	-1.68725	-1.68725	NA
ENSG00000023892.9	DEF6	0.0915776	3	1	0.0257062	Brain_Cerebellum	0.242714	Brain_Nucleus_accumbens_basal_ganglia	2.60597	0.0507928	2.60597	1.16823	2.23062	1.59442	0.561470652
ENSG00000135336.10	ORC3	0.0916736	1	1	0.0916736	Brain_Frontal_Cortex_BA9	0.0916736	Brain_Frontal_Cortex_BA9	1	1	1	-1.68663	-1.68663	-1.68663	NA
ENSG00000241464.3	RPL39P38	0.0917659	2	1	0.0925367	Brain_Caudate_basal_ganglia	0.158676	Brain_Nucleus_accumbens_basal_ganglia	1.68101	0.318991	1.68101	1.40954	1.68217	1.54585	0.192777595
ENSG00000110060.4	PUS3	0.0917803	4	1	0.0647939	Brain_Caudate_basal_ganglia	0.670976	Brain_Amygdala	2.08663	0.338646	2.08663	0.424809	1.84668	1.1627	0.718031841
ENSG00000007062.7	PROM1	0.091786	3	1	0.0143228	Brain_Cerebellum	0.438028	Brain_Spinal_cord_cervical_c-1	1.78466	0.219445	1.78466	-0.775527	2.44906	0.834052	1.612302309
ENSG00000156475.14	PPP2R2B	0.0918248	1	1	0.0918248	Brain_Spinal_cord_cervical_c-1	0.0918248	Brain_Spinal_cord_cervical_c-1	1	1	1	-1.68585	-1.68585	-1.68585	NA
ENSG00000159958.3	TNFRSF13C	0.0918698	3	1	0.0460385	Brain_Cerebellum	0.850532	Brain_Hippocampus	1.84305	0.215213	1.84305	-1.99504	0.18844	-1.07649	1.132200998
ENSG00000166452.7	AKIP1	0.0921002	4	1	0.0901227	Brain_Frontal_Cortex_BA9	0.246745	Brain_Cerebellar_Hemisphere	2.8156	0.246408	2.8156	1.15829	1.69475	1.40845	0.229202734
ENSG00000075711.16	DLG1	0.092149	3	1	0.0294013	Brain_Cerebellar_Hemisphere	0.379455	Brain_Cerebellum	1.85953	0.169269	1.85953	-2.17806	-0.878901	-1.33272	0.732750203
ENSG00000137814.5	HAUS2	0.09227	2	1	0.0816358	Brain_Hippocampus	0.382643	Brain_Nucleus_accumbens_basal_ganglia	1.20569	0.79431	1.20569	0.873037	1.74127	1.30715	0.613935411
ENSG00000070371.11	CLTCL1	0.0922907	6	1	0.0815938	Brain_Cerebellum	0.31753	Brain_Frontal_Cortex_BA9	4.51996	0.0216291	4.51996	0.999546	1.74151	1.45714	0.291665617
ENSG00000253910.1	PCDHGB2	0.0925372	3	1	0.0288615	Brain_Cerebellum	0.79294	Brain_Amygdala	1.59883	0.628432	1.59883	-2.18537	-0.262495	-1.18636	0.963639181
ENSG00000227208.1	LINC00552	0.0926806	1	1	0.0926806	Brain_Cortex	0.0926806	Brain_Cortex	1	1	1	-1.68142	-1.68142	-1.68142	NA
ENSG00000146267.11	FAXC	0.0926975	1	1	0.0926975	Brain_Cerebellum	0.0926975	Brain_Cerebellum	1	1	1	-1.68134	-1.68134	-1.68134	NA
ENSG00000103510.15	KAT8	0.092769	10	1	0.0241337	Brain_Putamen_basal_ganglia	0.837116	Brain_Anterior_cingulate_cortex_BA24	8.42184	0.0224803	8.42184	0.205584	2.25499	1.53947	0.652776758
ENSG00000259590.1	RP11-20G13.3	0.0928589	1	1	0.0928589	Brain_Amygdala	0.0928589	Brain_Amygdala	1	1	1	1.68051	1.68051	1.68051	NA
ENSG00000173846.8	PLK3	0.0929775	1	1	0.0929775	Brain_Putamen_basal_ganglia	0.0929775	Brain_Putamen_basal_ganglia	1	1	1	-1.6799	-1.6799	-1.6799	NA
ENSG00000155545.15	MIER3	0.0930021	1	1	0.0930021	Brain_Frontal_Cortex_BA9	0.0930021	Brain_Frontal_Cortex_BA9	1	1	1	1.67977	1.67977	1.67977	NA
ENSG00000124784.4	RIOK1	0.0931816	7	1	0.0475014	Brain_Cortex	0.469473	Brain_Spinal_cord_cervical_c-1	5.03596	0.056317	5.03596	-1.9818	-0.723337	-1.38408	0.474586294
ENSG00000234682.1	AC110620.2	0.0934249	1	1	0.0934249	Brain_Cerebellar_Hemisphere	0.0934249	Brain_Cerebellar_Hemisphere	1	1	1	1.6776	1.6776	1.6776	NA
ENSG00000152487.6	ARL5B-AS1	0.0934636	2	1	0.0728375	Brain_Hippocampus	0.250897	Brain_Substantia_nigra	1.53811	0.461894	1.53811	1.14817	1.79385	1.47101	0.456560559
ENSG00000167524.10	SGK494	0.0934825	1	1	0.0934825	Brain_Caudate_basal_ganglia	0.0934825	Brain_Caudate_basal_ganglia	1	1	1	-1.67731	-1.67731	-1.67731	NA
ENSG00000129451.7	KLK10	0.0935134	6	1	0.0417231	Brain_Nucleus_accumbens_basal_ganglia	0.233982	Brain_Frontal_Cortex_BA9	4.472	0.0369816	4.472	1.19016	2.03627	1.54236	0.354442605
ENSG00000138115.9	CYP2C8	0.0935859	3	1	0.0740989	Brain_Cortex	0.962974	Brain_Cerebellum	1.45519	0.569634	1.45519	-0.0464221	1.786	1.09196	0.993742624
ENSG00000241735.1	FABP5P3	0.0937532	1	1	0.0937532	Brain_Cerebellum	0.0937532	Brain_Cerebellum	1	1	1	-1.67592	-1.67592	-1.67592	NA
ENSG00000130518.12	KIAA1683	0.0937808	11	1	0.0634421	Brain_Frontal_Cortex_BA9	0.90182	Brain_Hypothalamus	8.89889	0.00887746	8.89889	-1.85608	-0.123362	-1.48054	0.485502544
ENSG00000260655.1	CTA-250D10.23	0.0938461	4	1	0.100933	Brain_Cerebellar_Hemisphere	0.569793	Brain_Hippocampus	2.63513	0.0911825	2.63513	-1.64034	-0.568356	-1.32218	0.508464426
ENSG00000225447.1	RPS15AP10	0.0938472	1	1	0.0938472	Brain_Putamen_basal_ganglia	0.0938472	Brain_Putamen_basal_ganglia	1	1	1	1.67544	1.67544	1.67544	NA
ENSG00000122012.9	SV2C	0.0938513	1	1	0.0938513	Brain_Cortex	0.0938513	Brain_Cortex	1	1	1	-1.67542	-1.67542	-1.67542	NA
ENSG00000269908.1	RP11-1406H17.1	0.0938968	4	1	0.0541722	Brain_Frontal_Cortex_BA9	0.430842	Brain_Putamen_basal_ganglia	2.31305	0.390662	2.31305	-1.92546	-0.787752	-1.24421	0.503595052
ENSG00000099937.6	SERPIND1	0.0939563	1	1	0.0939563	Brain_Amygdala	0.0939563	Brain_Amygdala	1	1	1	1.67489	1.67489	1.67489	NA
ENSG00000157884.6	CIB4	0.0940683	1	1	0.0940683	Brain_Cerebellum	0.0940683	Brain_Cerebellum	1	1	1	-1.67432	-1.67432	-1.67432	NA
ENSG00000049860.9	HEXB	0.094177	5	1	0.0289879	Brain_Nucleus_accumbens_basal_ganglia	0.500979	Brain_Frontal_Cortex_BA9	4.50893	0.0270272	4.50893	-2.18365	-0.67295	-1.59305	0.607099598
ENSG00000171502.10	COL24A1	0.0941996	3	1	0.0567979	Brain_Caudate_basal_ganglia	0.237809	Brain_Putamen_basal_ganglia	2.62152	0.0851684	2.62152	-1.90486	-1.18048	-1.56663	0.364558926
ENSG00000268175.1	AC117395.1	0.0942197	1	1	0.0942197	Brain_Amygdala	0.0942197	Brain_Amygdala	1	1	1	1.67355	1.67355	1.67355	NA
ENSG00000272779.1	LL22NC03-80A10.6	0.0943007	5	1	0.0240666	Brain_Caudate_basal_ganglia	0.388997	Brain_Hippocampus	3.63328	0.0480257	3.63328	0.861438	2.25606	1.41881	0.560026592
ENSG00000174498.9	IGDCC3	0.0943906	2	1	0.0621369	Brain_Cerebellar_Hemisphere	0.158978	Brain_Cerebellum	1.9154	0.084605	1.9154	-1.86532	-1.40852	-1.63692	0.323007968
ENSG00000236030.1	LINC01036	0.0944309	1	1	0.0944309	Brain_Cerebellar_Hemisphere	0.0944309	Brain_Cerebellar_Hemisphere	1	1	1	1.67247	1.67247	1.67247	NA
ENSG00000110324.5	IL10RA	0.0944401	1	1	0.0944401	Brain_Spinal_cord_cervical_c-1	0.0944401	Brain_Spinal_cord_cervical_c-1	1	1	1	1.67243	1.67243	1.67243	NA
ENSG00000114850.2	SSR3	0.0945224	1	1	0.0945224	Brain_Caudate_basal_ganglia	0.0945224	Brain_Caudate_basal_ganglia	1	1	1	-1.67201	-1.67201	-1.67201	NA
ENSG00000118939.13	UCHL3	0.0947292	10	1	0.0383879	Brain_Frontal_Cortex_BA9	0.376389	Brain_Hypothalamus	7.44863	0.0405575	7.44863	0.88457	2.07069	1.45718	0.335414765
ENSG00000112308.8	C6orf62	0.0947764	3	1	0.0533535	Brain_Cerebellar_Hemisphere	0.248289	Brain_Cerebellum	2.53409	0.075247	2.53409	-1.93205	-1.15451	-1.53568	0.388990123
ENSG00000178685.9	PARP10	0.0948757	1	1	0.0948757	Brain_Substantia_nigra	0.0948757	Brain_Substantia_nigra	1	1	1	1.67022	1.67022	1.67022	NA
ENSG00000140990.10	NDUFB10	0.0950396	1	1	0.0950396	Brain_Cerebellum	0.0950396	Brain_Cerebellum	1	1	1	-1.66939	-1.66939	-1.66939	NA
ENSG00000155530.2	LRGUK	0.0950856	3	1	0.152179	Brain_Hippocampus	0.700596	Brain_Substantia_nigra	1.32772	0.680441	1.32772	0.384516	1.43188	1.07744	0.600140246
ENSG00000054598.5	FOXC1	0.0951133	1	1	0.0951133	Brain_Substantia_nigra	0.0951133	Brain_Substantia_nigra	1	1	1	1.66902	1.66902	1.66902	NA
ENSG00000246922.4	UBAP1L	0.0951151	1	1	0.0951151	Brain_Amygdala	0.0951151	Brain_Amygdala	1	1	1	-1.66901	-1.66901	-1.66901	NA
ENSG00000138606.15	SHF	0.0952147	3	1	0.0512209	Brain_Cortex	0.449751	Brain_Spinal_cord_cervical_c-1	1.72193	0.266443	1.72193	-1.02677	1.94962	0.0556761	1.645791873
ENSG00000205177.5	C11orf91	0.0952217	2	1	0.136464	Brain_Anterior_cingulate_cortex_BA24	0.309167	Brain_Spinal_cord_cervical_c-1	1.12801	0.871985	1.12801	-1.01697	1.48909	0.236059	1.772053372
ENSG00000132376.15	INPP5K	0.0952744	2	1	0.126849	Brain_Cerebellum	0.330128	Brain_Caudate_basal_ganglia	1.12337	0.876626	1.12337	-1.52665	0.973857	-0.276395	1.768123029
ENSG00000124074.7	ENKD1	0.095301	3	1	0.0595491	Brain_Cerebellum	0.955577	Brain_Caudate_basal_ganglia	1.90832	0.095623	1.90832	-1.88412	-0.0557053	-1.10586	0.944041814
ENSG00000224566.2	FAM96AP2	0.0953234	1	1	0.0953234	Brain_Hypothalamus	0.0953234	Brain_Hypothalamus	1	1	1	1.66796	1.66796	1.66796	NA
ENSG00000130177.10	CDC16	0.0953591	1	1	0.0953591	Brain_Cerebellum	0.0953591	Brain_Cerebellum	1	1	1	-1.66778	-1.66778	-1.66778	NA
ENSG00000117543.15	DPH5	0.0953597	1	1	0.0953597	Brain_Amygdala	0.0953597	Brain_Amygdala	1	1	1	-1.66778	-1.66778	-1.66778	NA
ENSG00000172785.14	CBWD1	0.0953901	12	1	0.00833638	Brain_Anterior_cingulate_cortex_BA24	0.361523	Brain_Hippocampus	10.3767	0.00393498	10.3767	-2.63813	-0.912466	-1.56925	0.423494804
ENSG00000196118.7	C16orf93	0.0954004	6	1	0.0423829	Brain_Anterior_cingulate_cortex_BA24	0.279575	Brain_Nucleus_accumbens_basal_ganglia	4.76771	0.00666002	4.76771	-2.02974	-1.08127	-1.50296	0.306046192
ENSG00000149489.4	ROM1	0.0954872	1	1	0.0954872	Brain_Cortex	0.0954872	Brain_Cortex	1	1	1	1.66714	1.66714	1.66714	NA
ENSG00000166833.15	NAV2	0.0955596	1	1	0.0955596	Brain_Nucleus_accumbens_basal_ganglia	0.0955596	Brain_Nucleus_accumbens_basal_ganglia	1	1	1	1.66677	1.66677	1.66677	NA
ENSG00000015475.14	BID	0.0956918	2	1	0.0990961	Brain_Caudate_basal_ganglia	0.400467	Brain_Cortex	1.1168	0.883199	1.1168	-1.64925	-0.840788	-1.24502	0.571670438
ENSG00000183647.6	ZNF530	0.0956967	2	1	0.0212396	Brain_Frontal_Cortex_BA9	0.641929	Brain_Nucleus_accumbens_basal_ganglia	1.38079	0.619206	1.38079	-2.3037	-0.465004	-1.38435	1.30015302
ENSG00000172059.6	KLF11	0.0957072	2	1	0.0573908	Brain_Cerebellar_Hemisphere	0.476859	Brain_Cerebellum	1.2287	0.771301	1.2287	-1.90032	-0.711363	-1.30584	0.840721335
ENSG00000267041.1	ZNF850	0.0957403	3	1	0.15376	Brain_Frontal_Cortex_BA9	0.397174	Brain_Amygdala	1.25151	0.856252	1.25151	-1.42638	-0.84668	-1.08113	0.305319659
ENSG00000109323.4	MANBA	0.0958163	3	1	0.138628	Brain_Cerebellar_Hemisphere	0.236139	Brain_Spinal_cord_cervical_c-1	1.76902	0.238893	1.76902	-1.18469	1.48092	0.59091	1.53771781
ENSG00000215241.3	RP11-266K4.9	0.09583	2	1	0.053229	Brain_Cerebellar_Hemisphere	0.643398	Brain_Spinal_cord_cervical_c-1	1.03491	0.965089	1.03491	-0.462954	1.93306	0.735052	1.694236501
ENSG00000130584.6	ZBTB46	0.095869	6	1	0.030323	Brain_Nucleus_accumbens_basal_ganglia	0.43954	Brain_Amygdala	4.16361	0.134097	4.16361	-2.16585	-0.772971	-1.3864	0.551248904
ENSG00000125821.7	DTD1	0.0961719	7	1	0.0287351	Brain_Nucleus_accumbens_basal_ganglia	0.58416	Brain_Putamen_basal_ganglia	4.03699	0.0954174	4.03699	-2.1871	-0.547318	-1.23495	0.651795517
ENSG00000170619.8	COMMD5	0.0966179	2	1	0.109124	Brain_Cerebellum	0.432645	Brain_Hippocampus	1.03186	0.968143	1.03186	0.784673	1.60214	1.19341	0.578038325
ENSG00000160789.15	LMNA	0.0966205	1	1	0.0966205	Brain_Hypothalamus	0.0966205	Brain_Hypothalamus	1	1	1	1.66146	1.66146	1.66146	NA
ENSG00000136717.10	BIN1	0.096726	3	1	0.0855261	Brain_Cerebellum	0.252809	Brain_Cortex	2.47009	0.138085	2.47009	1.14355	1.71949	1.49757	0.309861293
ENSG00000119509.8	INVS	0.0969188	7	1	0.0270203	Brain_Hypothalamus	0.712138	Brain_Frontal_Cortex_BA9	4.40736	0.064387	4.40736	0.368986	2.21122	1.28362	0.617455003
ENSG00000106077.14	ABHD11	0.0969447	8	1	0.0231867	Brain_Cerebellum	0.285487	Brain_Cerebellar_Hemisphere	6.38506	0.00369419	6.38506	-2.27034	-1.06807	-1.48953	0.458940985
ENSG00000130332.10	LSM7	0.0973746	7	1	0.0660061	Brain_Cerebellum	0.51438	Brain_Frontal_Cortex_BA9	4.38481	0.0884398	4.38481	0.652033	1.83838	1.34987	0.448269852
ENSG00000166012.10	TAF1D	0.097433	2	1	0.109714	Brain_Cerebellum	0.410881	Brain_Substantia_nigra	1.06754	0.932457	1.06754	-0.822344	1.59948	0.388567	1.712487215
ENSG00000119787.9	ATL2	0.0974744	3	1	0.0735505	Brain_Spinal_cord_cervical_c-1	0.768391	Brain_Nucleus_accumbens_basal_ganglia	1.17233	0.830104	1.17233	0.29448	1.7894	0.969517	0.757912466
ENSG00000259721.1	RP11-758N13.1	0.0976503	1	1	0.0976503	Brain_Spinal_cord_cervical_c-1	0.0976503	Brain_Spinal_cord_cervical_c-1	1	1	1	1.65635	1.65635	1.65635	NA
ENSG00000204566.6	C10orf115	0.0977635	1	1	0.0977635	Brain_Putamen_basal_ganglia	0.0977635	Brain_Putamen_basal_ganglia	1	1	1	-1.65579	-1.65579	-1.65579	NA
ENSG00000131747.10	TOP2A	0.0979533	1	1	0.0979533	Brain_Hypothalamus	0.0979533	Brain_Hypothalamus	1	1	1	-1.65486	-1.65486	-1.65486	NA
ENSG00000238243.2	OR2W3	0.0980902	5	1	0.0392072	Brain_Amygdala	0.361882	Brain_Frontal_Cortex_BA9	3.31991	0.108394	3.31991	-2.06201	-0.911784	-1.35793	0.487932132
ENSG00000167515.6	TRAPPC2L	0.0981545	3	1	0.0754959	Brain_Cortex	0.49763	Brain_Cerebellar_Hemisphere	2.2705	0.145875	2.2705	0.678223	1.77744	1.39708	0.622899139
ENSG00000226268.2	RP11-61N20.3	0.0981558	1	1	0.0981558	Brain_Cerebellum	0.0981558	Brain_Cerebellum	1	1	1	-1.65386	-1.65386	-1.65386	NA
ENSG00000137801.9	THBS1	0.0981588	1	1	0.0981588	Brain_Cortex	0.0981588	Brain_Cortex	1	1	1	1.65385	1.65385	1.65385	NA
ENSG00000186322.9	RP13-608F4.1	0.0982249	3	1	0.0404625	Brain_Nucleus_accumbens_basal_ganglia	0.401968	Brain_Cerebellar_Hemisphere	2.25427	0.314947	2.25427	-2.049	-0.838111	-1.43046	0.605867152
ENSG00000259803.2	SLC22A31	0.0982771	6	1	0.129152	Brain_Cerebellar_Hemisphere	0.735079	Brain_Nucleus_accumbens_basal_ganglia	2.59848	0.183411	2.59848	0.338377	1.51745	1.16715	0.453628978
ENSG00000139626.11	ITGB7	0.0983649	1	1	0.0983649	Brain_Anterior_cingulate_cortex_BA24	0.0983649	Brain_Anterior_cingulate_cortex_BA24	1	1	1	-1.65283	-1.65283	-1.65283	NA
ENSG00000167196.9	FBXO22	0.098382	1	1	0.098382	Brain_Cerebellum	0.098382	Brain_Cerebellum	1	1	1	-1.65275	-1.65275	-1.65275	NA
ENSG00000204257.10	HLA-DMA	0.0984328	5	1	0.0649038	Brain_Cerebellum	0.213128	Brain_Cerebellar_Hemisphere	4.34398	0.0424585	4.34398	1.24501	1.84592	1.54557	0.288814036
ENSG00000230189.2	GS1-124K5.2	0.0985737	1	1	0.0985737	Brain_Cerebellar_Hemisphere	0.0985737	Brain_Cerebellar_Hemisphere	1	1	1	-1.65181	-1.65181	-1.65181	NA
ENSG00000273153.1	RP11-406H21.2	0.0985819	1	1	0.0985819	Brain_Spinal_cord_cervical_c-1	0.0985819	Brain_Spinal_cord_cervical_c-1	1	1	1	1.65177	1.65177	1.65177	NA
ENSG00000167395.10	ZNF646	0.0987059	2	1	0.0621683	Brain_Caudate_basal_ganglia	0.184347	Brain_Putamen_basal_ganglia	1.86929	0.130711	1.86929	1.32749	1.86509	1.59629	0.380142865
ENSG00000073146.11	MOV10L1	0.0988142	2	1	0.164168	Brain_Spinal_cord_cervical_c-1	0.188335	Brain_Caudate_basal_ganglia	1.34448	0.65552	1.34448	1.31552	1.39119	1.35336	0.053505922
ENSG00000180917.12	CMTR2	0.0989017	2	1	0.125414	Brain_Hypothalamus	0.334637	Brain_Substantia_nigra	1.14504	0.854959	1.14504	-1.53244	0.964816	-0.283811	1.765824886
ENSG00000099992.11	TBC1D10A	0.0989136	1	1	0.0989136	Brain_Putamen_basal_ganglia	0.0989136	Brain_Putamen_basal_ganglia	1	1	1	1.65014	1.65014	1.65014	NA
ENSG00000198315.6	ZKSCAN8	0.0989412	4	1	0.060376	Brain_Anterior_cingulate_cortex_BA24	0.781162	Brain_Cerebellar_Hemisphere	2.80256	0.159325	2.80256	0.277806	1.87804	1.36347	0.737372691
ENSG00000077157.16	PPP1R12B	0.0989878	1	1	0.0989878	Brain_Putamen_basal_ganglia	0.0989878	Brain_Putamen_basal_ganglia	1	1	1	-1.64978	-1.64978	-1.64978	NA
ENSG00000233381.2	AK4P3	0.09901	1	1	0.09901	Brain_Cortex	0.09901	Brain_Cortex	1	1	1	-1.64967	-1.64967	-1.64967	NA
ENSG00000180398.7	MCFD2	0.099218	12	1	0.0076977	Brain_Amygdala	0.388217	Brain_Frontal_Cortex_BA9	9.82953	0.0120424	9.82953	-2.66505	1.64449	-1.39315	1.042114933
ENSG00000235701.1	PCBP2P1	0.0993632	1	1	0.0993632	Brain_Cerebellum	0.0993632	Brain_Cerebellum	1	1	1	1.64795	1.64795	1.64795	NA
ENSG00000173950.11	XXYLT1	0.0993752	1	1	0.0993752	Brain_Putamen_basal_ganglia	0.0993752	Brain_Putamen_basal_ganglia	1	1	1	1.64789	1.64789	1.64789	NA
ENSG00000225697.6	SLC26A6	0.099379	1	1	0.099379	Brain_Hippocampus	0.099379	Brain_Hippocampus	1	1	1	1.64787	1.64787	1.64787	NA
ENSG00000144339.7	TMEFF2	0.0994532	1	1	0.0994532	Brain_Putamen_basal_ganglia	0.0994532	Brain_Putamen_basal_ganglia	1	1	1	1.64751	1.64751	1.64751	NA
ENSG00000181007.7	ZFP82	0.0995338	1	1	0.0995338	Brain_Frontal_Cortex_BA9	0.0995338	Brain_Frontal_Cortex_BA9	1	1	1	1.64712	1.64712	1.64712	NA
ENSG00000183527.7	PSMG1	0.0995364	4	1	0.0304786	Brain_Putamen_basal_ganglia	0.420877	Brain_Hypothalamus	3.00688	0.09562	3.00688	-2.16381	-0.8049	-1.38833	0.664542393
ENSG00000223572.5	CKMT1A	0.0995574	2	1	0.115226	Brain_Cortex	0.123378	Brain_Hypothalamus	1.78955	0.210455	1.78955	-1.57513	-1.54075	-1.55794	0.024313113
ENSG00000120071.8	KANSL1	0.0996895	8	1	0.0372185	Brain_Cerebellum	0.383565	Brain_Putamen_basal_ganglia	5.35166	0.162057	5.35166	-2.08336	-0.871347	-1.34817	0.423104621
ENSG00000271148.1	RP11-401N18.1	0.0997469	1	1	0.0997469	Brain_Cerebellum	0.0997469	Brain_Cerebellum	1	1	1	1.64608	1.64608	1.64608	NA
ENSG00000014123.9	UFL1	0.100018	2	1	0.0787054	Brain_Cerebellar_Hemisphere	0.171244	Brain_Cerebellum	1.80663	0.193367	1.80663	1.36822	1.75825	1.56323	0.275792361
ENSG00000242114.1	MTFP1	0.100078	1	1	0.100078	Brain_Amygdala	0.100078	Brain_Amygdala	1	1	1	-1.64448	-1.64448	-1.64448	NA
ENSG00000268458.1	CTC-471J1.9	0.10009	2	1	0.116207	Brain_Hypothalamus	0.439609	Brain_Putamen_basal_ganglia	1.01571	0.984292	1.01571	-0.772853	1.5709	0.399021	1.657280802
ENSG00000024048.6	UBR2	0.100181	2	1	0.0395959	Brain_Cerebellar_Hemisphere	0.390342	Brain_Cerebellum	1.5741	0.425897	1.5741	-2.05794	-0.858998	-1.45847	0.847779923
ENSG00000134461.11	ANKRD16	0.100371	1	1	0.100371	Brain_Hypothalamus	0.100371	Brain_Hypothalamus	1	1	1	1.64306	1.64306	1.64306	NA
ENSG00000164037.12	SLC9B1	0.100405	1	1	0.100405	Brain_Spinal_cord_cervical_c-1	0.100405	Brain_Spinal_cord_cervical_c-1	1	1	1	-1.64289	-1.64289	-1.64289	NA
ENSG00000272542.1	RP11-255P5.2	0.100479	5	1	0.0908386	Brain_Cerebellar_Hemisphere	0.999115	Brain_Hippocampus	2.51499	0.146225	2.51499	-0.00110979	1.69099	1.12734	0.673769775
ENSG00000149418.6	ST14	0.100614	1	1	0.100614	Brain_Cerebellar_Hemisphere	0.100614	Brain_Cerebellar_Hemisphere	1	1	1	-1.64188	-1.64188	-1.64188	NA
ENSG00000184500.10	PROS1	0.100791	1	1	0.100791	Brain_Cortex	0.100791	Brain_Cortex	1	1	1	-1.64103	-1.64103	-1.64103	NA
ENSG00000133110.10	POSTN	0.100843	1	1	0.100843	Brain_Spinal_cord_cervical_c-1	0.100843	Brain_Spinal_cord_cervical_c-1	1	1	1	1.64078	1.64078	1.64078	NA
ENSG00000241057.1	AC004985.12	0.100879	8	1	0.0900699	Brain_Putamen_basal_ganglia	0.498492	Brain_Amygdala	4.76914	0.0891833	4.76914	-1.69503	-0.676865	-1.24346	0.363938568
ENSG00000184898.6	RBM43	0.100957	2	1	0.103509	Brain_Spinal_cord_cervical_c-1	0.453316	Brain_Nucleus_accumbens_basal_ganglia	1.05093	0.94907	1.05093	-0.749898	1.62808	0.439089	1.681481776
ENSG00000182993.3	C12orf60	0.100978	13	1	0.0290146	Brain_Putamen_basal_ganglia	0.769413	Brain_Hypothalamus	11.2312	0.00242554	11.2312	-2.18329	-0.293143	-1.50287	0.508018105
ENSG00000232243.1	RP11-408E5.5	0.101293	1	1	0.101293	Brain_Hippocampus	0.101293	Brain_Hippocampus	1	1	1	-1.63862	-1.63862	-1.63862	NA
ENSG00000162971.6	TYW5	0.101329	9	1	0.0155817	Brain_Anterior_cingulate_cortex_BA24	0.857327	Brain_Substantia_nigra	6.70054	0.047286	6.70054	-2.41857	0.179778	-1.34096	0.78483443
ENSG00000196407.7	THEM5	0.101361	1	1	0.101361	Brain_Hypothalamus	0.101361	Brain_Hypothalamus	1	1	1	1.63829	1.63829	1.63829	NA
ENSG00000266930.2	CTD-2085J24.4	0.101369	2	1	0.0441859	Brain_Cerebellum	0.370562	Brain_Cerebellar_Hemisphere	1.57514	0.424856	1.57514	0.895421	2.01232	1.45387	0.789769102
ENSG00000103642.7	LACTB	0.101624	9	1	0.0465169	Brain_Anterior_cingulate_cortex_BA24	0.960345	Brain_Cerebellum	6.952	0.000331497	6.952	-1.99067	0.0497206	-1.35463	0.698468501
ENSG00000106018.9	VIPR2	0.101627	4	1	0.139505	Brain_Frontal_Cortex_BA9	0.288628	Brain_Cortex	2.17433	0.169844	2.17433	-1.17074	1.47764	0.705324	1.26518625
ENSG00000146453.8	PNLDC1	0.10164	9	1	0.0609681	Brain_Putamen_basal_ganglia	0.973193	Brain_Nucleus_accumbens_basal_ganglia	6.89762	0.000137035	6.89762	-1.87373	0.0336039	-1.39356	0.610622433
ENSG00000131242.11	RAB11FIP4	0.101642	1	1	0.101642	Brain_Amygdala	0.101642	Brain_Amygdala	1	1	1	1.63695	1.63695	1.63695	NA
ENSG00000125257.9	ABCC4	0.101654	1	1	0.101654	Brain_Nucleus_accumbens_basal_ganglia	0.101654	Brain_Nucleus_accumbens_basal_ganglia	1	1	1	1.63689	1.63689	1.63689	NA
ENSG00000186431.14	FCAR	0.101717	1	1	0.101717	Brain_Nucleus_accumbens_basal_ganglia	0.101717	Brain_Nucleus_accumbens_basal_ganglia	1	1	1	1.63659	1.63659	1.63659	NA
ENSG00000270804.1	CTD-2583A14.11	0.101794	9	1	0.016243	Brain_Nucleus_accumbens_basal_ganglia	0.84191	Brain_Cortex	6.32919	0.0373717	6.32919	0.199451	2.40341	1.31347	0.788235315
ENSG00000150054.14	MPP7	0.101825	2	1	0.0781885	Brain_Cerebellum	0.222407	Brain_Cerebellar_Hemisphere	1.66043	0.33957	1.66043	1.22015	1.76129	1.49072	0.38264431
ENSG00000110057.3	UNC93B1	0.101904	3	1	0.047258	Brain_Putamen_basal_ganglia	0.41285	Brain_Caudate_basal_ganglia	1.53403	0.463112	1.53403	0.818888	1.98398	1.36705	0.585582756
ENSG00000221887.4	HMSD	0.101917	2	1	0.0671943	Brain_Spinal_cord_cervical_c-1	0.608035	Brain_Amygdala	1.02621	0.973786	1.02621	-1.83037	-0.51288	-1.17163	0.931607579
ENSG00000249908.1	CTD-2589H19.4	0.101935	2	1	0.0342389	Brain_Substantia_nigra	0.773142	Brain_Cerebellum	1.08159	0.918411	1.08159	-2.11725	-0.288268	-1.20276	1.293283415
ENSG00000103351.8	CLUAP1	0.101963	13	1	0.0599168	Brain_Substantia_nigra	0.648608	Brain_Amygdala	10.2472	0.0110046	10.2472	0.455697	1.88141	1.43076	0.42448678
ENSG00000103343.8	ZNF174	0.102013	1	1	0.102013	Brain_Putamen_basal_ganglia	0.102013	Brain_Putamen_basal_ganglia	1	1	1	-1.63517	-1.63517	-1.63517	NA
ENSG00000144481.12	TRPM8	0.102063	1	1	0.102063	Brain_Caudate_basal_ganglia	0.102063	Brain_Caudate_basal_ganglia	1	1	1	-1.63493	-1.63493	-1.63493	NA
ENSG00000137070.13	IL11RA	0.102079	5	1	0.0596598	Brain_Cerebellum	0.389991	Brain_Spinal_cord_cervical_c-1	3.12527	0.185806	3.12527	-1.8833	-0.859635	-1.32511	0.443156801
ENSG00000100902.6	PSMA6	0.102134	2	1	0.127096	Brain_Cerebellar_Hemisphere	0.241131	Brain_Hypothalamus	1.36199	0.638009	1.36199	1.17216	1.52565	1.34891	0.249954841
ENSG00000197114.7	ZGPAT	0.102157	3	1	0.0846326	Brain_Cerebellum	0.431456	Brain_Caudate_basal_ganglia	1.30629	0.693769	1.30629	0.786702	1.72442	1.31196	0.478926673
ENSG00000134317.13	GRHL1	0.10219	2	1	0.042428	Brain_Cerebellar_Hemisphere	0.268224	Brain_Cerebellum	1.84149	0.158507	1.84149	-2.0293	-1.10716	-1.56823	0.652049006
ENSG00000075234.12	TTC38	0.102209	6	1	0.0485666	Brain_Amygdala	0.239507	Brain_Substantia_nigra	4.66838	0.129222	4.66838	1.17622	1.97238	1.44385	0.287450919
ENSG00000233208.1	LINC00642	0.102221	2	1	0.0922122	Brain_Cortex	0.165448	Brain_Cerebellum	1.76554	0.234459	1.76554	-1.68384	-1.38698	-1.53541	0.209913985
ENSG00000163975.7	MFI2	0.102282	1	1	0.102282	Brain_Caudate_basal_ganglia	0.102282	Brain_Caudate_basal_ganglia	1	1	1	1.63389	1.63389	1.63389	NA
ENSG00000225705.2	AC004899.3	0.102296	1	1	0.102296	Brain_Hippocampus	0.102296	Brain_Hippocampus	1	1	1	-1.63382	-1.63382	-1.63382	NA
ENSG00000108785.7	HSD17B1P1	0.102314	4	1	0.0448835	Brain_Cerebellar_Hemisphere	0.417393	Brain_Cortex	3.39673	0.0541919	3.39673	-2.00574	-0.810953	-1.51503	0.586411222
ENSG00000180953.7	ST20	0.102341	10	1	0.0571492	Brain_Frontal_Cortex_BA9	0.773441	Brain_Spinal_cord_cervical_c-1	7.87337	0.0364426	7.87337	0.287876	1.90217	1.44791	0.499798003
ENSG00000113231.9	PDE8B	0.102479	2	1	0.110519	Brain_Cerebellum	0.156235	Brain_Cerebellar_Hemisphere	1.70305	0.296951	1.70305	1.41785	1.59586	1.50686	0.125874472
ENSG00000271049.1	CTD-2553L13.7	0.102524	2	1	0.159528	Brain_Anterior_cingulate_cortex_BA24	0.243448	Brain_Spinal_cord_cervical_c-1	1.24177	0.758229	1.24177	-1.40666	1.16641	-0.120124	1.819437713
ENSG00000106346.7	USP42	0.102618	1	1	0.102618	Brain_Cerebellum	0.102618	Brain_Cerebellum	1	1	1	-1.63229	-1.63229	-1.63229	NA
ENSG00000012048.15	BRCA1	0.102672	1	1	0.102672	Brain_Cerebellum	0.102672	Brain_Cerebellum	1	1	1	1.63204	1.63204	1.63204	NA
ENSG00000133226.12	SRRM1	0.102753	1	1	0.102753	Brain_Hypothalamus	0.102753	Brain_Hypothalamus	1	1	1	1.63165	1.63165	1.63165	NA
ENSG00000224550.1	RP11-270C12.3	0.102758	1	1	0.102758	Brain_Anterior_cingulate_cortex_BA24	0.102758	Brain_Anterior_cingulate_cortex_BA24	1	1	1	1.63163	1.63163	1.63163	NA
ENSG00000267270.1	AC139100.2	0.102792	2	1	0.136615	Brain_Putamen_basal_ganglia	0.339207	Brain_Substantia_nigra	1.12229	0.87771	1.12229	-1.48852	-0.955733	-1.22213	0.376735113
ENSG00000235231.3	AP000351.10	0.102834	13	1	0.0333835	Brain_Amygdala	0.363872	Brain_Frontal_Cortex_BA9	11.1195	0.0248036	11.1195	0.908012	2.12744	1.5103	0.353516551
ENSG00000149932.12	TMEM219	0.102911	1	1	0.102911	Brain_Cortex	0.102911	Brain_Cortex	1	1	1	-1.6309	-1.6309	-1.6309	NA
ENSG00000153814.7	JAZF1	0.102972	1	1	0.102972	Brain_Spinal_cord_cervical_c-1	0.102972	Brain_Spinal_cord_cervical_c-1	1	1	1	1.63061	1.63061	1.63061	NA
ENSG00000204178.5	TMEM57	0.10301	3	1	0.0630789	Brain_Substantia_nigra	0.211598	Brain_Cerebellum	1.54974	0.446195	1.54974	1.24918	1.85864	1.56355	0.305183396
ENSG00000134283.13	PPHLN1	0.103063	3	1	0.105925	Brain_Cerebellar_Hemisphere	0.858859	Brain_Anterior_cingulate_cortex_BA24	1.88294	0.124728	1.88294	-1.61678	-0.177827	-1.12825	0.823200277
ENSG00000145911.5	N4BP3	0.103071	4	1	0.0964888	Brain_Cerebellum	0.945284	Brain_Cortex	2.21507	0.176041	2.21507	0.0686304	1.66212	1.06282	0.697685551
ENSG00000188372.10	ZP3	0.103214	13	1	0.0579702	Brain_Hippocampus	0.22308	Brain_Cerebellum	11.4799	0.0116982	11.4799	1.21838	1.89592	1.52941	0.223814404
ENSG00000117601.9	SERPINC1	0.103225	8	1	0.0866369	Brain_Hypothalamus	0.254659	Brain_Putamen_basal_ganglia	6.26485	0.0185123	6.26485	1.1391	1.71341	1.43614	0.215693299
ENSG00000107614.17	TRDMT1	0.103297	3	1	0.0754921	Brain_Cerebellar_Hemisphere	0.28038	Brain_Frontal_Cortex_BA9	1.94573	0.11219	1.94573	-1.77746	1.07947	-0.618024	1.502543648
ENSG00000135686.8	KLHL36	0.103317	6	1	0.00363706	Brain_Nucleus_accumbens_basal_ganglia	0.863805	Brain_Cerebellar_Hemisphere	4.15155	0.00017591	4.15155	0.171532	2.90804	1.50227	0.866996087
ENSG00000117091.5	CD48	0.103542	1	1	0.103542	Brain_Cerebellum	0.103542	Brain_Cerebellum	1	1	1	1.62792	1.62792	1.62792	NA
ENSG00000138442.5	WDR12	0.103549	2	1	0.122537	Brain_Amygdala	0.180825	Brain_Putamen_basal_ganglia	1.56761	0.432389	1.56761	1.33822	1.54421	1.44121	0.145657867
ENSG00000025423.7	HSD17B6	0.103572	7	1	0.089604	Brain_Cortex	0.524802	Brain_Putamen_basal_ganglia	4.42247	0.0978076	4.42247	0.635961	1.69749	1.27891	0.430055278
ENSG00000224819.1	AC093843.1	0.103598	1	1	0.103598	Brain_Cortex	0.103598	Brain_Cortex	1	1	1	1.62765	1.62765	1.62765	NA
ENSG00000231752.1	EMBP1	0.103694	1	1	0.103694	Brain_Cortex	0.103694	Brain_Cortex	1	1	1	-1.6272	-1.6272	-1.6272	NA
ENSG00000184674.8	GSTT1	0.103715	13	1	0.036367	Brain_Amygdala	0.247744	Brain_Hypothalamus	11.8783	0.0117214	11.8783	1.15585	2.0928	1.55485	0.257630448
ENSG00000205882.4	DEFB134	0.103773	4	1	0.0914221	Brain_Cerebellum	0.804856	Brain_Frontal_Cortex_BA9	2.55914	0.103137	2.55914	0.247068	1.68794	1.21039	0.662454694
ENSG00000258289.3	CHURC1	0.103806	11	1	0.0561724	Brain_Caudate_basal_ganglia	0.26599	Brain_Amygdala	10.4519	0.0016248	10.4519	1.11235	1.9097	1.58029	0.247317461
ENSG00000232872.2	CTAGE3P	0.103839	1	1	0.103839	Brain_Cerebellum	0.103839	Brain_Cerebellum	1	1	1	1.62652	1.62652	1.62652	NA
ENSG00000087884.10	AAMDC	0.103858	1	1	0.103858	Brain_Cortex	0.103858	Brain_Cortex	1	1	1	1.62643	1.62643	1.62643	NA
ENSG00000255561.2	FDXACB1	0.103882	1	1	0.103882	Brain_Frontal_Cortex_BA9	0.103882	Brain_Frontal_Cortex_BA9	1	1	1	1.62632	1.62632	1.62632	NA
ENSG00000213639.5	PPP1CB	0.104111	3	1	0.116979	Brain_Putamen_basal_ganglia	0.282001	Brain_Caudate_basal_ganglia	2.15804	0.356218	2.15804	1.07584	1.56758	1.3773	0.264051145
ENSG00000213942.3	RP1-102E24.1	0.104189	1	1	0.104189	Brain_Spinal_cord_cervical_c-1	0.104189	Brain_Spinal_cord_cervical_c-1	1	1	1	1.62488	1.62488	1.62488	NA
ENSG00000269374.1	CTB-50E14.5	0.104206	2	1	0.05883	Brain_Anterior_cingulate_cortex_BA24	0.428314	Brain_Frontal_Cortex_BA9	1.36189	0.638114	1.36189	-1.88946	-0.79208	-1.34077	0.775965953
ENSG00000173088.8	C10orf131	0.104252	1	1	0.104252	Brain_Cerebellum	0.104252	Brain_Cerebellum	1	1	1	-1.62458	-1.62458	-1.62458	NA
ENSG00000254527.1	ENPP7P12	0.104329	1	1	0.104329	Brain_Hypothalamus	0.104329	Brain_Hypothalamus	1	1	1	1.62422	1.62422	1.62422	NA
ENSG00000160305.13	DIP2A	0.104459	4	1	0.0523276	Brain_Cerebellar_Hemisphere	0.782483	Brain_Putamen_basal_ganglia	1.91497	0.369729	1.91497	0.276084	1.94043	1.04063	0.745622348
ENSG00000125746.10	EML2	0.104603	2	1	0.0849644	Brain_Caudate_basal_ganglia	0.431547	Brain_Cerebellar_Hemisphere	1.19513	0.804874	1.19513	-1.72258	-0.786547	-1.25456	0.661875445
ENSG00000224067.2	RP11-430K21.2	0.104648	1	1	0.104648	Brain_Caudate_basal_ganglia	0.104648	Brain_Caudate_basal_ganglia	1	1	1	1.62273	1.62273	1.62273	NA
ENSG00000145832.8	SLC25A48	0.104716	1	1	0.104716	Brain_Nucleus_accumbens_basal_ganglia	0.104716	Brain_Nucleus_accumbens_basal_ganglia	1	1	1	1.62241	1.62241	1.62241	NA
ENSG00000178035.7	IMPDH2	0.104808	1	1	0.104808	Brain_Hypothalamus	0.104808	Brain_Hypothalamus	1	1	1	1.62198	1.62198	1.62198	NA
ENSG00000206052.6	DOK6	0.10483	2	1	0.155729	Brain_Cortex	0.371904	Brain_Frontal_Cortex_BA9	1.01648	0.983522	1.01648	-1.41958	0.892913	-0.263334	1.635181303
ENSG00000165060.7	FXN	0.104834	3	1	0.0741682	Brain_Putamen_basal_ganglia	0.602692	Brain_Spinal_cord_cervical_c-1	1.56791	0.426393	1.56791	-1.78557	0.520533	-0.806004	1.191563038
ENSG00000185504.12	C17orf70	0.104943	1	1	0.104943	Brain_Substantia_nigra	0.104943	Brain_Substantia_nigra	1	1	1	1.62135	1.62135	1.62135	NA
ENSG00000103723.8	AP3B2	0.105072	3	1	0.0831579	Brain_Cerebellum	0.203471	Brain_Cerebellar_Hemisphere	2.60471	0.0353497	2.60471	-1.73265	-1.27172	-1.51334	0.231270169
ENSG00000108551.4	RASD1	0.105106	2	1	0.139939	Brain_Putamen_basal_ganglia	0.384849	Brain_Substantia_nigra	1.04692	0.953077	1.04692	-1.47602	-0.868996	-1.17251	0.429228966
ENSG00000241954.1	RP1-149A16.17	0.105207	6	1	0.0235002	Brain_Caudate_basal_ganglia	0.910256	Brain_Amygdala	2.66095	0.457996	2.66095	0.112716	2.2652	1.0521	0.740733323
ENSG00000156970.8	BUB1B	0.105303	2	1	0.136184	Brain_Cerebellum	0.145996	Brain_Cerebellar_Hemisphere	1.6519	0.348097	1.6519	-1.49015	-1.45382	-1.47199	0.025692055
ENSG00000170748.5	RBMXL2	0.105381	1	1	0.105381	Brain_Hippocampus	0.105381	Brain_Hippocampus	1	1	1	-1.61931	-1.61931	-1.61931	NA
ENSG00000172738.7	TMEM217	0.105427	1	1	0.105427	Brain_Putamen_basal_ganglia	0.105427	Brain_Putamen_basal_ganglia	1	1	1	1.61909	1.61909	1.61909	NA
ENSG00000155893.7	ACPL2	0.105459	1	1	0.105459	Brain_Spinal_cord_cervical_c-1	0.105459	Brain_Spinal_cord_cervical_c-1	1	1	1	1.61895	1.61895	1.61895	NA
ENSG00000255098.1	RP11-481A20.11	0.10549	11	1	0.024309	Brain_Cerebellum	0.469938	Brain_Nucleus_accumbens_basal_ganglia	8.78827	0.0282708	8.78827	0.722581	2.25221	1.43443	0.582393678
ENSG00000165806.15	CASP7	0.10556	10	1	0.00893235	Brain_Hypothalamus	0.499665	Brain_Cortex	7.72696	0.00543262	7.72696	0.675017	2.61463	1.41497	0.531547069
ENSG00000105255.6	FSD1	0.105635	2	1	0.147587	Brain_Cerebellum	0.233235	Brain_Spinal_cord_cervical_c-1	1.3311	0.668901	1.3311	-1.44811	-1.19207	-1.32009	0.181047743
ENSG00000248485.1	PCP4L1	0.105656	1	1	0.105656	Brain_Caudate_basal_ganglia	0.105656	Brain_Caudate_basal_ganglia	1	1	1	1.61803	1.61803	1.61803	NA
ENSG00000161888.7	SPC24	0.105851	4	1	0.100117	Brain_Nucleus_accumbens_basal_ganglia	0.551682	Brain_Putamen_basal_ganglia	2.26714	0.318038	2.26714	-1.64429	-0.595241	-1.16285	0.484330162
ENSG00000241131.1	RP11-639B1.1	0.106126	2	1	0.0793605	Brain_Cerebellum	0.163226	Brain_Cerebellar_Hemisphere	1.89859	0.101405	1.89859	1.3943	1.75441	1.57436	0.254632055
ENSG00000115970.14	THADA	0.106208	1	1	0.106208	Brain_Frontal_Cortex_BA9	0.106208	Brain_Frontal_Cortex_BA9	1	1	1	1.61547	1.61547	1.61547	NA
ENSG00000116237.11	ICMT	0.106209	4	1	0.0895495	Brain_Caudate_basal_ganglia	0.438715	Brain_Nucleus_accumbens_basal_ganglia	2.81286	0.218885	2.81286	0.774366	1.69778	1.33112	0.415896201
ENSG00000058262.5	SEC61A1	0.106239	2	1	0.145894	Brain_Substantia_nigra	0.258824	Brain_Frontal_Cortex_BA9	1.27885	0.721151	1.27885	1.12918	1.45419	1.29168	0.229818868
ENSG00000067113.12	PPAP2A	0.106415	4	1	0.0285913	Brain_Substantia_nigra	0.682179	Brain_Cerebellar_Hemisphere	1.32125	0.691518	1.32125	-2.18908	0.830072	-0.43937	1.357618412
ENSG00000117153.11	KLHL12	0.106457	1	1	0.106457	Brain_Caudate_basal_ganglia	0.106457	Brain_Caudate_basal_ganglia	1	1	1	-1.61433	-1.61433	-1.61433	NA
ENSG00000189366.5	ALG1L	0.106496	13	1	0.0329681	Brain_Nucleus_accumbens_basal_ganglia	0.7993	Brain_Cerebellar_Hemisphere	10.7525	0.0121731	10.7525	-2.13247	-0.254253	-1.44994	0.558110581
ENSG00000204173.6	LRRC37A5P	0.106505	13	1	0.0483511	Brain_Spinal_cord_cervical_c-1	0.374782	Brain_Amygdala	10.8619	0.00442049	10.8619	-0.887551	1.97427	1.43165	0.728532808
ENSG00000134815.14	DHX34	0.106556	7	1	0.0741727	Brain_Cortex	0.476159	Brain_Putamen_basal_ganglia	5.23969	0.0618783	5.23969	0.712493	1.78555	1.39567	0.373588932
ENSG00000172965.10	MIR4435-1HG	0.106573	2	1	0.14921	Brain_Nucleus_accumbens_basal_ganglia	0.197757	Brain_Cerebellar_Hemisphere	1.43118	0.568815	1.43118	1.28797	1.44233	1.36515	0.109148818
ENSG00000115155.12	OTOF	0.106582	6	1	0.0087918	Brain_Substantia_nigra	0.978254	Brain_Hippocampus	1.86359	0.215214	1.86359	-2.62005	1.3163	0.162639	1.447791472
ENSG00000162738.5	VANGL2	0.106653	2	1	0.105223	Brain_Cerebellum	0.10849	Brain_Cerebellar_Hemisphere	1.99779	0.00221031	1.99779	1.60502	1.62004	1.61253	0.01062526
ENSG00000196378.7	ZNF34	0.106666	11	1	0.0391154	Brain_Anterior_cingulate_cortex_BA24	0.277145	Brain_Cerebellar_Hemisphere	9.48174	0.00936728	9.48174	-2.06297	-1.08676	-1.49714	0.332968664
ENSG00000166813.10	KIF7	0.106769	1	1	0.106769	Brain_Anterior_cingulate_cortex_BA24	0.106769	Brain_Anterior_cingulate_cortex_BA24	1	1	1	-1.61289	-1.61289	-1.61289	NA
ENSG00000141579.6	ZNF750	0.106783	1	1	0.106783	Brain_Cerebellar_Hemisphere	0.106783	Brain_Cerebellar_Hemisphere	1	1	1	1.61282	1.61282	1.61282	NA
ENSG00000110675.8	ELMOD1	0.106937	1	1	0.106937	Brain_Cerebellar_Hemisphere	0.106937	Brain_Cerebellar_Hemisphere	1	1	1	1.61212	1.61212	1.61212	NA
ENSG00000260633.1	RP11-375I20.6	0.107184	11	1	0.0686603	Brain_Hypothalamus	0.656615	Brain_Frontal_Cortex_BA9	9.55109	0.00148622	9.55109	-1.82065	-0.444591	-1.47926	0.434205036
ENSG00000121769.3	FABP3	0.1072	2	1	0.0881812	Brain_Cerebellum	0.170782	Brain_Cerebellar_Hemisphere	1.8216	0.178396	1.8216	-1.70507	-1.36969	-1.53738	0.237146996
ENSG00000161016.11	RPL8	0.107212	5	1	0.0550658	Brain_Frontal_Cortex_BA9	0.207795	Brain_Amygdala	4.17082	0.022014	4.17082	1.25965	1.91836	1.47539	0.264820858
ENSG00000145428.10	RNF175	0.107266	1	1	0.107266	Brain_Amygdala	0.107266	Brain_Amygdala	1	1	1	-1.6106	-1.6106	-1.6106	NA
ENSG00000259920.1	RP11-2E11.5	0.107358	1	1	0.107358	Brain_Anterior_cingulate_cortex_BA24	0.107358	Brain_Anterior_cingulate_cortex_BA24	1	1	1	-1.61018	-1.61018	-1.61018	NA
ENSG00000120438.7	TCP1	0.1074	2	1	0.0855804	Brain_Hypothalamus	0.157394	Brain_Substantia_nigra	1.8935	0.1065	1.8935	-1.71919	-1.41389	-1.56654	0.215876104
ENSG00000111911.5	HINT3	0.107567	1	1	0.107567	Brain_Spinal_cord_cervical_c-1	0.107567	Brain_Spinal_cord_cervical_c-1	1	1	1	-1.60923	-1.60923	-1.60923	NA
ENSG00000257086.1	RP11-783K16.13	0.107658	10	1	0.067451	Brain_Cerebellum	0.337978	Brain_Frontal_Cortex_BA9	7.8138	0.0027457	7.8138	-1.82866	-0.958167	-1.44577	0.298521173
ENSG00000151967.14	SCHIP1	0.107669	2	1	0.109582	Brain_Caudate_basal_ganglia	0.184466	Brain_Spinal_cord_cervical_c-1	1.65537	0.34463	1.65537	-1.60008	-1.32713	-1.4636	0.193001111
ENSG00000082684.10	SEMA5B	0.107741	5	1	0.082055	Brain_Hippocampus	0.235456	Brain_Nucleus_accumbens_basal_ganglia	4.00279	0.0602484	4.00279	1.18642	1.73889	1.45926	0.230619324
ENSG00000175115.7	PACS1	0.107781	8	1	0.0192326	Brain_Frontal_Cortex_BA9	0.54852	Brain_Spinal_cord_cervical_c-1	5.84621	0.0225303	5.84621	-2.34099	-0.59998	-1.37911	0.550612631
ENSG00000099797.7	TECR	0.107926	1	1	0.107926	Brain_Cortex	0.107926	Brain_Cortex	1	1	1	1.60758	1.60758	1.60758	NA
ENSG00000132938.14	MTUS2	0.108096	1	1	0.108096	Brain_Hippocampus	0.108096	Brain_Hippocampus	1	1	1	-1.60681	-1.60681	-1.60681	NA
ENSG00000162572.15	SCNN1D	0.108207	4	1	0.0926107	Brain_Cortex	0.902169	Brain_Nucleus_accumbens_basal_ganglia	2.798	0.0590922	2.798	-0.122922	1.68178	1.17792	0.870951867
ENSG00000236834.1	LINC00421	0.108281	3	1	0.0204801	Brain_Frontal_Cortex_BA9	0.469639	Brain_Cortex	2.42001	0.211678	2.42001	-2.31743	-0.723067	-1.45155	0.806014819
ENSG00000228032.1	C14orf144	0.108285	1	1	0.108285	Brain_Hippocampus	0.108285	Brain_Hippocampus	1	1	1	-1.60595	-1.60595	-1.60595	NA
ENSG00000119772.12	DNMT3A	0.108391	1	1	0.108391	Brain_Hippocampus	0.108391	Brain_Hippocampus	1	1	1	1.60547	1.60547	1.60547	NA
ENSG00000144354.9	CDCA7	0.10846	2	1	0.133983	Brain_Cerebellum	0.398214	Brain_Nucleus_accumbens_basal_ganglia	1.06568	0.934316	1.06568	-0.844816	1.49858	0.326881	1.657029718
ENSG00000106771.8	TMEM245	0.108463	9	1	0.0613435	Brain_Cerebellar_Hemisphere	0.491215	Brain_Frontal_Cortex_BA9	5.11175	0.120959	5.11175	0.688378	1.87101	1.23055	0.419478577
ENSG00000198547.4	C20orf203	0.108474	11	1	0.0192754	Brain_Cerebellar_Hemisphere	0.939459	Brain_Hypothalamus	8.96867	0.0104938	8.96867	-2.34016	0.0759494	-1.40196	0.722690276
ENSG00000228421.2	AC005013.5	0.108621	6	1	0.0673562	Brain_Putamen_basal_ganglia	0.624156	Brain_Anterior_cingulate_cortex_BA24	4.31526	0.165352	4.31526	-1.82929	-0.489969	-1.34401	0.453690991
ENSG00000267368.1	UPK3BL	0.108678	13	1	0.0354813	Brain_Cerebellum	0.415673	Brain_Amygdala	10.5749	0.00706292	10.5749	-2.10282	-0.81395	-1.4455	0.322998046
ENSG00000180304.10	OAZ2	0.108714	1	1	0.108714	Brain_Cerebellar_Hemisphere	0.108714	Brain_Cerebellar_Hemisphere	1	1	1	1.604	1.604	1.604	NA
ENSG00000157992.8	KRTCAP3	0.108976	2	1	0.0694532	Brain_Caudate_basal_ganglia	0.212976	Brain_Cortex	1.82347	0.176528	1.82347	-1.81546	-1.24542	-1.53044	0.403076713
ENSG00000095209.7	TMEM38B	0.109161	1	1	0.109161	Brain_Hippocampus	0.109161	Brain_Hippocampus	1	1	1	1.60197	1.60197	1.60197	NA
ENSG00000066248.10	NGEF	0.109221	1	1	0.109221	Brain_Hippocampus	0.109221	Brain_Hippocampus	1	1	1	-1.60171	-1.60171	-1.60171	NA
ENSG00000173200.8	PARP15	0.109233	2	1	0.0396369	Brain_Cortex	0.50728	Brain_Anterior_cingulate_cortex_BA24	1.44266	0.557344	1.44266	-2.05751	-0.663079	-1.3603	0.986014326
ENSG00000226855.1	RP11-350G8.3	0.10928	1	1	0.10928	Brain_Hippocampus	0.10928	Brain_Hippocampus	1	1	1	1.60144	1.60144	1.60144	NA
ENSG00000135862.5	LAMC1	0.109411	2	1	0.10812	Brain_Cerebellar_Hemisphere	0.157013	Brain_Cerebellum	1.78167	0.218326	1.78167	1.41519	1.6067	1.51094	0.135417762
ENSG00000162753.10	SLC9C2	0.10943	6	1	0.0433718	Brain_Anterior_cingulate_cortex_BA24	0.859301	Brain_Hypothalamus	4.72889	0.0428938	4.72889	-0.177264	2.02011	1.34327	0.77446165
ENSG00000019144.12	PHLDB1	0.109563	2	1	0.239149	Brain_Anterior_cingulate_cortex_BA24	0.262789	Brain_Cerebellum	1.03025	0.969749	1.03025	-1.11982	1.17712	0.0286463	1.624181838
ENSG00000231799.2	RP13-93L13.2	0.109702	1	1	0.109702	Brain_Frontal_Cortex_BA9	0.109702	Brain_Frontal_Cortex_BA9	1	1	1	-1.59953	-1.59953	-1.59953	NA
ENSG00000166006.8	KCNC2	0.109851	1	1	0.109851	Brain_Cerebellar_Hemisphere	0.109851	Brain_Cerebellar_Hemisphere	1	1	1	1.59886	1.59886	1.59886	NA
ENSG00000233609.3	RP11-62H7.2	0.109972	10	1	0.0890866	Brain_Cerebellar_Hemisphere	0.410194	Brain_Hypothalamus	8.08785	0.0643348	8.08785	0.823552	1.70024	1.43954	0.274147102
ENSG00000164978.13	NUDT2	0.110049	13	1	0.0652821	Brain_Cortex	0.372476	Brain_Spinal_cord_cervical_c-1	10.4886	0.00229265	10.4886	-1.84332	-0.891844	-1.42319	0.276764948
ENSG00000186470.9	BTN3A2	0.110068	13	1	0.0355211	Brain_Cortex	0.250298	Brain_Cerebellum	11.1998	0.00757142	11.1998	-2.10237	-1.14963	-1.48368	0.295645436
ENSG00000197771.8	MCMBP	0.110134	2	1	0.037553	Brain_Putamen_basal_ganglia	0.743184	Brain_Amygdala	1.13531	0.864692	1.13531	-2.0797	-0.32764	-1.20367	1.238894428
ENSG00000271303.1	SRXN1	0.110235	2	1	0.0613652	Brain_Cortex	0.344601	Brain_Frontal_Cortex_BA9	1.55432	0.445684	1.55432	0.945113	1.87085	1.40798	0.654598383
ENSG00000235117.2	RP11-229P13.20	0.110339	2	1	0.117216	Brain_Cerebellum	0.11749	Brain_Putamen_basal_ganglia	1.92386	0.0761412	1.92386	1.5654	1.56657	1.56598	0.000827612
ENSG00000175106.12	TVP23C	0.110431	1	1	0.110431	Brain_Cerebellum	0.110431	Brain_Cerebellum	1	1	1	1.59626	1.59626	1.59626	NA
ENSG00000165819.7	METTL3	0.110439	1	1	0.110439	Brain_Amygdala	0.110439	Brain_Amygdala	1	1	1	-1.59622	-1.59622	-1.59622	NA
ENSG00000148300.7	REXO4	0.110462	4	1	0.0618151	Brain_Anterior_cingulate_cortex_BA24	0.798722	Brain_Caudate_basal_ganglia	2.78142	0.199493	2.78142	-1.86762	-0.255002	-1.34414	0.753788287
ENSG00000023171.10	GRAMD1B	0.110494	3	1	0.0724603	Brain_Nucleus_accumbens_basal_ganglia	0.32983	Brain_Cerebellum	2.11519	0.279083	2.11519	0.974455	1.79621	1.32335	0.424675028
ENSG00000179846.7	NKPD1	0.110528	1	1	0.110528	Brain_Amygdala	0.110528	Brain_Amygdala	1	1	1	1.59582	1.59582	1.59582	NA
ENSG00000224676.1	AP000351.8	0.110606	13	1	0.0551386	Brain_Hippocampus	0.820905	Brain_Anterior_cingulate_cortex_BA24	9.85432	0.0172658	9.85432	-0.226381	1.91778	1.37316	0.625186195
ENSG00000118961.10	C2orf43	0.110617	13	1	0.0694712	Brain_Hippocampus	0.338754	Brain_Amygdala	11.8041	0.00314505	11.8041	-1.81534	-0.95663	-1.51934	0.311006485
ENSG00000188064.5	WNT7B	0.110624	1	1	0.110624	Brain_Cerebellum	0.110624	Brain_Cerebellum	1	1	1	1.59539	1.59539	1.59539	NA
ENSG00000167397.10	VKORC1	0.110638	1	1	0.110638	Brain_Cortex	0.110638	Brain_Cortex	1	1	1	-1.59533	-1.59533	-1.59533	NA
ENSG00000272971.1	RP11-284F21.11	0.110693	1	1	0.110693	Brain_Cerebellum	0.110693	Brain_Cerebellum	1	1	1	1.59509	1.59509	1.59509	NA
ENSG00000141441.11	GAREM	0.110704	1	1	0.110704	Brain_Cerebellum	0.110704	Brain_Cerebellum	1	1	1	1.59503	1.59503	1.59503	NA
ENSG00000272268.1	FLJ30594	0.110706	3	1	0.06817	Brain_Putamen_basal_ganglia	0.372912	Brain_Anterior_cingulate_cortex_BA24	2.53488	0.114495	2.53488	0.891033	1.82388	1.452	0.494334012
ENSG00000143126.7	CELSR2	0.110711	2	1	0.0253831	Brain_Cerebellum	0.850721	Brain_Substantia_nigra	1.15455	0.845453	1.15455	-2.23552	-0.188199	-1.21186	1.4476765
ENSG00000237075.4	RP11-497H16.2	0.110771	13	1	0.013236	Brain_Substantia_nigra	0.686935	Brain_Frontal_Cortex_BA9	8.41355	0.000806734	8.41355	0.403019	2.47735	1.33182	0.495191286
ENSG00000227370.1	RP4-669P10.19	0.110789	10	1	0.0547585	Brain_Cerebellum	0.756952	Brain_Hypothalamus	7.33963	0.0156407	7.33963	0.309486	1.92079	1.31049	0.586435002
ENSG00000125734.9	GPR108	0.11079	13	1	0.0767517	Brain_Caudate_basal_ganglia	0.475578	Brain_Amygdala	12.207	0.000802187	12.207	-1.76985	-0.713433	-1.53706	0.289615999
ENSG00000106028.6	SSBP1	0.110814	1	1	0.110814	Brain_Frontal_Cortex_BA9	0.110814	Brain_Frontal_Cortex_BA9	1	1	1	-1.59455	-1.59455	-1.59455	NA
ENSG00000188971.4	RP11-427H3.3	0.110824	1	1	0.110824	Brain_Amygdala	0.110824	Brain_Amygdala	1	1	1	1.5945	1.5945	1.5945	NA
ENSG00000255460.1	ZDHHC20P3	0.110827	1	1	0.110827	Brain_Nucleus_accumbens_basal_ganglia	0.110827	Brain_Nucleus_accumbens_basal_ganglia	1	1	1	1.59449	1.59449	1.59449	NA
ENSG00000119698.7	PPP4R4	0.110901	4	1	0.02252	Brain_Putamen_basal_ganglia	0.765937	Brain_Frontal_Cortex_BA9	3.01693	0.111509	3.01693	0.297693	2.28148	1.35298	0.861584417
ENSG00000185002.5	RFX6	0.110949	1	1	0.110949	Brain_Cortex	0.110949	Brain_Cortex	1	1	1	1.59394	1.59394	1.59394	NA
ENSG00000099365.5	STX1B	0.111152	1	1	0.111152	Brain_Cerebellum	0.111152	Brain_Cerebellum	1	1	1	1.59304	1.59304	1.59304	NA
ENSG00000132740.4	IGHMBP2	0.111297	11	1	0.0363451	Brain_Spinal_cord_cervical_c-1	0.928459	Brain_Amygdala	8.0246	0.0257481	8.0246	-2.09305	0.0897838	-1.28887	0.707222482
ENSG00000231861.1	OR5K2	0.11138	5	1	0.0738359	Brain_Caudate_basal_ganglia	0.763519	Brain_Frontal_Cortex_BA9	4.09232	6.25e-05	4.09232	0.300863	1.78763	1.37227	0.606040751
ENSG00000100897.13	DCAF11	0.111381	1	1	0.111381	Brain_Cortex	0.111381	Brain_Cortex	1	1	1	-1.59202	-1.59202	-1.59202	NA
ENSG00000103168.12	TAF1C	0.111412	13	1	0.0351795	Brain_Spinal_cord_cervical_c-1	0.398802	Brain_Cortex	11.8234	0.00650613	11.8234	-2.10629	-0.843763	-1.51457	0.321272927
ENSG00000165490.8	C11orf82	0.11145	1	1	0.11145	Brain_Cerebellum	0.11145	Brain_Cerebellum	1	1	1	1.59171	1.59171	1.59171	NA
ENSG00000231242.1	RP11-87H9.3	0.111505	2	1	0.0666461	Brain_Cerebellum	0.535275	Brain_Caudate_basal_ganglia	1.18887	0.811132	1.18887	-1.83405	-0.619974	-1.22701	0.858483559
ENSG00000169371.9	SNUPN	0.111529	8	1	0.0329667	Brain_Nucleus_accumbens_basal_ganglia	0.501394	Brain_Amygdala	7.03947	0.00459316	7.03947	0.672297	2.13249	1.49115	0.420927103
ENSG00000179144.4	GIMAP7	0.111584	1	1	0.111584	Brain_Caudate_basal_ganglia	0.111584	Brain_Caudate_basal_ganglia	1	1	1	-1.59111	-1.59111	-1.59111	NA
ENSG00000119632.3	IFI27L2	0.111645	7	1	0.0260305	Brain_Cortex	0.736679	Brain_Nucleus_accumbens_basal_ganglia	5.05149	0.053387	5.05149	0.336254	2.22576	1.32214	0.69193341
ENSG00000100354.16	TNRC6B	0.111666	2	1	0.132198	Brain_Hypothalamus	0.315485	Brain_Cerebellar_Hemisphere	1.24412	0.755883	1.24412	-1.50549	-1.00378	-1.25464	0.354765277
ENSG00000261353.1	CTA-14H9.5	0.111677	1	1	0.111677	Brain_Frontal_Cortex_BA9	0.111677	Brain_Frontal_Cortex_BA9	1	1	1	1.5907	1.5907	1.5907	NA
ENSG00000112304.6	ACOT13	0.111775	2	1	0.171373	Brain_Putamen_basal_ganglia	0.358737	Brain_Cerebellum	1.03282	0.967183	1.03282	-1.36781	-0.917775	-1.14279	0.318219285
ENSG00000162804.9	SNED1	0.111785	2	1	0.070012	Brain_Cerebellum	0.207504	Brain_Cerebellar_Hemisphere	1.86629	0.133711	1.86629	-1.81183	-1.26046	-1.53615	0.389880036
ENSG00000233231.1	HNRNPA1P49	0.111917	2	1	0.183088	Brain_Caudate_basal_ganglia	0.32503	Brain_Spinal_cord_cervical_c-1	1.06086	0.939143	1.06086	-1.33131	-0.984173	-1.15774	0.245460306
ENSG00000187048.8	CYP4A11	0.112044	5	1	0.0797527	Brain_Cortex	0.412888	Brain_Hypothalamus	2.4312	0.306424	2.4312	-1.75212	-0.818822	-1.12112	0.362710091
ENSG00000130244.8	FAM98C	0.112128	1	1	0.112128	Brain_Anterior_cingulate_cortex_BA24	0.112128	Brain_Anterior_cingulate_cortex_BA24	1	1	1	-1.5887	-1.5887	-1.5887	NA
ENSG00000077420.11	APBB1IP	0.112145	1	1	0.112145	Brain_Frontal_Cortex_BA9	0.112145	Brain_Frontal_Cortex_BA9	1	1	1	1.58863	1.58863	1.58863	NA
ENSG00000160058.14	BSDC1	0.112239	1	1	0.112239	Brain_Cerebellar_Hemisphere	0.112239	Brain_Cerebellar_Hemisphere	1	1	1	-1.58821	-1.58821	-1.58821	NA
ENSG00000176593.3	CTD-2368P22.1	0.112249	13	1	0.028827	Brain_Amygdala	0.541373	Brain_Nucleus_accumbens_basal_ganglia	11.0126	0.0227009	11.0126	-2.18584	-0.610738	-1.46791	0.453804257
ENSG00000229214.1	LINC00242	0.112418	3	1	0.0658607	Brain_Hypothalamus	0.947116	Brain_Nucleus_accumbens_basal_ganglia	1.42581	0.677606	1.42581	-1.83937	0.0663292	-1.13118	1.042831723
ENSG00000250420.4	AACSP1	0.112451	5	1	0.0915677	Brain_Cerebellar_Hemisphere	0.400052	Brain_Hypothalamus	3.93462	0.0877507	3.93462	-1.44464	1.68719	-0.0882182	1.580908745
ENSG00000184574.5	LPAR5	0.112471	1	1	0.112471	Brain_Amygdala	0.112471	Brain_Amygdala	1	1	1	1.58719	1.58719	1.58719	NA
ENSG00000228970.5	UBTFL6	0.112494	1	1	0.112494	Brain_Caudate_basal_ganglia	0.112494	Brain_Caudate_basal_ganglia	1	1	1	1.58708	1.58708	1.58708	NA
ENSG00000100347.10	SAMM50	0.112535	3	1	0.0958146	Brain_Cerebellum	0.32913	Brain_Putamen_basal_ganglia	1.84434	0.499879	1.84434	-1.66549	-0.975868	-1.24176	0.370919463
ENSG00000103502.9	CDIPT	0.112547	2	1	0.0751439	Brain_Cortex	0.455928	Brain_Cerebellum	1.26612	0.733884	1.26612	-0.745568	1.77959	0.517008	1.785552896
ENSG00000142173.10	COL6A2	0.112731	3	1	0.0893542	Brain_Spinal_cord_cervical_c-1	0.653271	Brain_Hippocampus	1.43972	0.510106	1.43972	-1.69881	-0.449223	-1.04447	0.626888659
ENSG00000227713.1	AC116609.1	0.112875	1	1	0.112875	Brain_Cerebellar_Hemisphere	0.112875	Brain_Cerebellar_Hemisphere	1	1	1	-1.5854	-1.5854	-1.5854	NA
ENSG00000179299.12	NSUN7	0.112882	1	1	0.112882	Brain_Hippocampus	0.112882	Brain_Hippocampus	1	1	1	-1.58537	-1.58537	-1.58537	NA
ENSG00000095906.12	NUBP2	0.112901	3	1	0.0331637	Brain_Frontal_Cortex_BA9	0.977619	Brain_Spinal_cord_cervical_c-1	2.29546	0.113838	2.29546	-0.0280546	2.1301	1.29852	1.161109125
ENSG00000242110.3	AMACR	0.112922	13	1	0.0714651	Brain_Cerebellum	0.414683	Brain_Putamen_basal_ganglia	11.8633	0.00130418	11.8633	0.81568	1.80251	1.50439	0.320963842
ENSG00000213355.3	CNN2P8	0.112941	2	1	0.23351	Brain_Putamen_basal_ganglia	0.2381	Brain_Hypothalamus	1.11881	0.881194	1.11881	1.17975	1.19137	1.18556	0.008214396
ENSG00000173295.3	FAM86B3P	0.112958	8	1	0.106027	Brain_Frontal_Cortex_BA9	0.236771	Brain_Amygdala	6.51879	0.0274934	6.51879	-1.61631	-1.1831	-1.43316	0.146558385
ENSG00000146147.10	MLIP	0.113035	3	1	0.107835	Brain_Cerebellum	0.198139	Brain_Cortex	1.98844	0.0117694	1.98844	-1.608	1.28687	-0.63347	1.663125532
ENSG00000115183.9	TANC1	0.113173	3	1	0.138781	Brain_Cerebellum	0.320875	Brain_Amygdala	1.94735	0.158247	1.94735	-1.48035	0.992661	-0.608277	1.388300625
ENSG00000143107.4	FNDC7	0.113174	1	1	0.113174	Brain_Amygdala	0.113174	Brain_Amygdala	1	1	1	1.58409	1.58409	1.58409	NA
ENSG00000230841.2	RP5-915N17.3	0.1132	1	1	0.1132	Brain_Caudate_basal_ganglia	0.1132	Brain_Caudate_basal_ganglia	1	1	1	-1.58397	-1.58397	-1.58397	NA
ENSG00000166170.9	BAG5	0.113254	2	1	0.0441919	Brain_Caudate_basal_ganglia	0.682908	Brain_Spinal_cord_cervical_c-1	1.16818	0.831819	1.16818	-2.01227	-0.408497	-1.21038	1.134035596
ENSG00000126883.12	NUP214	0.113287	1	1	0.113287	Brain_Frontal_Cortex_BA9	0.113287	Brain_Frontal_Cortex_BA9	1	1	1	1.58359	1.58359	1.58359	NA
ENSG00000251136.4	RP11-37B2.1	0.113342	1	1	0.113342	Brain_Cerebellum	0.113342	Brain_Cerebellum	1	1	1	1.58335	1.58335	1.58335	NA
ENSG00000157214.9	STEAP2	0.113418	7	1	0.0304834	Brain_Putamen_basal_ganglia	0.474618	Brain_Caudate_basal_ganglia	5.77372	0.0325279	5.77372	-2.16375	-0.714985	-1.4425	0.472169806
ENSG00000152402.6	GUCY1A2	0.113456	1	1	0.113456	Brain_Cerebellum	0.113456	Brain_Cerebellum	1	1	1	-1.58285	-1.58285	-1.58285	NA
ENSG00000123146.15	CD97	0.113495	3	1	0.100086	Brain_Caudate_basal_ganglia	0.198548	Brain_Hippocampus	2.6065	0.173271	2.6065	-1.64444	-1.2857	-1.47523	0.180230717
ENSG00000005513.9	SOX8	0.113691	1	1	0.113691	Brain_Hippocampus	0.113691	Brain_Hippocampus	1	1	1	-1.58182	-1.58182	-1.58182	NA
ENSG00000153531.8	ADPRHL1	0.113785	2	1	0.0150775	Brain_Cerebellar_Hemisphere	0.847279	Brain_Cortex	1.00132	0.998684	1.00132	0.192592	2.43051	1.31155	1.582448626
ENSG00000127666.8	TICAM1	0.113812	1	1	0.113812	Brain_Cerebellum	0.113812	Brain_Cerebellum	1	1	1	-1.58129	-1.58129	-1.58129	NA
ENSG00000260549.1	MT1L	0.113885	1	1	0.113885	Brain_Hippocampus	0.113885	Brain_Hippocampus	1	1	1	1.58097	1.58097	1.58097	NA
ENSG00000138778.7	CENPE	0.113893	1	1	0.113893	Brain_Cortex	0.113893	Brain_Cortex	1	1	1	-1.58094	-1.58094	-1.58094	NA
ENSG00000229588.1	RP11-479J7.2	0.113933	1	1	0.113933	Brain_Cerebellar_Hemisphere	0.113933	Brain_Cerebellar_Hemisphere	1	1	1	1.58076	1.58076	1.58076	NA
ENSG00000254714.1	RP11-163O19.1	0.11404	3	1	0.0770297	Brain_Frontal_Cortex_BA9	0.384273	Brain_Caudate_basal_ganglia	2.01343	0.297417	2.01343	0.870051	1.76819	1.2753	0.45543551
ENSG00000178021.9	TSPYL6	0.114067	2	1	0.0259665	Brain_Hypothalamus	0.60924	Brain_Cortex	1.50101	0.498985	1.50101	-2.22671	-0.511158	-1.36894	1.213079735
ENSG00000260186.1	RP11-481J2.2	0.114235	5	1	0.0727681	Brain_Putamen_basal_ganglia	0.705797	Brain_Cerebellum	2.9054	0.0188827	2.9054	-0.377507	1.79428	1.21192	0.898484324
ENSG00000271855.1	RP11-214N9.1	0.114273	4	1	0.0717018	Brain_Caudate_basal_ganglia	0.596125	Brain_Putamen_basal_ganglia	1.70318	0.464354	1.70318	-0.529981	1.80101	0.815722	0.977066146
ENSG00000028839.5	TBPL1	0.114364	1	1	0.114364	Brain_Cerebellar_Hemisphere	0.114364	Brain_Cerebellar_Hemisphere	1	1	1	1.57888	1.57888	1.57888	NA
ENSG00000197580.7	BCO2	0.114433	11	1	0.0780793	Brain_Cerebellar_Hemisphere	0.453714	Brain_Hippocampus	9.19824	0.00749429	9.19824	-1.76194	-0.749237	-1.43887	0.350344155
ENSG00000080293.5	SCTR	0.114451	1	1	0.114451	Brain_Anterior_cingulate_cortex_BA24	0.114451	Brain_Anterior_cingulate_cortex_BA24	1	1	1	-1.5785	-1.5785	-1.5785	NA
ENSG00000231625.4	CTD-2104P17.1	0.114526	2	1	0.153993	Brain_Cerebellum	0.234985	Brain_Cortex	1.37089	0.629111	1.37089	-1.42557	-1.18762	-1.30659	0.168258549
ENSG00000164107.7	HAND2	0.114528	1	1	0.114528	Brain_Cerebellum	0.114528	Brain_Cerebellum	1	1	1	1.57817	1.57817	1.57817	NA
ENSG00000175354.14	PTPN2	0.114552	1	1	0.114552	Brain_Nucleus_accumbens_basal_ganglia	0.114552	Brain_Nucleus_accumbens_basal_ganglia	1	1	1	1.57806	1.57806	1.57806	NA
ENSG00000156374.10	PCGF6	0.114571	1	1	0.114571	Brain_Nucleus_accumbens_basal_ganglia	0.114571	Brain_Nucleus_accumbens_basal_ganglia	1	1	1	-1.57798	-1.57798	-1.57798	NA
ENSG00000152595.12	MEPE	0.114582	2	1	0.0135417	Brain_Spinal_cord_cervical_c-1	0.827149	Brain_Cortex	1.01738	0.982619	1.01738	-0.218359	2.4692	1.12542	1.900388929
ENSG00000172262.7	ZNF131	0.114724	1	1	0.114724	Brain_Anterior_cingulate_cortex_BA24	0.114724	Brain_Anterior_cingulate_cortex_BA24	1	1	1	1.57731	1.57731	1.57731	NA
ENSG00000115307.12	AUP1	0.114828	1	1	0.114828	Brain_Hypothalamus	0.114828	Brain_Hypothalamus	1	1	1	-1.57686	-1.57686	-1.57686	NA
ENSG00000173273.11	TNKS	0.114899	2	1	0.0743502	Brain_Putamen_basal_ganglia	0.206494	Brain_Spinal_cord_cervical_c-1	1.86854	0.131459	1.86854	-1.78445	-1.26326	-1.52386	0.368535673
ENSG00000170542.5	SERPINB9	0.11492	3	1	0.0923616	Brain_Cerebellar_Hemisphere	0.327322	Brain_Cerebellum	1.58936	0.405397	1.58936	0.979523	1.68307	1.2176	0.403141863
ENSG00000163945.11	UVSSA	0.115034	11	1	0.029761	Brain_Cortex	0.917443	Brain_Hippocampus	6.50146	0.0862145	6.50146	-2.17326	-0.103655	-1.16911	0.555192865
ENSG00000143553.6	SNAPIN	0.115098	1	1	0.115098	Brain_Putamen_basal_ganglia	0.115098	Brain_Putamen_basal_ganglia	1	1	1	1.57568	1.57568	1.57568	NA
ENSG00000108556.7	CHRNE	0.115228	9	1	0.0214234	Brain_Cortex	0.35676	Brain_Hypothalamus	6.59856	0.0610975	6.59856	0.921557	2.30044	1.35517	0.421512723
ENSG00000198870.6	C9orf96	0.115234	4	1	0.0961215	Brain_Nucleus_accumbens_basal_ganglia	0.947027	Brain_Putamen_basal_ganglia	1.91235	0.423551	1.91235	0.0664404	1.66395	1.03532	0.691282231
ENSG00000258413.1	RP11-665C16.6	0.115336	4	1	0.0580441	Brain_Anterior_cingulate_cortex_BA24	0.340635	Brain_Cortex	3.70847	0.0480956	3.70847	-1.89536	-0.952912	-1.51095	0.419213634
ENSG00000198420.5	FAM115A	0.11535	3	1	0.155707	Brain_Cerebellum	0.374504	Brain_Spinal_cord_cervical_c-1	1.70294	0.429188	1.70294	0.888068	1.41966	1.22667	0.294190563
ENSG00000139197.6	PEX5	0.115469	12	1	0.0532271	Brain_Substantia_nigra	0.352982	Brain_Anterior_cingulate_cortex_BA24	9.78849	0.00960373	9.78849	-1.93307	-0.92882	-1.42025	0.286519335
ENSG00000223849.1	RP11-80I15.1	0.115469	1	1	0.115469	Brain_Cortex	0.115469	Brain_Cortex	1	1	1	-1.57408	-1.57408	-1.57408	NA
ENSG00000254990.1	RP11-108O10.2	0.115494	2	1	0.172334	Brain_Frontal_Cortex_BA9	0.33688	Brain_Cerebellar_Hemisphere	1.09108	0.908919	1.09108	0.960348	1.36474	1.16255	0.285951199
ENSG00000084207.11	GSTP1	0.115504	12	1	0.0590593	Brain_Nucleus_accumbens_basal_ganglia	0.496569	Brain_Hippocampus	9.88767	0.00225405	9.88767	0.679898	1.88775	1.42382	0.316824599
ENSG00000063241.3	ISOC2	0.115518	1	1	0.115518	Brain_Hypothalamus	0.115518	Brain_Hypothalamus	1	1	1	1.57387	1.57387	1.57387	NA
ENSG00000232956.4	SNHG15	0.115576	4	1	0.118991	Brain_Cortex	0.978216	Brain_Frontal_Cortex_BA9	1.92526	0.41074	1.92526	-0.0273058	1.55902	1.05591	0.729185545
ENSG00000267264.1	CTC-459F4.6	0.115672	5	1	0.0369924	Brain_Hypothalamus	0.35921	Brain_Amygdala	4.13741	0.00350253	4.13741	-2.08585	-0.916872	-1.42017	0.437329292
ENSG00000100603.9	SNW1	0.115734	2	1	0.2106	Brain_Hippocampus	0.296703	Brain_Hypothalamus	1.06484	0.935165	1.06484	-1.25192	-1.04353	-1.14772	0.147352417
ENSG00000129538.9	RNASE1	0.115744	3	1	0.0352839	Brain_Cortex	0.526074	Brain_Frontal_Cortex_BA9	1.19958	0.794024	1.19958	0.634011	2.10508	1.42295	0.741330459
ENSG00000153291.11	SLC25A27	0.115788	13	1	0.0621079	Brain_Cerebellar_Hemisphere	0.594905	Brain_Spinal_cord_cervical_c-1	11.3112	0.0229643	11.3112	0.531741	1.86552	1.45951	0.426513075
ENSG00000114735.5	HEMK1	0.115802	4	1	0.0423341	Brain_Caudate_basal_ganglia	0.298509	Brain_Nucleus_accumbens_basal_ganglia	3.42512	0.043399	3.42512	1.03964	2.03022	1.45888	0.416230196
ENSG00000117620.8	SLC35A3	0.115948	1	1	0.115948	Brain_Cortex	0.115948	Brain_Cortex	1	1	1	-1.57201	-1.57201	-1.57201	NA
ENSG00000253971.1	CDC42P3	0.116008	2	1	0.0307163	Brain_Cerebellum	0.905288	Brain_Frontal_Cortex_BA9	1.05187	0.948128	1.05187	0.118983	2.16073	1.13986	1.443732029
ENSG00000204347.3	BTBD17	0.116122	3	1	0.103246	Brain_Cerebellum	0.608087	Brain_Hypothalamus	1.892	0.118257	1.892	-0.512805	1.62932	0.885509	1.211798728
ENSG00000114744.4	COMMD2	0.116392	12	1	0.0563965	Brain_Anterior_cingulate_cortex_BA24	0.60331	Brain_Hypothalamus	8.66061	0.0094928	8.66061	-1.90796	0.519646	-1.26063	0.639848192
ENSG00000006704.6	GTF2IRD1	0.116435	1	1	0.116435	Brain_Cerebellar_Hemisphere	0.116435	Brain_Cerebellar_Hemisphere	1	1	1	-1.56992	-1.56992	-1.56992	NA
ENSG00000250892.1	RP11-1365D11.1	0.116497	7	1	0.0412893	Brain_Cortex	0.757038	Brain_Substantia_nigra	4.84163	0.0716104	4.84163	0.309373	2.04061	1.23358	0.665928154
ENSG00000166046.6	TCP11L2	0.1167	1	1	0.1167	Brain_Anterior_cingulate_cortex_BA24	0.1167	Brain_Anterior_cingulate_cortex_BA24	1	1	1	1.56878	1.56878	1.56878	NA
ENSG00000228065.6	RP11-222A11.1	0.116857	5	1	0.065846	Brain_Amygdala	0.680452	Brain_Spinal_cord_cervical_c-1	3.41064	0.183607	3.41064	0.411846	1.83947	1.25886	0.554557157
ENSG00000156467.5	UQCRB	0.116917	1	1	0.116917	Brain_Cerebellum	0.116917	Brain_Cerebellum	1	1	1	-1.56785	-1.56785	-1.56785	NA
ENSG00000177697.13	CD151	0.117119	10	1	0.0581683	Brain_Hippocampus	0.762928	Brain_Substantia_nigra	9.00377	0.00175347	9.00377	-1.89443	-0.301638	-1.47327	0.513422486
ENSG00000178467.13	P4HTM	0.117253	4	1	0.0331762	Brain_Cortex	0.642461	Brain_Putamen_basal_ganglia	3.1074	0.155951	3.1074	-2.12994	-0.464261	-1.36941	0.705552793
ENSG00000198517.5	MAFK	0.11726	1	1	0.11726	Brain_Nucleus_accumbens_basal_ganglia	0.11726	Brain_Nucleus_accumbens_basal_ganglia	1	1	1	-1.56638	-1.56638	-1.56638	NA
ENSG00000147905.13	ZCCHC7	0.117306	1	1	0.117306	Brain_Spinal_cord_cervical_c-1	0.117306	Brain_Spinal_cord_cervical_c-1	1	1	1	1.56618	1.56618	1.56618	NA
ENSG00000165410.10	CFL2	0.11747	1	1	0.11747	Brain_Amygdala	0.11747	Brain_Amygdala	1	1	1	-1.56548	-1.56548	-1.56548	NA
ENSG00000258733.1	CTD-2341M24.1	0.117539	1	1	0.117539	Brain_Putamen_basal_ganglia	0.117539	Brain_Putamen_basal_ganglia	1	1	1	1.56519	1.56519	1.56519	NA
ENSG00000160588.5	MPZL3	0.117837	2	1	0.21654	Brain_Hypothalamus	0.295541	Brain_Amygdala	1.06441	0.935591	1.06441	-1.23578	-1.04604	-1.14091	0.134165762
ENSG00000117281.11	CD160	0.117978	2	1	0.213159	Brain_Cortex	0.288479	Brain_Caudate_basal_ganglia	1.08828	0.911717	1.08828	-1.24493	1.06147	-0.0917304	1.630864794
ENSG00000250635.1	CTD-3224K15.2	0.1183	1	1	0.1183	Brain_Substantia_nigra	0.1183	Brain_Substantia_nigra	1	1	1	1.56195	1.56195	1.56195	NA
ENSG00000064419.9	TNPO3	0.118325	3	1	0.0660876	Brain_Nucleus_accumbens_basal_ganglia	0.46791	Brain_Hypothalamus	1.74378	0.541885	1.74378	0.725883	1.83783	1.17026	0.588613284
ENSG00000188015.5	S100A3	0.118364	2	1	0.0905208	Brain_Cerebellar_Hemisphere	0.188312	Brain_Cerebellum	1.8553	0.144702	1.8553	-1.69266	-1.31559	-1.50412	0.266627253
ENSG00000153936.12	HS2ST1	0.11838	4	1	0.132602	Brain_Hippocampus	0.454318	Brain_Cerebellar_Hemisphere	1.753	0.547324	1.753	-0.748236	1.50392	0.672574	0.990977401
ENSG00000184227.3	ACOT1	0.118436	11	1	0.0254738	Brain_Anterior_cingulate_cortex_BA24	0.492722	Brain_Frontal_Cortex_BA9	8.41203	0.0303022	8.41203	0.685986	2.23414	1.35999	0.527051633
ENSG00000188130.9	MAPK12	0.118507	12	1	0.0675499	Brain_Cortex	0.510725	Brain_Substantia_nigra	9.66718	0.00348732	9.66718	-1.828	-0.657709	-1.37943	0.3223118
ENSG00000096696.9	DSP	0.118626	1	1	0.118626	Brain_Substantia_nigra	0.118626	Brain_Substantia_nigra	1	1	1	1.56057	1.56057	1.56057	NA
ENSG00000273087.1	RP11-566J3.4	0.118627	1	1	0.118627	Brain_Caudate_basal_ganglia	0.118627	Brain_Caudate_basal_ganglia	1	1	1	-1.56056	-1.56056	-1.56056	NA
ENSG00000167394.8	ZNF668	0.118933	1	1	0.118933	Brain_Cerebellum	0.118933	Brain_Cerebellum	1	1	1	-1.55927	-1.55927	-1.55927	NA
ENSG00000204514.5	ZNF814	0.118938	7	1	0.0911007	Brain_Cortex	0.513422	Brain_Putamen_basal_ganglia	5.55204	0.0384705	5.55204	-1.68962	-0.653518	-1.36115	0.361421623
ENSG00000017427.11	IGF1	0.118989	2	1	0.167973	Brain_Caudate_basal_ganglia	0.401755	Brain_Cerebellar_Hemisphere	1.01131	0.988689	1.01131	-1.37875	0.838492	-0.270128	1.567824168
ENSG00000230795.2	HLA-K	0.119055	13	1	0.0367948	Brain_Amygdala	0.283578	Brain_Frontal_Cortex_BA9	11.2097	0.0188426	11.2097	1.07232	2.08803	1.44451	0.312862329
ENSG00000105810.5	CDK6	0.119074	2	1	0.231566	Brain_Cerebellum	0.29337	Brain_Hippocampus	1.0392	0.960795	1.0392	-1.19633	-1.05076	-1.12355	0.102938346
ENSG00000133302.8	ANKRD32	0.119181	4	1	0.090207	Brain_Frontal_Cortex_BA9	0.815004	Brain_Amygdala	1.37349	0.655671	1.37349	-1.69431	-0.233976	-0.959481	0.685268908
ENSG00000232398.1	TMPRSS11CP	0.119268	2	1	0.0676348	Brain_Frontal_Cortex_BA9	0.51337	Brain_Cerebellum	1.26819	0.731815	1.26819	0.6536	1.82743	1.24052	0.830024776
ENSG00000159267.10	HLCS	0.119498	3	1	0.112	Brain_Cerebellum	0.270181	Brain_Cerebellar_Hemisphere	2.2459	0.142236	2.2459	1.10265	1.58927	1.35464	0.243775053
ENSG00000139734.13	DIAPH3	0.1196	1	1	0.1196	Brain_Frontal_Cortex_BA9	0.1196	Brain_Frontal_Cortex_BA9	1	1	1	1.55646	1.55646	1.55646	NA
ENSG00000182132.8	KCNIP1	0.119645	1	1	0.119645	Brain_Cerebellar_Hemisphere	0.119645	Brain_Cerebellar_Hemisphere	1	1	1	1.55627	1.55627	1.55627	NA
ENSG00000269976.1	RP11-130L8.2	0.119692	1	1	0.119692	Brain_Cerebellum	0.119692	Brain_Cerebellum	1	1	1	-1.55607	-1.55607	-1.55607	NA
ENSG00000185055.6	EFCAB10	0.119786	2	1	0.196116	Brain_Amygdala	0.352983	Brain_Caudate_basal_ganglia	1.01961	0.980393	1.01961	0.928819	1.2927	1.11076	0.257299586
ENSG00000182329.6	AC079354.1	0.119796	1	1	0.119796	Brain_Nucleus_accumbens_basal_ganglia	0.119796	Brain_Nucleus_accumbens_basal_ganglia	1	1	1	1.55563	1.55563	1.55563	NA
ENSG00000250731.1	TPM3P6	0.119846	3	1	0.0959655	Brain_Cerebellum	0.716137	Brain_Hypothalamus	1.68129	0.486256	1.68129	-1.66474	-0.363626	-1.10722	0.670217509
ENSG00000103044.6	HAS3	0.120011	1	1	0.120011	Brain_Cerebellar_Hemisphere	0.120011	Brain_Cerebellar_Hemisphere	1	1	1	-1.55473	-1.55473	-1.55473	NA
ENSG00000186020.8	ZNF529	0.120093	9	1	0.0705922	Brain_Putamen_basal_ganglia	0.467696	Brain_Cortex	6.57181	0.0388945	6.57181	0.726232	1.80809	1.33868	0.317021311
ENSG00000235358.1	RP11-399E6.1	0.120143	1	1	0.120143	Brain_Frontal_Cortex_BA9	0.120143	Brain_Frontal_Cortex_BA9	1	1	1	-1.55418	-1.55418	-1.55418	NA
ENSG00000224299.1	AC007282.6	0.120145	2	1	0.0286969	Brain_Hypothalamus	0.434933	Brain_Spinal_cord_cervical_c-1	1.82398	0.176015	1.82398	-2.18762	-0.780779	-1.4842	0.994790526
ENSG00000114902.9	SPCS1	0.120189	2	1	0.126113	Brain_Cortex	0.22859	Brain_Frontal_Cortex_BA9	1.54722	0.452784	1.54722	-1.52961	-1.204	-1.3668	0.230242779
ENSG00000168243.6	GNG4	0.120272	2	1	0.219422	Brain_Caudate_basal_ganglia	0.268542	Brain_Cortex	1.12891	0.87109	1.12891	1.10643	1.22807	1.16725	0.086013164
ENSG00000255198.3	SNHG9	0.120312	3	1	0.070399	Brain_Cortex	0.435266	Brain_Putamen_basal_ganglia	2.37832	0.134407	2.37832	-1.80933	-0.780212	-1.39912	0.545378709
ENSG00000238105.3	GOLGA2B	0.120402	1	1	0.120402	Brain_Cerebellar_Hemisphere	0.120402	Brain_Cerebellar_Hemisphere	1	1	1	1.55309	1.55309	1.55309	NA
ENSG00000133816.9	MICAL2	0.120405	2	1	0.0696136	Brain_Cerebellar_Hemisphere	0.229684	Brain_Cerebellum	1.88508	0.114922	1.88508	-1.81442	-1.20117	-1.5078	0.433628536
ENSG00000257511.1	RP11-278C7.1	0.120493	3	1	0.112332	Brain_Cerebellum	0.588898	Brain_Amygdala	1.42466	0.546158	1.42466	0.540434	1.5878	0.999687	0.535441529
ENSG00000137463.4	MGARP	0.120647	2	1	0.0504336	Brain_Cerebellum	0.807091	Brain_Hypothalamus	1.00502	0.994985	1.00502	0.244181	1.95627	1.10022	1.210628688
ENSG00000253764.1	RP11-439C15.4	0.120653	5	1	0.0814906	Brain_Caudate_basal_ganglia	0.536213	Brain_Hypothalamus	2.80945	0.15294	2.80945	-1.7421	-0.618549	-1.24147	0.486990198
ENSG00000175911.4	AC127496.1	0.120775	2	1	0.0402545	Brain_Anterior_cingulate_cortex_BA24	0.609131	Brain_Cerebellum	1.36382	0.636176	1.36382	-2.05113	-0.511314	-1.28122	1.088813145
ENSG00000115677.12	HDLBP	0.120781	4	1	0.0878926	Brain_Cerebellum	0.373085	Brain_Cerebellar_Hemisphere	2.80001	0.215579	2.80001	0.89071	1.70662	1.29911	0.413609681
ENSG00000197774.8	EME2	0.120811	5	1	0.0358753	Brain_Nucleus_accumbens_basal_ganglia	0.41627	Brain_Hypothalamus	3.85855	0.0654892	3.85855	-2.09834	0.812909	-1.20097	1.186340616
ENSG00000122432.12	SPATA1	0.120861	6	1	0.0716459	Brain_Nucleus_accumbens_basal_ganglia	0.822716	Brain_Substantia_nigra	2.89643	0.161272	2.89643	-1.80136	0.224053	-0.883513	0.863849334
ENSG00000198182.8	ZNF607	0.121042	6	1	0.0334818	Brain_Hippocampus	0.774646	Brain_Cortex	3.99861	0.0670425	3.99861	0.286303	2.12626	1.22139	0.731686209
ENSG00000183309.7	ZNF623	0.121066	10	1	0.0683719	Brain_Cerebellar_Hemisphere	0.841217	Brain_Cortex	7.00384	0.0485622	7.00384	0.200337	1.82255	1.27686	0.57324784
ENSG00000107833.6	NPM3	0.121175	4	1	0.0587217	Brain_Nucleus_accumbens_basal_ganglia	0.65007	Brain_Putamen_basal_ganglia	2.60868	0.145978	2.60868	0.453665	1.89027	1.31971	0.610886408
ENSG00000165029.11	ABCA1	0.121296	1	1	0.121296	Brain_Putamen_basal_ganglia	0.121296	Brain_Putamen_basal_ganglia	1	1	1	-1.54936	-1.54936	-1.54936	NA
ENSG00000185942.7	NKAIN3	0.121384	1	1	0.121384	Brain_Hypothalamus	0.121384	Brain_Hypothalamus	1	1	1	1.54899	1.54899	1.54899	NA
ENSG00000175697.6	GPR156	0.121419	1	1	0.121419	Brain_Amygdala	0.121419	Brain_Amygdala	1	1	1	1.54884	1.54884	1.54884	NA
ENSG00000001626.10	CFTR	0.12162	2	1	0.11302	Brain_Hippocampus	0.516454	Brain_Spinal_cord_cervical_c-1	1.04094	0.959056	1.04094	-1.58476	-0.648821	-1.11679	0.661811499
ENSG00000146021.10	KLHL3	0.121849	2	1	0.074715	Brain_Cerebellum	0.352813	Brain_Cerebellar_Hemisphere	1.53578	0.46422	1.53578	0.929147	1.78221	1.35568	0.603206777
ENSG00000197681.8	TBC1D3	0.121895	1	1	0.121895	Brain_Frontal_Cortex_BA9	0.121895	Brain_Frontal_Cortex_BA9	1	1	1	1.54687	1.54687	1.54687	NA
ENSG00000213047.7	DENND1B	0.121901	1	1	0.121901	Brain_Cerebellum	0.121901	Brain_Cerebellum	1	1	1	-1.54685	-1.54685	-1.54685	NA
ENSG00000152942.14	RAD17	0.121992	4	1	0.0118685	Brain_Substantia_nigra	0.482752	Brain_Cortex	2.07211	0.169159	2.07211	-0.701883	2.51603	1.12131	1.347044741
ENSG00000156113.16	KCNMA1	0.122007	4	1	0.114777	Brain_Spinal_cord_cervical_c-1	0.702113	Brain_Amygdala	2.30283	0.0612331	2.30283	-1.57708	-0.38247	-1.12971	0.550360749
ENSG00000127838.9	PNKD	0.122129	3	1	0.017671	Brain_Cerebellum	0.291665	Brain_Caudate_basal_ganglia	1.51309	0.488647	1.51309	-2.37244	-1.05448	-1.78364	0.670101079
ENSG00000165233.13	C9orf89	0.122153	8	1	0.0443896	Brain_Cerebellum	0.823709	Brain_Hypothalamus	5.25743	0.0287826	5.25743	0.222777	2.01039	1.19003	0.562021553
ENSG00000127399.10	LRRC61	0.122441	13	1	0.0831852	Brain_Putamen_basal_ganglia	0.275462	Brain_Spinal_cord_cervical_c-1	12.1399	0.00448502	12.1399	1.09057	1.7325	1.49227	0.163795931
ENSG00000166664.9	CHRFAM7A	0.122526	6	1	0.0462963	Brain_Hippocampus	0.463657	Brain_Spinal_cord_cervical_c-1	3.39123	0.301675	3.39123	0.732839	1.99268	1.23963	0.477341697
ENSG00000259503.1	RP11-543G18.1	0.122594	1	1	0.122594	Brain_Spinal_cord_cervical_c-1	0.122594	Brain_Spinal_cord_cervical_c-1	1	1	1	1.54398	1.54398	1.54398	NA
ENSG00000119227.3	PIGZ	0.122667	12	1	0.0365763	Brain_Cerebellar_Hemisphere	0.318744	Brain_Amygdala	11.1603	0.0038414	11.1603	0.997042	2.09046	1.48482	0.290951202
ENSG00000155974.7	GRIP1	0.122703	3	1	0.187116	Brain_Hypothalamus	0.670113	Brain_Putamen_basal_ganglia	1.14549	0.909584	1.14549	-1.31916	1.08468	-0.220157	1.21506595
ENSG00000257464.1	RP11-161H23.8	0.122732	7	1	0.0439595	Brain_Frontal_Cortex_BA9	0.574082	Brain_Cortex	5.46985	0.0623129	5.46985	0.562051	2.01448	1.35573	0.495149363
ENSG00000136877.10	FPGS	0.122805	2	1	0.222916	Brain_Spinal_cord_cervical_c-1	0.293445	Brain_Anterior_cingulate_cortex_BA24	1.08144	0.918562	1.08144	-1.21881	-1.05059	-1.1347	0.11894678
ENSG00000266173.1	STRADA	0.12286	3	1	0.0124981	Brain_Amygdala	0.439205	Brain_Anterior_cingulate_cortex_BA24	2.19335	0.177513	2.19335	0.773536	2.49776	1.40042	0.953540599
ENSG00000136986.5	DERL1	0.122863	3	1	0.264202	Brain_Putamen_basal_ganglia	0.325087	Brain_Caudate_basal_ganglia	1.18215	0.789869	1.18215	0.984057	1.11651	1.03134	0.073913429
ENSG00000123080.6	CDKN2C	0.122947	1	1	0.122947	Brain_Anterior_cingulate_cortex_BA24	0.122947	Brain_Anterior_cingulate_cortex_BA24	1	1	1	-1.54252	-1.54252	-1.54252	NA
ENSG00000205763.9	RP9P	0.122979	10	1	0.0326609	Brain_Caudate_basal_ganglia	0.500385	Brain_Hypothalamus	8.41657	0.00756912	8.41657	0.673883	2.13623	1.41025	0.409773866
ENSG00000260077.1	RP11-254F7.2	0.123084	8	1	0.0628563	Brain_Caudate_basal_ganglia	0.842116	Brain_Cerebellar_Hemisphere	3.32812	0.30579	3.32812	0.199188	1.86021	1.00196	0.593697866
ENSG00000229212.3	RP11-561C5.4	0.123223	13	1	0.0576066	Brain_Cerebellum	0.575122	Brain_Hypothalamus	9.63503	0.0364768	9.63503	-1.89868	-0.560523	-1.31858	0.508979085
ENSG00000143379.8	SETDB1	0.123224	1	1	0.123224	Brain_Cerebellum	0.123224	Brain_Cerebellum	1	1	1	1.54138	1.54138	1.54138	NA
ENSG00000230876.2	LINC00486	0.123227	1	1	0.123227	Brain_Hippocampus	0.123227	Brain_Hippocampus	1	1	1	1.54137	1.54137	1.54137	NA
ENSG00000106948.12	AKNA	0.123228	3	1	0.127685	Brain_Spinal_cord_cervical_c-1	0.355095	Brain_Cerebellar_Hemisphere	1.79003	0.371652	1.79003	0.924751	1.52329	1.22734	0.299326445
ENSG00000155034.14	FBXL18	0.123323	2	1	0.108967	Brain_Caudate_basal_ganglia	0.197246	Brain_Anterior_cingulate_cortex_BA24	1.76142	0.238576	1.76142	1.28944	1.60285	1.44615	0.221618074
ENSG00000272003.1	RP11-23P13.7	0.123375	6	1	0.0338431	Brain_Nucleus_accumbens_basal_ganglia	0.821182	Brain_Cerebellar_Hemisphere	2.37411	0.0776532	2.37411	-0.558568	2.12194	0.632166	0.991804091
ENSG00000247157.2	RP11-434C1.1	0.123394	11	1	0.0318463	Brain_Caudate_basal_ganglia	0.874034	Brain_Amygdala	5.81113	0.087939	5.81113	-2.14633	-0.158537	-1.14661	0.554706491
ENSG00000109794.9	FAM149A	0.123525	11	1	0.0710875	Brain_Nucleus_accumbens_basal_ganglia	0.484552	Brain_Hippocampus	9.06205	0.00604603	9.06205	0.699001	1.80492	1.40225	0.27778435
ENSG00000155085.11	AK9	0.123602	12	1	0.0469986	Brain_Caudate_basal_ganglia	0.273878	Brain_Anterior_cingulate_cortex_BA24	10.9902	0.00274453	10.9902	-1.98631	-1.09417	-1.47089	0.26574973
ENSG00000175305.12	CCNE2	0.123691	1	1	0.123691	Brain_Anterior_cingulate_cortex_BA24	0.123691	Brain_Anterior_cingulate_cortex_BA24	1	1	1	1.53946	1.53946	1.53946	NA
ENSG00000153037.8	SRP19	0.123691	3	1	0.0546102	Brain_Hippocampus	0.434554	Brain_Spinal_cord_cervical_c-1	2.22934	0.166479	2.22934	0.781423	1.92197	1.32136	0.572686789
ENSG00000185271.6	KLHL33	0.123722	1	1	0.123722	Brain_Anterior_cingulate_cortex_BA24	0.123722	Brain_Anterior_cingulate_cortex_BA24	1	1	1	-1.53934	-1.53934	-1.53934	NA
ENSG00000117305.10	HMGCL	0.123837	8	1	0.0339825	Brain_Caudate_basal_ganglia	0.36442	Brain_Cerebellar_Hemisphere	6.14688	0.0282981	6.14688	-2.12028	-0.906975	-1.37086	0.457946394
ENSG00000172167.3	MTBP	0.123897	9	1	0.0709274	Brain_Cerebellar_Hemisphere	0.269812	Brain_Amygdala	8.16357	0.00722381	8.16357	-1.80594	-1.10349	-1.45915	0.257841665
ENSG00000228484.1	RP11-106M7.1	0.123957	1	1	0.123957	Brain_Cerebellum	0.123957	Brain_Cerebellum	1	1	1	1.53837	1.53837	1.53837	NA
ENSG00000257008.2	GPR142	0.124018	2	1	0.118153	Brain_Cerebellar_Hemisphere	0.131253	Brain_Cerebellum	1.99416	0.0058358	1.99416	1.50918	1.56257	1.53588	0.037755304
ENSG00000166770.6	ZNF667-AS1	0.124061	9	1	0.102351	Brain_Cerebellum	0.667911	Brain_Hypothalamus	4.60585	0.0561285	4.60585	0.429017	1.63356	1.05212	0.438941652
ENSG00000244607.1	CCDC13	0.124121	1	1	0.124121	Brain_Cerebellum	0.124121	Brain_Cerebellum	1	1	1	-1.5377	-1.5377	-1.5377	NA
ENSG00000188659.5	FAM154B	0.124122	11	1	0.0393315	Brain_Frontal_Cortex_BA9	0.991784	Brain_Hypothalamus	8.74832	0.0153688	8.74832	-2.0607	0.0102973	-1.3438	0.629043908
ENSG00000184939.11	ZFP90	0.124134	3	1	0.118729	Brain_Caudate_basal_ganglia	0.190661	Brain_Anterior_cingulate_cortex_BA24	2.69541	0.0846116	2.69541	-1.56013	-1.30863	-1.45888	0.132718403
ENSG00000213939.4	RP11-314A20.1	0.124264	1	1	0.124264	Brain_Cortex	0.124264	Brain_Cortex	1	1	1	-1.53712	-1.53712	-1.53712	NA
ENSG00000170906.11	NDUFA3	0.124272	8	1	0.0930584	Brain_Spinal_cord_cervical_c-1	0.37185	Brain_Anterior_cingulate_cortex_BA24	5.94449	0.0289026	5.94449	-1.67948	-0.893013	-1.31933	0.275325388
ENSG00000145936.4	KCNMB1	0.124301	2	1	0.120854	Brain_Hippocampus	0.258529	Brain_Substantia_nigra	1.52145	0.478546	1.52145	1.12988	1.5512	1.34054	0.297921132
ENSG00000150361.7	KLHL1	0.124475	5	1	0.0238974	Brain_Putamen_basal_ganglia	0.390005	Brain_Hippocampus	3.03982	0.143268	3.03982	0.859608	2.25878	1.2719	0.560363838
ENSG00000267023.1	LRRC37A16P	0.124564	5	1	0.0513771	Brain_Cortex	0.659827	Brain_Nucleus_accumbens_basal_ganglia	3.31196	0.232069	3.31196	-1.94832	-0.440152	-1.23264	0.551190198
ENSG00000196776.10	CD47	0.124614	1	1	0.124614	Brain_Cortex	0.124614	Brain_Cortex	1	1	1	-1.53569	-1.53569	-1.53569	NA
ENSG00000259630.2	CTD-2262B20.1	0.124624	1	1	0.124624	Brain_Spinal_cord_cervical_c-1	0.124624	Brain_Spinal_cord_cervical_c-1	1	1	1	1.53565	1.53565	1.53565	NA
ENSG00000242882.1	RPL5P11	0.124679	2	1	0.18772	Brain_Cerebellar_Hemisphere	0.243712	Brain_Caudate_basal_ganglia	1.30769	0.692311	1.30769	1.16576	1.31735	1.24156	0.107193169
ENSG00000110848.4	CD69	0.124855	1	1	0.124855	Brain_Nucleus_accumbens_basal_ganglia	0.124855	Brain_Nucleus_accumbens_basal_ganglia	1	1	1	-1.53471	-1.53471	-1.53471	NA
ENSG00000169762.12	TAPT1	0.124916	2	1	0.0669098	Brain_Putamen_basal_ganglia	0.303876	Brain_Caudate_basal_ganglia	1.73749	0.262513	1.73749	-1.83228	-1.02816	-1.43022	0.568600126
ENSG00000168135.4	KCNJ4	0.12494	1	1	0.12494	Brain_Cerebellum	0.12494	Brain_Cerebellum	1	1	1	1.53437	1.53437	1.53437	NA
ENSG00000128534.3	NAA38	0.125192	3	1	0.0761811	Brain_Frontal_Cortex_BA9	0.468093	Brain_Caudate_basal_ganglia	2.38093	0.258452	2.38093	0.725586	1.77329	1.3739	0.566472083
ENSG00000151006.7	PRSS53	0.125241	1	1	0.125241	Brain_Hypothalamus	0.125241	Brain_Hypothalamus	1	1	1	-1.53314	-1.53314	-1.53314	NA
ENSG00000164970.10	FAM219A	0.125324	1	1	0.125324	Brain_Hippocampus	0.125324	Brain_Hippocampus	1	1	1	1.53281	1.53281	1.53281	NA
ENSG00000061273.13	HDAC7	0.125324	1	1	0.125324	Brain_Hippocampus	0.125324	Brain_Hippocampus	1	1	1	-1.5328	-1.5328	-1.5328	NA
ENSG00000122136.9	OBP2A	0.125364	4	1	0.0972148	Brain_Cortex	0.480673	Brain_Frontal_Cortex_BA9	2.98303	0.181941	2.98303	0.705221	1.65851	1.32379	0.427972181
ENSG00000261615.2	CTD-2291D10.1	0.125525	1	1	0.125525	Brain_Hypothalamus	0.125525	Brain_Hypothalamus	1	1	1	-1.53199	-1.53199	-1.53199	NA
ENSG00000230646.1	AC010984.3	0.125543	1	1	0.125543	Brain_Putamen_basal_ganglia	0.125543	Brain_Putamen_basal_ganglia	1	1	1	1.53192	1.53192	1.53192	NA
ENSG00000187627.10	RGPD1	0.125662	1	1	0.125662	Brain_Cerebellum	0.125662	Brain_Cerebellum	1	1	1	1.53143	1.53143	1.53143	NA
ENSG00000181894.10	ZNF329	0.125764	2	1	0.131833	Brain_Cerebellum	0.376767	Brain_Cerebellar_Hemisphere	1.21924	0.780765	1.21924	-1.50691	-0.883869	-1.19539	0.440558059
ENSG00000158711.9	ELK4	0.125772	3	1	0.105835	Brain_Frontal_Cortex_BA9	0.574379	Brain_Cerebellum	1.0491	0.94981	1.0491	0.561614	1.6172	0.966338	0.569214512
ENSG00000035687.9	ADSS	0.125777	5	1	0.047924	Brain_Hippocampus	0.741214	Brain_Caudate_basal_ganglia	2.70974	0.204285	2.70974	-1.97804	1.05721	-0.773719	1.18286978
ENSG00000152795.13	HNRNPDL	0.125852	1	1	0.125852	Brain_Cerebellum	0.125852	Brain_Cerebellum	1	1	1	1.53067	1.53067	1.53067	NA
ENSG00000224271.1	RP11-191L9.4	0.125931	1	1	0.125931	Brain_Frontal_Cortex_BA9	0.125931	Brain_Frontal_Cortex_BA9	1	1	1	-1.53035	-1.53035	-1.53035	NA
ENSG00000156194.13	PPEF2	0.125935	1	1	0.125935	Brain_Cerebellar_Hemisphere	0.125935	Brain_Cerebellar_Hemisphere	1	1	1	1.53033	1.53033	1.53033	NA
ENSG00000243477.1	NAT6	0.126021	7	1	0.0339124	Brain_Amygdala	0.376895	Brain_Cerebellum	5.89228	0.0127739	5.89228	0.883631	2.12111	1.40837	0.417616191
ENSG00000185591.5	SP1	0.126055	3	1	0.022462	Brain_Cerebellum	0.894975	Brain_Cortex	2.31085	0.0988168	2.31085	-2.28246	-0.132011	-1.26936	1.080596475
ENSG00000178602.3	OTOS	0.126067	1	1	0.126067	Brain_Nucleus_accumbens_basal_ganglia	0.126067	Brain_Nucleus_accumbens_basal_ganglia	1	1	1	1.5298	1.5298	1.5298	NA
ENSG00000205837.3	LINC00487	0.126097	9	1	0.0388663	Brain_Cortex	0.576136	Brain_Nucleus_accumbens_basal_ganglia	6.34997	0.0379491	6.34997	0.559037	2.0656	1.28604	0.461492914
ENSG00000128989.6	ARPP19	0.126133	1	1	0.126133	Brain_Caudate_basal_ganglia	0.126133	Brain_Caudate_basal_ganglia	1	1	1	1.52953	1.52953	1.52953	NA
ENSG00000129167.5	TPH1	0.126225	5	2	0.101265	Brain_Caudate_basal_ganglia	0.918971	Brain_Frontal_Cortex_BA9	1.33184	0.574538	1.25698	-1.23574	1.63875	0.533772	1.185559459
ENSG00000162998.4	FRZB	0.126347	3	1	0.0535209	Brain_Spinal_cord_cervical_c-1	0.124037	Brain_Cortex	1.56428	0.451916	1.56428	-1.93069	1.68091	0.429422	2.045168548
ENSG00000267079.1	RP11-820I16.1	0.126525	10	1	0.0351557	Brain_Hypothalamus	0.842607	Brain_Hippocampus	8.45487	0.00150404	8.45487	0.19856	2.10656	1.38332	0.620710497
ENSG00000067798.9	NAV3	0.126564	2	1	0.0216595	Brain_Cerebellar_Hemisphere	0.775791	Brain_Caudate_basal_ganglia	1.42708	0.572915	1.42708	0.284809	2.29629	1.29055	1.42232938
ENSG00000139517.6	LNX2	0.126644	1	1	0.126644	Brain_Cerebellum	0.126644	Brain_Cerebellum	1	1	1	1.52747	1.52747	1.52747	NA
ENSG00000197262.8	CCL4L2	0.126713	1	1	0.126713	Brain_Caudate_basal_ganglia	0.126713	Brain_Caudate_basal_ganglia	1	1	1	1.52719	1.52719	1.52719	NA
ENSG00000182183.10	FAM159A	0.126716	1	1	0.126716	Brain_Frontal_Cortex_BA9	0.126716	Brain_Frontal_Cortex_BA9	1	1	1	1.52718	1.52718	1.52718	NA
ENSG00000180113.11	TDRD6	0.12675	12	1	0.070376	Brain_Cortex	0.398304	Brain_Amygdala	11.0505	0.000524971	11.0505	-1.80948	-0.844653	-1.46331	0.288041
ENSG00000049883.10	PTCD2	0.12681	1	1	0.12681	Brain_Hypothalamus	0.12681	Brain_Hypothalamus	1	1	1	-1.5268	-1.5268	-1.5268	NA
ENSG00000167671.7	UBXN6	0.126937	8	1	0.0630372	Brain_Anterior_cingulate_cortex_BA24	0.811011	Brain_Caudate_basal_ganglia	4.59676	0.0877171	4.59676	-1.85893	-0.239121	-1.12082	0.595051405
ENSG00000159199.9	ATP5G1	0.127027	3	1	0.107891	Brain_Cortex	0.208284	Brain_Cerebellum	2.5822	0.124928	2.5822	1.2583	1.60774	1.41566	0.177293433
ENSG00000232316.1	RP1-124C6.1	0.127064	1	1	0.127064	Brain_Cerebellum	0.127064	Brain_Cerebellum	1	1	1	1.52578	1.52578	1.52578	NA
ENSG00000185000.5	DGAT1	0.127065	2	1	0.0291372	Brain_Putamen_basal_ganglia	0.679235	Brain_Hippocampus	1.44646	0.55354	1.44646	-2.18163	-0.413507	-1.29757	1.250248733
ENSG00000158517.9	NCF1	0.127084	1	1	0.127084	Brain_Caudate_basal_ganglia	0.127084	Brain_Caudate_basal_ganglia	1	1	1	1.5257	1.5257	1.5257	NA
ENSG00000186567.8	CEACAM19	0.127102	10	1	0.04282	Brain_Amygdala	0.368479	Brain_Cerebellar_Hemisphere	8.44202	0.061938	8.44202	-2.02546	-0.899326	-1.40218	0.301542318
ENSG00000124356.11	STAMBP	0.127239	1	1	0.127239	Brain_Cortex	0.127239	Brain_Cortex	1	1	1	1.52508	1.52508	1.52508	NA
ENSG00000163661.3	PTX3	0.127341	3	1	0.0601559	Brain_Frontal_Cortex_BA9	0.608003	Brain_Cerebellar_Hemisphere	1.88492	0.370547	1.88492	0.512926	1.87965	1.27345	0.696309135
ENSG00000169976.5	SF3B5	0.127366	3	1	0.0292377	Brain_Cerebellum	0.846843	Brain_Putamen_basal_ganglia	1.16455	0.835121	1.16455	-2.18027	0.538693	-0.482809	1.48016032
ENSG00000115761.11	NOL10	0.127399	4	1	0.0427948	Brain_Frontal_Cortex_BA9	0.947768	Brain_Nucleus_accumbens_basal_ganglia	2.44004	0.259589	2.44004	0.0655099	2.02571	1.16478	0.823503618
ENSG00000120053.9	GOT1	0.127403	1	1	0.127403	Brain_Putamen_basal_ganglia	0.127403	Brain_Putamen_basal_ganglia	1	1	1	-1.52442	-1.52442	-1.52442	NA
ENSG00000235436.6	DPY19L2P4	0.127408	3	1	0.0211859	Brain_Cerebellar_Hemisphere	0.773666	Brain_Frontal_Cortex_BA9	1.77018	0.468978	1.77018	-2.30465	0.287583	-1.07211	1.300788231
ENSG00000100023.13	PPIL2	0.127469	3	1	0.0881889	Brain_Frontal_Cortex_BA9	0.481005	Brain_Cerebellum	1.98576	0.282329	1.98576	0.704687	1.70503	1.27837	0.516125269
ENSG00000115290.5	GRB14	0.127862	2	1	0.0860178	Brain_Spinal_cord_cervical_c-1	0.462404	Brain_Caudate_basal_ganglia	1.29639	0.703615	1.29639	-1.71679	-0.734894	-1.22584	0.694303933
ENSG00000135185.7	TMEM243	0.127879	1	1	0.127879	Brain_Substantia_nigra	0.127879	Brain_Substantia_nigra	1	1	1	1.52252	1.52252	1.52252	NA
ENSG00000100804.14	PSMB5	0.127888	3	1	0.0740456	Brain_Substantia_nigra	0.843985	Brain_Cerebellum	1.63037	0.488806	1.63037	-0.196799	1.78633	1.02474	1.06858391
ENSG00000248794.1	CTD-2248H3.1	0.127905	13	1	0.0369778	Brain_Nucleus_accumbens_basal_ganglia	0.734827	Brain_Hippocampus	10.3266	0.00175889	10.3266	0.338712	2.08601	1.35356	0.507400534
ENSG00000143882.5	ATP6V1C2	0.127918	2	1	0.126873	Brain_Cortex	0.22749	Brain_Frontal_Cortex_BA9	1.6119	0.388097	1.6119	-1.52655	-1.20685	-1.3667	0.226063121
ENSG00000218739.5	AC007390.5	0.12794	11	1	0.0596416	Brain_Nucleus_accumbens_basal_ganglia	0.820735	Brain_Frontal_Cortex_BA9	8.13684	0.0317084	8.13684	0.226599	1.88343	1.28187	0.605871516
ENSG00000213089.4	PDCL3P5	0.127973	1	1	0.127973	Brain_Cerebellar_Hemisphere	0.127973	Brain_Cerebellar_Hemisphere	1	1	1	-1.52214	-1.52214	-1.52214	NA
ENSG00000071054.11	MAP4K4	0.128002	1	1	0.128002	Brain_Spinal_cord_cervical_c-1	0.128002	Brain_Spinal_cord_cervical_c-1	1	1	1	-1.52203	-1.52203	-1.52203	NA
ENSG00000273143.1	RP11-525A16.4	0.128094	1	1	0.128094	Brain_Cerebellum	0.128094	Brain_Cerebellum	1	1	1	-1.52166	-1.52166	-1.52166	NA
ENSG00000161558.6	TMEM143	0.128115	5	1	0.0757125	Brain_Substantia_nigra	0.664581	Brain_Anterior_cingulate_cortex_BA24	2.11484	0.354293	2.11484	0.433598	1.77612	0.989666	0.511660885
ENSG00000234807.4	RP4-794H19.2	0.128388	1	1	0.128388	Brain_Cerebellum	0.128388	Brain_Cerebellum	1	1	1	1.52049	1.52049	1.52049	NA
ENSG00000121542.7	SEC22A	0.128393	3	1	0.0698973	Brain_Cerebellar_Hemisphere	0.826737	Brain_Spinal_cord_cervical_c-1	1.39196	0.632548	1.39196	-1.81258	-0.218888	-1.02805	0.797129385
ENSG00000177990.7	DPY19L2	0.128424	7	1	0.0610743	Brain_Cerebellar_Hemisphere	0.905615	Brain_Frontal_Cortex_BA9	4.00404	0.020065	4.00404	-0.118571	1.87296	1.01059	0.755369016
ENSG00000219435.3	TEX40	0.128431	10	1	0.0585436	Brain_Hypothalamus	0.407998	Brain_Hippocampus	8.11009	0.00847192	8.11009	0.827423	1.89161	1.41438	0.369854297
ENSG00000269343.2	ZNF587B	0.128437	2	1	0.167227	Brain_Cerebellar_Hemisphere	0.224776	Brain_Cerebellum	1.45687	0.54313	1.45687	-1.38117	-1.21393	-1.29755	0.118257859
ENSG00000182500.7	ORAI1	0.128457	1	1	0.128457	Brain_Anterior_cingulate_cortex_BA24	0.128457	Brain_Anterior_cingulate_cortex_BA24	1	1	1	-1.52022	-1.52022	-1.52022	NA
ENSG00000131871.10	VIMP	0.128555	1	1	0.128555	Brain_Nucleus_accumbens_basal_ganglia	0.128555	Brain_Nucleus_accumbens_basal_ganglia	1	1	1	1.51982	1.51982	1.51982	NA
ENSG00000003393.10	ALS2	0.128684	2	1	0.134455	Brain_Caudate_basal_ganglia	0.448906	Brain_Cerebellum	1.10049	0.899512	1.10049	0.75724	1.49676	1.127	0.522922469
ENSG00000206418.3	RAB12	0.12872	1	1	0.12872	Brain_Cerebellar_Hemisphere	0.12872	Brain_Cerebellar_Hemisphere	1	1	1	-1.51917	-1.51917	-1.51917	NA
ENSG00000182796.8	TMEM198B	0.128842	1	1	0.128842	Brain_Amygdala	0.128842	Brain_Amygdala	1	1	1	1.51869	1.51869	1.51869	NA
ENSG00000010282.10	HHATL	0.128845	8	1	0.0435285	Brain_Cerebellar_Hemisphere	0.859281	Brain_Frontal_Cortex_BA9	5.11116	0.00280833	5.11116	-2.0186	0.177289	-1.10632	0.715268439
ENSG00000273181.1	RP11-778D9.13	0.128886	2	1	0.101537	Brain_Caudate_basal_ganglia	0.269308	Brain_Putamen_basal_ganglia	1.63043	0.369569	1.63043	-1.63745	-1.10466	-1.37105	0.376738537
ENSG00000080007.6	DDX43	0.129132	6	1	0.0811203	Brain_Anterior_cingulate_cortex_BA24	0.920571	Brain_Cortex	3.32592	0.0794249	3.32592	0.0997139	1.74422	1.10526	0.59788786
ENSG00000187954.8	CYHR1	0.129541	2	1	0.0293289	Brain_Amygdala	0.763358	Brain_Cerebellum	1.33833	0.661669	1.33833	0.301074	2.17904	1.24006	1.327920707
ENSG00000105607.8	GCDH	0.129633	11	1	0.0940702	Brain_Nucleus_accumbens_basal_ganglia	0.220212	Brain_Hippocampus	10.2713	0.00549521	10.2713	-1.67431	-1.22597	-1.46143	0.162373696
ENSG00000122484.8	RPAP2	0.129645	2	1	0.117037	Brain_Frontal_Cortex_BA9	0.386363	Brain_Caudate_basal_ganglia	1.28927	0.710735	1.28927	0.866232	1.56733	1.21678	0.495751419
ENSG00000214193.5	SH3D21	0.129659	5	1	0.0908424	Brain_Cortex	0.355665	Brain_Frontal_Cortex_BA9	3.52532	0.134535	3.52532	0.923656	1.69097	1.25279	0.364240595
ENSG00000183542.4	KLRC4	0.129694	8	1	0.00438542	Brain_Hippocampus	0.640889	Brain_Substantia_nigra	5.46865	0.0758879	5.46865	-2.84902	0.466456	-1.19983	0.983903239
ENSG00000238132.2	CASC4P1	0.129736	1	1	0.129736	Brain_Cerebellar_Hemisphere	0.129736	Brain_Cerebellar_Hemisphere	1	1	1	-1.51514	-1.51514	-1.51514	NA
ENSG00000101166.11	SLMO2	0.129748	1	1	0.129748	Brain_Frontal_Cortex_BA9	0.129748	Brain_Frontal_Cortex_BA9	1	1	1	1.5151	1.5151	1.5151	NA
ENSG00000260588.1	RP11-930P14.2	0.129792	1	1	0.129792	Brain_Caudate_basal_ganglia	0.129792	Brain_Caudate_basal_ganglia	1	1	1	-1.51492	-1.51492	-1.51492	NA
ENSG00000254087.3	LYN	0.129792	3	1	0.012109	Brain_Cerebellar_Hemisphere	0.721735	Brain_Cerebellum	1.60106	0.41146	1.60106	-0.622682	2.50895	0.74747	1.602073042
ENSG00000260230.2	FRRS1L	0.129843	2	1	0.20224	Brain_Cerebellum	0.281149	Brain_Hippocampus	1.2065	0.793501	1.2065	1.07774	1.2752	1.17647	0.139620858
ENSG00000249484.4	AC091969.1	0.129858	1	1	0.129858	Brain_Caudate_basal_ganglia	0.129858	Brain_Caudate_basal_ganglia	1	1	1	-1.51466	-1.51466	-1.51466	NA
ENSG00000162231.9	NXF1	0.130029	1	1	0.130029	Brain_Nucleus_accumbens_basal_ganglia	0.130029	Brain_Nucleus_accumbens_basal_ganglia	1	1	1	-1.51399	-1.51399	-1.51399	NA
ENSG00000214389.2	RPS3AP26	0.130105	3	1	0.136273	Brain_Spinal_cord_cervical_c-1	0.967672	Brain_Caudate_basal_ganglia	1.04126	0.932752	1.04126	-0.671551	1.48982	0.259245	1.111429223
ENSG00000119888.6	EPCAM	0.130169	12	1	0.0667667	Brain_Anterior_cingulate_cortex_BA24	0.621766	Brain_Hippocampus	10.8442	0.00102202	10.8442	-1.83324	-0.493349	-1.4244	0.369772104
ENSG00000265298.1	RP13-104F24.3	0.13017	2	1	0.0663541	Brain_Cerebellum	0.496301	Brain_Nucleus_accumbens_basal_ganglia	1.38225	0.617755	1.38225	-1.83602	0.680322	-0.577851	1.77932562
ENSG00000118094.7	TREH	0.130263	1	1	0.130263	Brain_Cerebellum	0.130263	Brain_Cerebellum	1	1	1	-1.51306	-1.51306	-1.51306	NA
ENSG00000148288.7	GBGT1	0.130381	3	1	0.0948689	Brain_Hippocampus	0.483278	Brain_Caudate_basal_ganglia	1.50887	0.561586	1.50887	0.701039	1.67026	1.10811	0.502872022
ENSG00000180198.11	RCC1	0.130419	2	1	0.13284	Brain_Hypothalamus	0.512698	Brain_Caudate_basal_ganglia	1.01757	0.98243	1.01757	-1.50299	0.654642	-0.424176	1.525679555
ENSG00000007314.7	SCN4A	0.130421	1	1	0.130421	Brain_Caudate_basal_ganglia	0.130421	Brain_Caudate_basal_ganglia	1	1	1	-1.51244	-1.51244	-1.51244	NA
ENSG00000095139.9	ARCN1	0.130466	2	1	0.0867692	Brain_Cortex	0.631864	Brain_Spinal_cord_cervical_c-1	1.0503	0.949701	1.0503	-1.71269	0.479105	-0.616793	1.54983486
ENSG00000269575.1	RP11-157B13.3	0.130497	1	1	0.130497	Brain_Cerebellar_Hemisphere	0.130497	Brain_Cerebellar_Hemisphere	1	1	1	-1.51215	-1.51215	-1.51215	NA
ENSG00000245954.2	RP11-18H21.1	0.130594	2	1	0.147161	Brain_Spinal_cord_cervical_c-1	0.197623	Brain_Cortex	1.64008	0.35992	1.64008	-1.44963	-1.28835	-1.36899	0.114042788
ENSG00000119328.7	FAM206A	0.130637	1	1	0.130637	Brain_Hippocampus	0.130637	Brain_Hippocampus	1	1	1	1.51159	1.51159	1.51159	NA
ENSG00000134291.7	TMEM106C	0.130651	4	1	0.00815254	Brain_Frontal_Cortex_BA9	0.588328	Brain_Caudate_basal_ganglia	2.46986	0.182483	2.46986	-0.54126	2.64569	1.13889	1.334724784
ENSG00000196517.7	SLC6A9	0.130711	2	1	0.243699	Brain_Cerebellum	0.31746	Brain_Cerebellar_Hemisphere	1.02654	0.973461	1.02654	-1.16579	0.999692	-0.0830492	1.531226914
ENSG00000187764.7	SEMA4D	0.130712	3	1	0.0540822	Brain_Caudate_basal_ganglia	0.969305	Brain_Cerebellum	2.14721	0.292245	2.14721	-0.0384802	1.92618	1.22635	1.097449592
ENSG00000106366.7	SERPINE1	0.130797	1	1	0.130797	Brain_Cerebellum	0.130797	Brain_Cerebellum	1	1	1	1.51097	1.51097	1.51097	NA
ENSG00000265313.1	RP11-567L7.6	0.130909	1	1	0.130909	Brain_Anterior_cingulate_cortex_BA24	0.130909	Brain_Anterior_cingulate_cortex_BA24	1	1	1	-1.51053	-1.51053	-1.51053	NA
ENSG00000197415.7	VEPH1	0.131099	1	1	0.131099	Brain_Cerebellum	0.131099	Brain_Cerebellum	1	1	1	1.50978	1.50978	1.50978	NA
ENSG00000177432.6	NAP1L5	0.131157	2	1	0.126794	Brain_Cerebellum	0.401555	Brain_Caudate_basal_ganglia	1.228	0.772005	1.228	0.838847	1.52687	1.18286	0.486503943
ENSG00000243802.2	RP11-390K5.1	0.131175	1	1	0.131175	Brain_Hippocampus	0.131175	Brain_Hippocampus	1	1	1	-1.50948	-1.50948	-1.50948	NA
ENSG00000150051.9	MKX	0.131206	2	1	0.0145463	Brain_Nucleus_accumbens_basal_ganglia	0.78494	Brain_Cerebellum	1.03405	0.965952	1.03405	0.272887	2.44348	1.35818	1.534842916
ENSG00000157150.4	TIMP4	0.131223	5	1	0.0958037	Brain_Cerebellum	0.753402	Brain_Amygdala	2.60061	0.360715	2.60061	-0.533916	1.66555	0.91115	0.981837622
ENSG00000185811.12	IKZF1	0.131249	1	1	0.131249	Brain_Putamen_basal_ganglia	0.131249	Brain_Putamen_basal_ganglia	1	1	1	-1.5092	-1.5092	-1.5092	NA
ENSG00000183513.4	COA5	0.131465	6	1	0.0220658	Brain_Cerebellum	0.410305	Brain_Putamen_basal_ganglia	4.44716	0.0497324	4.44716	-2.28923	-0.823358	-1.28262	0.528687663
ENSG00000186132.10	C2orf76	0.131478	1	1	0.131478	Brain_Hypothalamus	0.131478	Brain_Hypothalamus	1	1	1	-1.5083	-1.5083	-1.5083	NA
ENSG00000105755.3	ETHE1	0.131553	1	1	0.131553	Brain_Cerebellum	0.131553	Brain_Cerebellum	1	1	1	-1.50801	-1.50801	-1.50801	NA
ENSG00000168264.6	IRF2BP2	0.131634	2	1	0.187424	Brain_Caudate_basal_ganglia	0.219501	Brain_Anterior_cingulate_cortex_BA24	1.42592	0.574077	1.42592	-1.31824	-1.22786	-1.27305	0.063910062
ENSG00000256092.2	hsa-mir-8072	0.131647	3	1	0.0971938	Brain_Nucleus_accumbens_basal_ganglia	0.302211	Brain_Spinal_cord_cervical_c-1	2.68675	0.0746698	2.68675	1.0317	1.65861	1.42469	0.342388182
ENSG00000132881.7	RSG1	0.131659	7	1	0.0793938	Brain_Hippocampus	0.922041	Brain_Caudate_basal_ganglia	3.95578	0.0189646	3.95578	0.0978635	1.75421	1.06188	0.697780571
ENSG00000099785.6	2-Mar	0.131698	13	1	0.0176775	Brain_Anterior_cingulate_cortex_BA24	0.303455	Brain_Spinal_cord_cervical_c-1	11.4913	0.00322522	11.4913	1.02905	2.37231	1.43377	0.4207988
ENSG00000099785.6	2-Mar	0.131698	13	1	0.0176775	Brain_Anterior_cingulate_cortex_BA24	0.303455	Brain_Spinal_cord_cervical_c-1	11.4913	0.00322522	11.4913	1.02905	2.37231	1.43377	0.4207988
ENSG00000165650.7	PDZD8	0.13172	11	1	0.0927295	Brain_Hippocampus	0.674622	Brain_Putamen_basal_ganglia	7.48599	0.00615091	7.48599	0.419813	1.68117	1.21952	0.450743919
ENSG00000089006.12	SNX5	0.131811	2	1	0.0541594	Brain_Cerebellum	0.747705	Brain_Substantia_nigra	1.11183	0.888171	1.11183	-1.92556	-0.321667	-1.12361	1.134123164
ENSG00000198384.7	TPTE2P3	0.131878	4	1	0.0929646	Brain_Nucleus_accumbens_basal_ganglia	0.640599	Brain_Caudate_basal_ganglia	1.84047	0.528005	1.84047	-1.28572	1.67996	0.518609	1.302520938
ENSG00000083123.10	BCKDHB	0.131905	1	1	0.131905	Brain_Hippocampus	0.131905	Brain_Hippocampus	1	1	1	1.50663	1.50663	1.50663	NA
ENSG00000114737.11	CISH	0.131928	2	1	0.207827	Brain_Amygdala	0.327178	Brain_Frontal_Cortex_BA9	1.10475	0.895255	1.10475	-1.25956	-0.979815	-1.11969	0.197811699
ENSG00000158089.10	GALNT14	0.131991	1	1	0.131991	Brain_Spinal_cord_cervical_c-1	0.131991	Brain_Spinal_cord_cervical_c-1	1	1	1	1.5063	1.5063	1.5063	NA
ENSG00000076067.7	RBMS2	0.132226	2	1	0.058521	Brain_Cerebellum	0.432474	Brain_Cerebellar_Hemisphere	1.58084	0.419158	1.58084	-1.89177	-0.784965	-1.33837	0.782632602
ENSG00000156787.12	TBC1D31	0.13227	6	1	0.103195	Brain_Anterior_cingulate_cortex_BA24	0.496034	Brain_Caudate_basal_ganglia	3.39825	0.0824337	3.39825	0.680744	1.62956	1.13276	0.340794732
ENSG00000127418.10	FGFRL1	0.132367	2	1	0.204582	Brain_Cerebellum	0.30739	Brain_Anterior_cingulate_cortex_BA24	1.15719	0.842807	1.15719	-1.26861	-1.02071	-1.14466	0.175285413
ENSG00000149548.10	CCDC15	0.132384	3	1	0.156693	Brain_Frontal_Cortex_BA9	0.358321	Brain_Cerebellar_Hemisphere	1.75562	0.555154	1.75562	-1.41628	-0.918568	-1.15974	0.249213466
ENSG00000155744.5	FAM126B	0.132466	2	1	0.01186	Brain_Frontal_Cortex_BA9	0.71938	Brain_Hippocampus	1.02782	0.972184	1.02782	-2.51628	-0.359287	-1.43778	1.525226414
ENSG00000105443.9	CYTH2	0.132803	1	1	0.132803	Brain_Cerebellum	0.132803	Brain_Cerebellum	1	1	1	-1.50314	-1.50314	-1.50314	NA
ENSG00000231427.1	RP11-436F9.1	0.132949	2	1	0.156051	Brain_Cortex	0.419723	Brain_Caudate_basal_ganglia	1.09675	0.903252	1.09675	-1.41848	0.806902	-0.305789	1.573582807
ENSG00000167323.5	STIM1	0.132985	1	1	0.132985	Brain_Anterior_cingulate_cortex_BA24	0.132985	Brain_Anterior_cingulate_cortex_BA24	1	1	1	-1.50243	-1.50243	-1.50243	NA
ENSG00000105889.10	STEAP1B	0.133233	4	1	0.176188	Brain_Putamen_basal_ganglia	0.508794	Brain_Caudate_basal_ganglia	1.98431	0.388962	1.98431	0.660717	1.35258	1.11045	0.30692863
ENSG00000146411.5	SLC2A12	0.133258	3	1	0.1213	Brain_Cerebellar_Hemisphere	0.472078	Brain_Caudate_basal_ganglia	2.00445	0.263983	2.00445	0.719103	1.54934	1.19194	0.42698837
ENSG00000033178.8	UBA6	0.133302	8	1	0.0110884	Brain_Cerebellar_Hemisphere	0.549339	Brain_Amygdala	4.14902	0.124214	4.14902	-2.5399	1.65868	-0.902094	1.222370791
ENSG00000128408.7	RIBC2	0.133426	6	1	0.0753917	Brain_Hypothalamus	0.43071	Brain_Anterior_cingulate_cortex_BA24	5.18542	0.0107295	5.18542	0.787977	1.77807	1.41071	0.386685934
ENSG00000013725.10	CD6	0.133471	8	1	0.024168	Brain_Hippocampus	0.278856	Brain_Hypothalamus	6.30185	0.00661621	6.30185	-2.25445	-1.08289	-1.38916	0.381149833
ENSG00000134287.5	ARF3	0.133557	1	1	0.133557	Brain_Spinal_cord_cervical_c-1	0.133557	Brain_Spinal_cord_cervical_c-1	1	1	1	1.50022	1.50022	1.50022	NA
ENSG00000141294.5	LRRC46	0.133578	6	1	0.0832534	Brain_Substantia_nigra	0.924149	Brain_Cerebellum	3.17747	0.0350864	3.17747	-1.73211	0.0952092	-0.941521	0.714187771
ENSG00000137161.12	CNPY3	0.133605	1	1	0.133605	Brain_Cerebellar_Hemisphere	0.133605	Brain_Cerebellar_Hemisphere	1	1	1	-1.50004	-1.50004	-1.50004	NA
ENSG00000136295.10	TTYH3	0.133622	1	1	0.133622	Brain_Cerebellar_Hemisphere	0.133622	Brain_Cerebellar_Hemisphere	1	1	1	1.49997	1.49997	1.49997	NA
ENSG00000258998.1	RP11-398E10.1	0.133661	1	1	0.133661	Brain_Substantia_nigra	0.133661	Brain_Substantia_nigra	1	1	1	-1.49982	-1.49982	-1.49982	NA
ENSG00000227693.1	GSTM3P1	0.13378	2	1	0.106494	Brain_Spinal_cord_cervical_c-1	0.499709	Brain_Substantia_nigra	1.16543	0.834569	1.16543	-1.61415	-0.674948	-1.14455	0.664118649
ENSG00000139531.8	SUOX	0.133801	12	1	0.0863589	Brain_Caudate_basal_ganglia	0.470979	Brain_Amygdala	8.86383	0.0184702	8.86383	0.720887	1.71493	1.27578	0.284372005
ENSG00000107789.11	MINPP1	0.133864	1	1	0.133864	Brain_Substantia_nigra	0.133864	Brain_Substantia_nigra	1	1	1	-1.49904	-1.49904	-1.49904	NA
ENSG00000115998.3	C2orf42	0.13404	1	1	0.13404	Brain_Nucleus_accumbens_basal_ganglia	0.13404	Brain_Nucleus_accumbens_basal_ganglia	1	1	1	1.49836	1.49836	1.49836	NA
ENSG00000134716.5	CYP2J2	0.134303	3	1	0.122189	Brain_Nucleus_accumbens_basal_ganglia	0.277663	Brain_Cortex	2.34558	0.296026	2.34558	-1.54565	-1.08558	-1.32612	0.230752748
ENSG00000165661.11	QSOX2	0.1345	2	1	0.0679017	Brain_Cerebellum	0.591962	Brain_Anterior_cingulate_cortex_BA24	1.24508	0.754923	1.24508	0.535995	1.82566	1.18083	0.911930076
ENSG00000131374.10	TBC1D5	0.134508	3	1	0.240829	Brain_Hippocampus	0.723819	Brain_Substantia_nigra	1.13364	0.861847	1.13364	-1.17292	-0.353359	-0.849015	0.435939409
ENSG00000116883.8	RP11-268J15.5	0.134571	12	1	0.0657039	Brain_Cortex	0.96551	Brain_Hypothalamus	7.76506	0.0253674	7.76506	-1.84044	0.696006	-1.06842	0.776375286
ENSG00000160392.9	C19orf47	0.134641	3	1	0.0327545	Brain_Amygdala	0.451528	Brain_Cortex	2.22789	0.348329	2.22789	0.75287	2.13508	1.2866	0.742917629
ENSG00000196329.6	GIMAP5	0.134713	2	1	0.0848128	Brain_Cerebellum	0.347965	Brain_Hypothalamus	1.58359	0.416407	1.58359	-1.72342	-0.938544	-1.33098	0.554990248
ENSG00000063322.9	MED29	0.134773	2	1	0.141	Brain_Cortex	0.460505	Brain_Cerebellar_Hemisphere	1.09193	0.90807	1.09193	0.738016	1.47208	1.10505	0.519060068
ENSG00000095464.9	PDE6C	0.134776	3	1	0.121716	Brain_Substantia_nigra	0.34019	Brain_Amygdala	1.31382	0.688045	1.31382	-1.54761	0.95379	-0.634228	1.380435518
ENSG00000130479.6	MAP1S	0.134901	1	1	0.134901	Brain_Cerebellum	0.134901	Brain_Cerebellum	1	1	1	1.49505	1.49505	1.49505	NA
ENSG00000198356.7	ASNA1	0.135014	1	1	0.135014	Brain_Amygdala	0.135014	Brain_Amygdala	1	1	1	1.49462	1.49462	1.49462	NA
ENSG00000203896.5	LIME1	0.135037	2	1	0.211061	Brain_Caudate_basal_ganglia	0.262579	Brain_Cerebellum	1.25838	0.741621	1.25838	-1.25065	1.12032	-0.0651678	1.676528692
ENSG00000269959.1	hsa-mir-125a	0.135043	1	1	0.135043	Brain_Cerebellum	0.135043	Brain_Cerebellum	1	1	1	-1.49451	-1.49451	-1.49451	NA
ENSG00000152092.11	ASTN1	0.135097	3	1	0.037958	Brain_Frontal_Cortex_BA9	0.686479	Brain_Caudate_basal_ganglia	1.76815	0.469482	1.76815	0.403638	2.07531	1.09536	0.87231018
ENSG00000083099.6	LYRM2	0.135191	11	1	0.0726748	Brain_Anterior_cingulate_cortex_BA24	0.582906	Brain_Spinal_cord_cervical_c-1	8.23785	0.0395692	8.23785	0.549145	1.79487	1.28956	0.380328056
ENSG00000171222.6	SCAND1	0.135219	1	1	0.135219	Brain_Cerebellar_Hemisphere	0.135219	Brain_Cerebellar_Hemisphere	1	1	1	1.49383	1.49383	1.49383	NA
ENSG00000196660.6	SLC30A10	0.135348	1	1	0.135348	Brain_Nucleus_accumbens_basal_ganglia	0.135348	Brain_Nucleus_accumbens_basal_ganglia	1	1	1	-1.49334	-1.49334	-1.49334	NA
ENSG00000151233.6	GXYLT1	0.135421	3	1	0.0928214	Brain_Cerebellum	0.677253	Brain_Amygdala	1.41466	0.551192	1.41466	-0.416214	1.6807	0.748069	1.067477875
ENSG00000120332.11	TNN	0.135596	2	1	0.100255	Brain_Cortex	0.2106	Brain_Frontal_Cortex_BA9	1.88218	0.117816	1.88218	-1.64362	-1.25192	-1.44777	0.276974282
ENSG00000008226.15	DLEC1	0.135702	1	1	0.135702	Brain_Nucleus_accumbens_basal_ganglia	0.135702	Brain_Nucleus_accumbens_basal_ganglia	1	1	1	-1.49199	-1.49199	-1.49199	NA
ENSG00000197914.2	HIST1H4K	0.135846	2	1	0.166166	Brain_Frontal_Cortex_BA9	0.262617	Brain_Cortex	1.41035	0.589655	1.41035	1.12023	1.38463	1.25243	0.18696068
ENSG00000162980.12	ARL5A	0.135942	1	1	0.135942	Brain_Caudate_basal_ganglia	0.135942	Brain_Caudate_basal_ganglia	1	1	1	1.49108	1.49108	1.49108	NA
ENSG00000253520.1	RP11-798K23.5	0.136038	5	1	0.131954	Brain_Cerebellum	0.921099	Brain_Spinal_cord_cervical_c-1	3.09957	0.0878206	3.09957	-1.50644	-0.0990495	-1.07872	0.584651287
ENSG00000009830.7	POMT2	0.136117	2	1	0.0642669	Brain_Hypothalamus	0.643345	Brain_Cerebellum	1.2046	0.795403	1.2046	0.463027	1.85032	1.15668	0.980967161
ENSG00000137656.7	BUD13	0.136151	1	1	0.136151	Brain_Amygdala	0.136151	Brain_Amygdala	1	1	1	-1.49028	-1.49028	-1.49028	NA
ENSG00000187944.2	C2orf66	0.136295	1	1	0.136295	Brain_Anterior_cingulate_cortex_BA24	0.136295	Brain_Anterior_cingulate_cortex_BA24	1	1	1	1.48973	1.48973	1.48973	NA
ENSG00000138071.9	ACTR2	0.136341	3	1	0.0201848	Brain_Cortex	0.338633	Brain_Spinal_cord_cervical_c-1	1.52174	0.621432	1.52174	-0.95687	2.32289	0.92297	1.691730804
ENSG00000271287.1	BCRP9	0.136464	10	1	0.120799	Brain_Caudate_basal_ganglia	0.182007	Brain_Hypothalamus	9.54867	0.005125	9.54867	-1.55143	-1.3346	-1.45447	0.079572369
ENSG00000271427.1	RP11-188D8.1	0.136512	1	1	0.136512	Brain_Anterior_cingulate_cortex_BA24	0.136512	Brain_Anterior_cingulate_cortex_BA24	1	1	1	1.48891	1.48891	1.48891	NA
ENSG00000174885.8	NLRP6	0.13652	2	1	0.271442	Brain_Nucleus_accumbens_basal_ganglia	0.307415	Brain_Cortex	1.01412	0.985876	1.01412	-1.02066	1.09975	0.0395435	1.499354657
ENSG00000248673.1	CTC-419K13.1	0.136532	2	1	0.152083	Brain_Caudate_basal_ganglia	0.290141	Brain_Cortex	1.39857	0.601426	1.39857	1.05781	1.43221	1.24501	0.264740888
ENSG00000178974.5	FBXO34	0.136646	2	1	0.145105	Brain_Cerebellum	0.298319	Brain_Hypothalamus	1.40734	0.59266	1.40734	1.04005	1.45704	1.24854	0.294861096
ENSG00000272551.1	RP11-324L17.1	0.136676	3	1	0.0756668	Brain_Anterior_cingulate_cortex_BA24	0.617258	Brain_Frontal_Cortex_BA9	2.2222	0.228032	2.2222	0.49974	1.7764	1.24709	0.665674201
ENSG00000128655.12	PDE11A	0.136698	1	1	0.136698	Brain_Hypothalamus	0.136698	Brain_Hypothalamus	1	1	1	-1.4882	-1.4882	-1.4882	NA
ENSG00000104205.8	SGK3	0.136754	2	1	0.23477	Brain_Cerebellum	0.268765	Brain_Anterior_cingulate_cortex_BA24	1.18846	0.81154	1.18846	-1.18816	-1.10591	-1.14704	0.058158021
ENSG00000269490.1	SBP1	0.136764	2	1	0.0430611	Brain_Caudate_basal_ganglia	0.668942	Brain_Cerebellum	1.35637	0.643626	1.35637	-2.02312	-0.427601	-1.22536	1.128200627
ENSG00000106244.8	PDAP1	0.13684	1	1	0.13684	Brain_Substantia_nigra	0.13684	Brain_Substantia_nigra	1	1	1	1.48766	1.48766	1.48766	NA
ENSG00000138764.9	CCNG2	0.136895	2	1	0.0560648	Brain_Cerebellum	0.350699	Brain_Cerebellar_Hemisphere	1.82756	0.172438	1.82756	0.933235	1.91053	1.42188	0.691053198
ENSG00000267005.1	AC002984.2	0.137035	1	1	0.137035	Brain_Cortex	0.137035	Brain_Cortex	1	1	1	-1.48692	-1.48692	-1.48692	NA
ENSG00000145075.7	CCDC39	0.137124	2	1	0.243636	Brain_Anterior_cingulate_cortex_BA24	0.346967	Brain_Cerebellar_Hemisphere	1.00389	0.99611	1.00389	-1.16595	-0.940488	-1.05322	0.159423636
ENSG00000028203.13	VEZT	0.137145	2	1	0.0661998	Brain_Cerebellar_Hemisphere	0.762113	Brain_Anterior_cingulate_cortex_BA24	1.03603	0.963972	1.03603	-1.83707	0.302707	-0.76718	1.513049534
ENSG00000267623.2	AC022153.1	0.137149	12	1	0.0317076	Brain_Cortex	0.438383	Brain_Amygdala	9.19307	0.00885541	9.19307	-2.14808	-0.774926	-1.29392	0.412382625
ENSG00000241439.1	RP11-666A20.3	0.137153	9	1	0.0346705	Brain_Hypothalamus	0.734964	Brain_Cortex	7.05507	0.0312128	7.05507	-2.11219	-0.33853	-1.30034	0.550009643
ENSG00000105655.14	ISYNA1	0.137363	1	1	0.137363	Brain_Amygdala	0.137363	Brain_Amygdala	1	1	1	-1.48568	-1.48568	-1.48568	NA
ENSG00000145861.7	C1QTNF2	0.137379	2	1	0.0285821	Brain_Cerebellum	0.989217	Brain_Substantia_nigra	1.09918	0.900816	1.09918	0.013515	2.1892	1.10136	1.538443468
ENSG00000160284.10	SPATC1L	0.137379	13	1	0.037087	Brain_Spinal_cord_cervical_c-1	0.90451	Brain_Hippocampus	9.53315	0.0494315	9.53315	-2.08481	-0.119966	-1.27997	0.515016492
ENSG00000154781.11	CCDC174	0.137459	11	1	0.090563	Brain_Cerebellar_Hemisphere	0.27335	Brain_Cerebellum	10.1107	8.2e-05	10.1107	1.09538	1.69244	1.42379	0.158476736
ENSG00000064703.7	DDX20	0.137532	2	1	0.239902	Brain_Cerebellum	0.338361	Brain_Cortex	1.03116	0.968839	1.03116	0.957408	1.17523	1.06632	0.154024612
ENSG00000113716.8	HMGXB3	0.137587	4	1	0.0391022	Brain_Frontal_Cortex_BA9	0.61609	Brain_Cortex	2.56741	0.266362	2.56741	0.5014	2.06311	1.20267	0.707511767
ENSG00000250508.1	RP11-757G1.6	0.137616	6	1	0.045004	Brain_Cortex	0.552718	Brain_Amygdala	4.60359	0.0111751	4.60359	0.593692	2.00462	1.31638	0.520259312
ENSG00000111012.5	CYP27B1	0.137618	2	1	0.244657	Brain_Spinal_cord_cervical_c-1	0.329705	Brain_Hypothalamus	1.03693	0.963065	1.03693	-1.16343	0.974709	-0.0943582	1.511889162
ENSG00000229186.3	ADAM1A	0.137757	10	1	0.0268886	Brain_Anterior_cingulate_cortex_BA24	0.641497	Brain_Cerebellar_Hemisphere	7.25055	0.0246032	7.25055	-0.465606	2.21313	1.2317	0.749829225
ENSG00000216285.4	RP11-490H24.5	0.137801	1	1	0.137801	Brain_Frontal_Cortex_BA9	0.137801	Brain_Frontal_Cortex_BA9	1	1	1	-1.48403	-1.48403	-1.48403	NA
ENSG00000153446.11	C16orf89	0.138082	2	1	0.0438923	Brain_Cerebellum	0.634435	Brain_Cerebellar_Hemisphere	1.41032	0.589683	1.41032	0.475494	2.01512	1.24531	1.088678603
ENSG00000264176.1	MAGOH2	0.138129	3	1	0.0792102	Brain_Cerebellar_Hemisphere	0.645837	Brain_Frontal_Cortex_BA9	1.95728	0.0492371	1.95728	-1.75529	0.459553	-0.810199	1.142556046
ENSG00000153234.9	NR4A2	0.138259	2	1	0.078865	Brain_Amygdala	0.711759	Brain_Cerebellar_Hemisphere	1.02932	0.970683	1.02932	-1.75731	-0.369494	-1.0634	0.981333869
ENSG00000188186.6	LAMTOR4	0.138263	4	1	0.0562336	Brain_Cortex	0.315471	Brain_Frontal_Cortex_BA9	2.65536	0.00534844	2.65536	-1.90922	1.00381	-0.786097	1.25281021
ENSG00000171560.10	FGA	0.138453	1	1	0.138453	Brain_Hippocampus	0.138453	Brain_Hippocampus	1	1	1	-1.48158	-1.48158	-1.48158	NA
ENSG00000112559.9	MDFI	0.138509	2	1	0.169312	Brain_Anterior_cingulate_cortex_BA24	0.301877	Brain_Amygdala	1.31989	0.680112	1.31989	-1.37442	-1.03242	-1.20342	0.241830761
ENSG00000188981.6	MSANTD1	0.138751	1	1	0.138751	Brain_Cerebellum	0.138751	Brain_Cerebellum	1	1	1	-1.48046	-1.48046	-1.48046	NA
ENSG00000255002.1	CTD-2509G16.2	0.138832	1	1	0.138832	Brain_Caudate_basal_ganglia	0.138832	Brain_Caudate_basal_ganglia	1	1	1	-1.48016	-1.48016	-1.48016	NA
ENSG00000166140.13	ZFYVE19	0.138901	7	1	0.126154	Brain_Cerebellar_Hemisphere	0.574509	Brain_Anterior_cingulate_cortex_BA24	4.5811	0.0310133	4.5811	0.561424	1.52945	1.16875	0.317577037
ENSG00000235878.4	AP001468.1	0.138902	9	1	0.0450833	Brain_Frontal_Cortex_BA9	0.613691	Brain_Caudate_basal_ganglia	6.65501	0.0544129	6.65501	0.504811	2.00388	1.25298	0.52510759
ENSG00000169689.10	STRA13	0.138943	12	1	0.0826057	Brain_Substantia_nigra	0.64272	Brain_Caudate_basal_ganglia	10.2809	0.00199702	10.2809	-1.73576	-0.463899	-1.35418	0.349085317
ENSG00000125166.8	GOT2	0.13916	2	1	0.130554	Brain_Anterior_cingulate_cortex_BA24	0.517249	Brain_Substantia_nigra	1.06607	0.933927	1.06607	-1.51192	-0.647592	-1.07976	0.611171861
ENSG00000230010.1	RP4-568F9.6	0.139191	1	1	0.139191	Brain_Cerebellum	0.139191	Brain_Cerebellum	1	1	1	1.47881	1.47881	1.47881	NA
ENSG00000204790.8	CBWD6	0.139304	6	1	0.132273	Brain_Cortex	0.280654	Brain_Cerebellum	4.46982	0.00011138	4.46982	-1.5052	-1.07885	-1.30221	0.171939454
ENSG00000037757.9	MRI1	0.139421	11	1	0.0974667	Brain_Cortex	0.368425	Brain_Nucleus_accumbens_basal_ganglia	10.0342	5.82e-05	10.0342	0.899427	1.65726	1.41085	0.233326779
ENSG00000189298.9	ZKSCAN3	0.139542	7	1	0.00801535	Brain_Frontal_Cortex_BA9	0.949521	Brain_Anterior_cingulate_cortex_BA24	4.34781	0.12129	4.34781	-0.063308	2.65142	1.13011	1.00703068
ENSG00000134533.2	RERG	0.139604	2	1	0.136477	Brain_Substantia_nigra	0.174841	Brain_Cerebellum	1.85557	0.144434	1.85557	-1.35681	1.48904	0.0661137	2.01231899
ENSG00000179148.5	ALOXE3	0.139609	1	1	0.139609	Brain_Cerebellum	0.139609	Brain_Cerebellum	1	1	1	-1.47725	-1.47725	-1.47725	NA
ENSG00000137992.10	DBT	0.139677	4	1	0.184327	Brain_Hypothalamus	0.374888	Brain_Spinal_cord_cervical_c-1	2.39974	0.345164	2.39974	-1.32755	-0.887355	-1.15322	0.209927346
ENSG00000214290.3	COLCA2	0.139794	2	1	0.116287	Brain_Frontal_Cortex_BA9	0.412769	Brain_Caudate_basal_ganglia	1.30952	0.690477	1.30952	0.81903	1.57055	1.19479	0.531406689
ENSG00000244026.2	FAM86DP	0.139795	8	1	0.108968	Brain_Hippocampus	0.700043	Brain_Anterior_cingulate_cortex_BA24	3.71489	0.196927	3.71489	-0.385262	1.60285	0.976155	0.685449684
ENSG00000187634.6	SAMD11	0.139825	2	1	0.0750484	Brain_Cerebellum	0.470429	Brain_Cerebellar_Hemisphere	1.4358	0.5642	1.4358	-1.78017	-0.721782	-1.25097	0.748392303
ENSG00000112320.7	SOBP	0.139913	1	1	0.139913	Brain_Caudate_basal_ganglia	0.139913	Brain_Caudate_basal_ganglia	1	1	1	-1.47611	-1.47611	-1.47611	NA
ENSG00000160808.5	MYL3	0.139933	1	1	0.139933	Brain_Amygdala	0.139933	Brain_Amygdala	1	1	1	-1.47604	-1.47604	-1.47604	NA
ENSG00000139174.6	PRICKLE1	0.13996	1	1	0.13996	Brain_Cerebellar_Hemisphere	0.13996	Brain_Cerebellar_Hemisphere	1	1	1	1.47594	1.47594	1.47594	NA
ENSG00000169087.6	HSPBAP1	0.140009	1	1	0.140009	Brain_Hippocampus	0.140009	Brain_Hippocampus	1	1	1	1.47576	1.47576	1.47576	NA
ENSG00000149260.10	CAPN5	0.14005	2	1	0.0758908	Brain_Cerebellum	0.71555	Brain_Cortex	1.05108	0.948919	1.05108	-1.77504	-0.364412	-1.06973	0.997466318
ENSG00000122642.6	FKBP9	0.140075	2	1	0.0616388	Brain_Cerebellar_Hemisphere	0.347207	Brain_Cerebellum	1.812	0.187997	1.812	0.940021	1.86888	1.40445	0.65680574
ENSG00000129103.13	SUMF2	0.140111	8	1	0.0832426	Brain_Nucleus_accumbens_basal_ganglia	0.338287	Brain_Cerebellum	6.67762	0.0129198	6.67762	-1.73217	-0.957555	-1.35643	0.281429178
ENSG00000138472.6	GUCA1C	0.140201	2	1	0.141538	Brain_Frontal_Cortex_BA9	0.214476	Brain_Cortex	1.68951	0.31049	1.68951	-1.47009	-1.24135	-1.35572	0.161741475
ENSG00000159063.8	ALG8	0.140235	11	1	0.0115277	Brain_Caudate_basal_ganglia	0.740082	Brain_Cerebellum	7.39283	0.00594069	7.39283	-2.52628	0.716555	-1.12462	0.807911809
ENSG00000126804.9	ZBTB1	0.140263	1	1	0.140263	Brain_Cerebellar_Hemisphere	0.140263	Brain_Cerebellar_Hemisphere	1	1	1	-1.47481	-1.47481	-1.47481	NA
ENSG00000259862.1	RP11-143E21.6	0.140312	1	1	0.140312	Brain_Hippocampus	0.140312	Brain_Hippocampus	1	1	1	-1.47463	-1.47463	-1.47463	NA
ENSG00000133433.6	GSTT2B	0.140314	13	1	0.0400879	Brain_Hippocampus	0.500425	Brain_Spinal_cord_cervical_c-1	10.881	0.0159352	10.881	-2.05284	-0.673821	-1.35813	0.394076944
ENSG00000185433.4	LINC00158	0.140349	1	1	0.140349	Brain_Anterior_cingulate_cortex_BA24	0.140349	Brain_Anterior_cingulate_cortex_BA24	1	1	1	-1.47449	-1.47449	-1.47449	NA
ENSG00000244171.3	PBX2P1	0.140374	1	1	0.140374	Brain_Nucleus_accumbens_basal_ganglia	0.140374	Brain_Nucleus_accumbens_basal_ganglia	1	1	1	1.4744	1.4744	1.4744	NA
ENSG00000162438.7	CTRC	0.140408	1	1	0.140408	Brain_Nucleus_accumbens_basal_ganglia	0.140408	Brain_Nucleus_accumbens_basal_ganglia	1	1	1	1.47427	1.47427	1.47427	NA
ENSG00000231611.1	AP006216.11	0.14047	3	1	0.114706	Brain_Cortex	0.30056	Brain_Substantia_nigra	2.1107	0.314001	2.1107	1.03523	1.57739	1.22754	0.303476052
ENSG00000114698.10	PLSCR4	0.140528	2	1	0.0366588	Brain_Frontal_Cortex_BA9	0.650842	Brain_Cortex	1.48756	0.512437	1.48756	0.452593	2.08954	1.27107	1.157498516
ENSG00000117154.7	IGSF21	0.140535	1	1	0.140535	Brain_Cerebellum	0.140535	Brain_Cerebellum	1	1	1	-1.4738	-1.4738	-1.4738	NA
ENSG00000143995.15	MEIS1	0.140692	5	1	0.0450336	Brain_Caudate_basal_ganglia	0.327301	Brain_Substantia_nigra	2.26069	0.325069	2.26069	-1.54019	2.00434	0.916285	1.441947015
ENSG00000004455.12	AK2	0.141072	1	1	0.141072	Brain_Caudate_basal_ganglia	0.141072	Brain_Caudate_basal_ganglia	1	1	1	1.47181	1.47181	1.47181	NA
ENSG00000153933.5	DGKE	0.14108	3	1	0.0125593	Brain_Frontal_Cortex_BA9	0.373294	Brain_Cortex	1.50294	0.600121	1.50294	-0.890321	2.49603	0.96134	1.715281614
ENSG00000005175.5	RPAP3	0.141126	1	1	0.141126	Brain_Caudate_basal_ganglia	0.141126	Brain_Caudate_basal_ganglia	1	1	1	1.47161	1.47161	1.47161	NA
ENSG00000234338.1	RP11-797H7.1	0.141153	5	1	0.0790365	Brain_Frontal_Cortex_BA9	0.834282	Brain_Cerebellum	2.61552	0.252921	2.61552	-1.7563	-0.209212	-1.18539	0.643155401
ENSG00000213943.3	KRT18P17	0.141197	1	1	0.141197	Brain_Nucleus_accumbens_basal_ganglia	0.141197	Brain_Nucleus_accumbens_basal_ganglia	1	1	1	-1.47135	-1.47135	-1.47135	NA
ENSG00000268423.1	AC011551.3	0.141248	1	1	0.141248	Brain_Substantia_nigra	0.141248	Brain_Substantia_nigra	1	1	1	1.47116	1.47116	1.47116	NA
ENSG00000145002.8	FAM86B2	0.141292	5	1	0.0326597	Brain_Caudate_basal_ganglia	0.732788	Brain_Amygdala	2.47845	0.34453	2.47845	0.341419	2.13624	0.969815	0.710008905
ENSG00000203326.5	ZNF525	0.141451	1	1	0.141451	Brain_Cerebellum	0.141451	Brain_Cerebellum	1	1	1	1.47041	1.47041	1.47041	NA
ENSG00000154511.7	FAM69A	0.141509	1	1	0.141509	Brain_Cortex	0.141509	Brain_Cortex	1	1	1	1.4702	1.4702	1.4702	NA
ENSG00000224848.1	RP11-535M15.1	0.14151	10	1	0.03616	Brain_Putamen_basal_ganglia	0.987621	Brain_Frontal_Cortex_BA9	7.96051	0.015256	7.96051	-2.09512	0.0155151	-1.3039	0.5417243
ENSG00000267554.1	RP11-686D22.10	0.14159	2	1	0.100658	Brain_Hippocampus	0.548625	Brain_Cortex	1.16271	0.837287	1.16271	0.599822	1.64167	1.12075	0.736698588
ENSG00000188739.10	RBM34	0.141601	1	1	0.141601	Brain_Anterior_cingulate_cortex_BA24	0.141601	Brain_Anterior_cingulate_cortex_BA24	1	1	1	-1.46985	-1.46985	-1.46985	NA
ENSG00000167130.13	DOLPP1	0.141619	1	1	0.141619	Brain_Caudate_basal_ganglia	0.141619	Brain_Caudate_basal_ganglia	1	1	1	1.46979	1.46979	1.46979	NA
ENSG00000124772.7	CPNE5	0.141658	1	1	0.141658	Brain_Cerebellum	0.141658	Brain_Cerebellum	1	1	1	-1.46965	-1.46965	-1.46965	NA
ENSG00000117525.9	F3	0.141743	2	1	0.113896	Brain_Nucleus_accumbens_basal_ganglia	0.441499	Brain_Frontal_Cortex_BA9	1.27963	0.72037	1.27963	0.769665	1.58092	1.17529	0.573646336
ENSG00000125462.12	C1orf61	0.141861	1	1	0.141861	Brain_Hippocampus	0.141861	Brain_Hippocampus	1	1	1	1.4689	1.4689	1.4689	NA
ENSG00000169026.8	MFSD7	0.14188	3	1	0.124123	Brain_Cerebellum	0.171259	Brain_Cortex	2.83898	0.0434499	2.83898	1.36817	1.5377	1.42839	0.094824699
ENSG00000136930.8	PSMB7	0.141913	1	1	0.141913	Brain_Cerebellum	0.141913	Brain_Cerebellum	1	1	1	-1.46871	-1.46871	-1.46871	NA
ENSG00000228412.2	RP4-625H18.2	0.141976	12	1	0.0644135	Brain_Cortex	0.850852	Brain_Cerebellar_Hemisphere	9.77656	0.0173708	9.77656	-1.84931	-0.188031	-1.30082	0.490893879
ENSG00000164134.8	NAA15	0.14204	1	1	0.14204	Brain_Hippocampus	0.14204	Brain_Hippocampus	1	1	1	1.46824	1.46824	1.46824	NA
ENSG00000169946.9	ZFPM2	0.142206	1	1	0.142206	Brain_Cerebellum	0.142206	Brain_Cerebellum	1	1	1	1.46762	1.46762	1.46762	NA
ENSG00000172346.10	CSDC2	0.142271	6	1	0.14703	Brain_Putamen_basal_ganglia	0.230179	Brain_Frontal_Cortex_BA9	5.06386	0.0158404	5.06386	-1.4501	-1.1999	-1.35309	0.082289295
ENSG00000255239.1	AP002954.6	0.142301	1	1	0.142301	Brain_Spinal_cord_cervical_c-1	0.142301	Brain_Spinal_cord_cervical_c-1	1	1	1	1.46728	1.46728	1.46728	NA
ENSG00000120915.9	EPHX2	0.142372	9	1	0.024483	Brain_Cortex	0.625009	Brain_Amygdala	7.5706	0.00805165	7.5706	-2.24946	-0.488763	-1.31611	0.629983038
ENSG00000236743.1	RP5-857K21.15	0.142429	1	1	0.142429	Brain_Cerebellar_Hemisphere	0.142429	Brain_Cerebellar_Hemisphere	1	1	1	-1.4668	-1.4668	-1.4668	NA
ENSG00000141698.12	NT5C3B	0.142562	12	1	0.0263583	Brain_Cerebellum	0.503777	Brain_Frontal_Cortex_BA9	9.00446	0.00127739	9.00446	-0.668559	2.22089	1.26682	0.734750584
ENSG00000198108.3	CHSY3	0.142593	1	1	0.142593	Brain_Nucleus_accumbens_basal_ganglia	0.142593	Brain_Nucleus_accumbens_basal_ganglia	1	1	1	1.4662	1.4662	1.4662	NA
ENSG00000258534.1	CTD-2134A5.4	0.142692	1	1	0.142692	Brain_Nucleus_accumbens_basal_ganglia	0.142692	Brain_Nucleus_accumbens_basal_ganglia	1	1	1	-1.46584	-1.46584	-1.46584	NA
ENSG00000256150.1	RP11-885B4.1	0.1428	3	1	0.080744	Brain_Frontal_Cortex_BA9	0.584848	Brain_Anterior_cingulate_cortex_BA24	1.79674	0.214619	1.79674	-1.74639	-0.546317	-1.084	0.609674115
ENSG00000089177.13	KIF16B	0.142824	4	1	0.0729352	Brain_Cerebellum	0.910388	Brain_Cortex	2.61096	0.0996165	2.61096	-1.79324	0.11255	-1.05473	0.852038721
ENSG00000186496.6	ZNF396	0.142855	2	1	0.189937	Brain_Cortex	0.341463	Brain_Nucleus_accumbens_basal_ganglia	1.19166	0.808338	1.19166	0.951279	1.31077	1.13102	0.254195391
ENSG00000258072.1	RP11-554D14.2	0.142923	4	1	0.0681833	Brain_Nucleus_accumbens_basal_ganglia	0.438058	Brain_Anterior_cingulate_cortex_BA24	2.46474	0.288606	2.46474	0.775478	1.82379	1.17898	0.45340343
ENSG00000226695.1	ANKRD20A10P	0.14298	1	1	0.14298	Brain_Caudate_basal_ganglia	0.14298	Brain_Caudate_basal_ganglia	1	1	1	-1.46478	-1.46478	-1.46478	NA
ENSG00000170085.13	SIMC1	0.143005	2	1	0.0195586	Brain_Caudate_basal_ganglia	0.681779	Brain_Nucleus_accumbens_basal_ganglia	1.75582	0.244178	1.75582	-2.33471	-0.410036	-1.37237	1.360949126
ENSG00000241697.3	TMEFF1	0.143108	1	1	0.143108	Brain_Nucleus_accumbens_basal_ganglia	0.143108	Brain_Nucleus_accumbens_basal_ganglia	1	1	1	-1.46431	-1.46431	-1.46431	NA
ENSG00000261090.1	RP11-20G6.2	0.14321	3	1	0.13354	Brain_Anterior_cingulate_cortex_BA24	0.378977	Brain_Frontal_Cortex_BA9	1.95344	0.374634	1.95344	0.879782	1.50029	1.17256	0.311724936
ENSG00000144034.10	TPRKB	0.14323	1	1	0.14323	Brain_Spinal_cord_cervical_c-1	0.14323	Brain_Spinal_cord_cervical_c-1	1	1	1	1.46387	1.46387	1.46387	NA
ENSG00000224870.3	RP4-758J18.2	0.143297	1	1	0.143297	Brain_Caudate_basal_ganglia	0.143297	Brain_Caudate_basal_ganglia	1	1	1	-1.46362	-1.46362	-1.46362	NA
ENSG00000133818.8	RRAS2	0.143299	1	1	0.143299	Brain_Amygdala	0.143299	Brain_Amygdala	1	1	1	1.46362	1.46362	1.46362	NA
ENSG00000187837.2	HIST1H1C	0.143391	7	1	0.124104	Brain_Caudate_basal_ganglia	0.48793	Brain_Putamen_basal_ganglia	4.88503	0.0934301	4.88503	0.693605	1.53777	1.24056	0.281220844
ENSG00000100744.10	GSKIP	0.143417	2	1	0.0373678	Brain_Cortex	0.72604	Brain_Substantia_nigra	1.38147	0.618527	1.38147	-2.08172	-0.350399	-1.21606	1.224231189
ENSG00000066230.6	SLC9A3	0.143524	13	1	0.0721437	Brain_Cerebellum	0.397406	Brain_Spinal_cord_cervical_c-1	10.026	0.0110143	10.026	-1.79821	-0.846263	-1.28648	0.339106102
ENSG00000189171.9	S100A13	0.143633	11	1	0.108353	Brain_Putamen_basal_ganglia	0.339019	Brain_Substantia_nigra	9.75897	0.00459271	9.75897	0.956106	1.60564	1.37343	0.194994407
ENSG00000132300.14	PTCD3	0.143635	1	1	0.143635	Brain_Cerebellum	0.143635	Brain_Cerebellum	1	1	1	1.46239	1.46239	1.46239	NA
ENSG00000135205.10	CCDC146	0.143819	1	1	0.143819	Brain_Cerebellum	0.143819	Brain_Cerebellum	1	1	1	-1.46172	-1.46172	-1.46172	NA
ENSG00000146802.8	TMEM168	0.143915	1	1	0.143915	Brain_Nucleus_accumbens_basal_ganglia	0.143915	Brain_Nucleus_accumbens_basal_ganglia	1	1	1	1.46137	1.46137	1.46137	NA
ENSG00000088002.7	SULT2B1	0.144018	6	1	0.0448904	Brain_Putamen_basal_ganglia	0.483353	Brain_Nucleus_accumbens_basal_ganglia	3.08693	0.18568	3.08693	-2.00568	0.700919	-1.05316	0.948024965
ENSG00000069329.11	VPS35	0.14402	1	1	0.14402	Brain_Substantia_nigra	0.14402	Brain_Substantia_nigra	1	1	1	1.46098	1.46098	1.46098	NA
ENSG00000187953.6	PMS2CL	0.144051	13	1	0.0635293	Brain_Cerebellar_Hemisphere	0.419134	Brain_Frontal_Cortex_BA9	10.5468	0.0464866	10.5468	-1.85547	-0.807925	-1.32669	0.328609394
ENSG00000136891.9	TEX10	0.144122	1	1	0.144122	Brain_Hippocampus	0.144122	Brain_Hippocampus	1	1	1	-1.46061	-1.46061	-1.46061	NA
ENSG00000158747.9	NBL1	0.144347	7	1	0.153649	Brain_Caudate_basal_ganglia	0.354386	Brain_Putamen_basal_ganglia	4.77086	0.0828763	4.77086	-1.42676	-0.926115	-1.2	0.182516529
ENSG00000158528.7	PPP1R9A	0.144361	1	1	0.144361	Brain_Putamen_basal_ganglia	0.144361	Brain_Putamen_basal_ganglia	1	1	1	1.45974	1.45974	1.45974	NA
ENSG00000162994.11	CLHC1	0.144403	12	1	0.0607876	Brain_Putamen_basal_ganglia	0.792799	Brain_Cerebellar_Hemisphere	8.03519	0.00492833	8.03519	-1.87504	0.807869	-1.00943	0.966301443
ENSG00000188486.3	H2AFX	0.144414	2	1	0.0278903	Brain_Putamen_basal_ganglia	0.984955	Brain_Cortex	1.11541	0.884592	1.11541	0.0188571	2.19883	1.10884	1.541471165
ENSG00000100503.19	NIN	0.144565	2	1	0.27074	Brain_Cerebellum	0.295728	Brain_Caudate_basal_ganglia	1.08274	0.917262	1.08274	-1.10136	-1.04564	-1.0735	0.039401006
ENSG00000129667.8	RHBDF2	0.14468	2	1	0.159476	Brain_Cerebellar_Hemisphere	0.442239	Brain_Amygdala	1.11206	0.887945	1.11206	-1.40684	-0.768418	-1.08763	0.451429393
ENSG00000136371.5	MTHFS	0.144704	4	1	0.0695736	Brain_Cerebellum	0.864585	Brain_Putamen_basal_ganglia	2.08194	0.142198	2.08194	-1.81468	1.71155	-0.0674231	1.454531269
ENSG00000204344.10	STK19	0.144715	4	1	0.12319	Brain_Cerebellum	0.576914	Brain_Cerebellar_Hemisphere	2.15128	0.361779	2.15128	0.557898	1.54152	1.0404	0.463956065
ENSG00000124160.7	NCOA5	0.144849	1	1	0.144849	Brain_Substantia_nigra	0.144849	Brain_Substantia_nigra	1	1	1	-1.45797	-1.45797	-1.45797	NA
ENSG00000164794.4	KCNV1	0.144851	1	1	0.144851	Brain_Anterior_cingulate_cortex_BA24	0.144851	Brain_Anterior_cingulate_cortex_BA24	1	1	1	-1.45796	-1.45796	-1.45796	NA
ENSG00000079459.8	FDFT1	0.144852	2	1	0.149839	Brain_Anterior_cingulate_cortex_BA24	0.453066	Brain_Hippocampus	1.12858	0.871421	1.12858	0.750313	1.4401	1.09521	0.487753751
ENSG00000259032.2	ENSAP2	0.144882	1	1	0.144882	Brain_Nucleus_accumbens_basal_ganglia	0.144882	Brain_Nucleus_accumbens_basal_ganglia	1	1	1	-1.45785	-1.45785	-1.45785	NA
ENSG00000167065.9	DUSP18	0.145048	1	1	0.145048	Brain_Cortex	0.145048	Brain_Cortex	1	1	1	-1.45725	-1.45725	-1.45725	NA
ENSG00000153560.7	UBP1	0.145198	4	1	0.0288071	Brain_Hippocampus	0.565594	Brain_Frontal_Cortex_BA9	2.36733	0.040897	2.36733	-2.18612	-0.574552	-1.15422	0.708364989
ENSG00000242622.1	RP11-18H7.1	0.145206	2	1	0.209959	Brain_Nucleus_accumbens_basal_ganglia	0.219179	Brain_Frontal_Cortex_BA9	1.45206	0.547937	1.45206	-1.25368	-1.22871	-1.2412	0.01765311
ENSG00000163795.9	ZNF513	0.145212	3	1	0.0340832	Brain_Anterior_cingulate_cortex_BA24	0.88033	Brain_Putamen_basal_ganglia	1.52372	0.572748	1.52372	-0.15055	2.11909	0.916122	1.140939642
ENSG00000226259.6	GTF2H2B	0.145223	13	1	0.0619814	Brain_Putamen_basal_ganglia	0.265842	Brain_Anterior_cingulate_cortex_BA24	11.7123	0.000578579	11.7123	1.11269	1.86643	1.38463	0.199216448
ENSG00000110328.5	GALNT18	0.145348	1	1	0.145348	Brain_Cortex	0.145348	Brain_Cortex	1	1	1	-1.45616	-1.45616	-1.45616	NA
[truncated: 12,495 more rows]
