# Supplementary material for: Expanding the genetic architecture of nicotine dependence and its shared genetics with multiple traits
Source: Nat Commun. 2020 Nov 3;11:5562. doi: 10.1038/s41467-020-19265-z (PMC7642344; doi:10.1038/s41467-020-19265-z)
Supplement: Supplementary file 8 — Supplementary Dataset 5 [file 41467_2020_19265_MOESM8_ESM.xlsx]

## Sheet: Sheet1
Data Source	Name	Coefficient	Coefficient_std_error	Coefficient_P_value
GEO	A08.186.211.132.810.428.200.Cerebellum	1.37386e-08	3.77637e-09	0.000137359
GEO	A08.186.211.865.428.Metencephalon	1.27788e-08	3.78588e-09	0.000368557
GEO	A08.186.211.132.Brain.Stem	1.2582e-08	3.93214e-09	0.000687666
GTEx	Brain_Substantia_nigra	1.15584e-08	3.81212e-09	0.0012146
GEO	A02.165.Cartilage	9.68196e-09	4.97421e-09	0.0258015
GEO	A11.329.629.Osteoblasts	9.47677e-09	5.32648e-09	0.037605
GEO	A11.118.637.555.567.562.440.Precursor.Cells..B.Lymphoid	8.24701e-09	4.75977e-09	0.041579
GEO	A08.186.211.730.317.Diencephalon	9.35311e-09	5.4273e-09	0.0424129
GEO	A11.118.637.555.567.562.B.Lymphocytes	9.0045e-09	5.3024e-09	0.0447355
GEO	A15.382.490.555.567.537.Killer.Cells..Natural	9.10529e-09	5.36722e-09	0.0448991
GTEx	Stomach	7.87029e-09	4.67406e-09	0.046108
GTEx	Nerve_Tibial	7.28144e-09	4.34121e-09	0.0467436
GEO	A15.382.520.604.700.Spleen	9.83225e-09	6.13716e-09	0.0545685
GTEx	Uterus	6.83398e-09	4.56669e-09	0.0672637
GEO	A14.549.167.646.Periodontium	8.07318e-09	5.43466e-09	0.0687059
GTEx	Testis	8.49596e-09	5.80077e-09	0.0715117
GEO	A11.872.190.Embryonic.Stem.Cells	7.47095e-09	5.43294e-09	0.084547
GEO	A15.145.Blood	8.1399e-09	5.9686e-09	0.0863173
GEO	A09.371.729.Retina	8.97427e-09	6.61846e-09	0.0875581
GTEx	Colon_Sigmoid	8.25117e-09	6.43569e-09	0.0999044
GEO	A08.186.211.730.885.287.249.Basal.Ganglia	5.86246e-09	4.58843e-09	0.100684
GTEx	Brain_Spinal_cord_(cervical_c-1)	5.75049e-09	4.52044e-09	0.101667
GTEx	Brain_Caudate_(basal_ganglia)	5.65723e-09	4.60193e-09	0.109477
GEO	A08.186.211.730.317.357.352.435.Hypothalamo.Hypophyseal.System	7.25024e-09	6.12495e-09	0.118262
GEO	A11.627.340.360.Granulocyte.Precursor.Cells	5.53039e-09	4.81309e-09	0.125272
GTEx	Brain_Cerebellar_Hemisphere	5.3255e-09	4.72326e-09	0.129765
GEO	A11.382.Endocrine.Cells	5.50811e-09	4.91393e-09	0.131162
GTEx	Artery_Aorta	6.95614e-09	6.24095e-09	0.132512
GTEx	Brain_Putamen_(basal_ganglia)	5.2503e-09	4.76024e-09	0.135025
GEO	A08.186.211.464.405.Hippocampus	5.50266e-09	5.03983e-09	0.137453
GEO	A06.407.312.782.Testis	6.13135e-09	6.02872e-09	0.154571
GEO	A02.835.232.834.151.Cervical.Vertebrae	8.86718e-09	8.8336e-09	0.157737
GEO	A09.371.Eye	8.04969e-09	8.21436e-09	0.163555
GTEx	Brain_Hypothalamus	3.48568e-09	3.62344e-09	0.16803
GTEx	Brain_Hippocampus	4.54364e-09	4.77689e-09	0.170759
GEO	A11.118.637.555.567.569.T.Lymphocytes	5.06616e-09	5.41344e-09	0.174675
GTEx	Brain_Amygdala	3.90646e-09	4.60635e-09	0.198202
GTEx	Brain_Nucleus_accumbens_(basal_ganglia)	3.95742e-09	4.67781e-09	0.198777
GEO	A08.186.211.Brain	4.13463e-09	4.90721e-09	0.199736
GEO	A11.118.637.555.567.569.200.700.T.Lymphocytes..Regulatory	4.37821e-09	5.27628e-09	0.203328
GEO	A14.549.885.Tongue	5.53366e-09	6.72356e-09	0.205247
GEO	A15.382.812.260.Dendritic.Cells	4.40815e-09	5.37292e-09	0.205983
GTEx	Ovary	3.71599e-09	4.772e-09	0.218077
GEO	A05.810.890.Urinary.Bladder	7.49918e-09	9.6799e-09	0.219254
GEO	A11.872.Stem.Cells	7.60769e-09	9.84636e-09	0.219868
GEO	A03.734.Pancreas	4.33893e-09	5.68879e-09	0.222817
GEO	A05.360.319.679.690.Myometrium	3.55421e-09	4.92322e-09	0.23517
GTEx	Artery_Coronary	3.09506e-09	4.34689e-09	0.238227
GEO	A08.186.211.730.317.357.Hypothalamus	4.43513e-09	6.30528e-09	0.240903
GEO	A15.145.846.Serum	6.15069e-09	8.82825e-09	0.242994
GTEx	Prostate	4.44692e-09	6.46499e-09	0.245775
GEO	A11.436.275.Endothelial.Cells	5.87119e-09	8.67148e-09	0.249181
GEO	A07.231.114.Arteries	3.57353e-09	5.3509e-09	0.252119
GEO	A15.145.229.637.555.567.562.725.Plasma.Cells	3.34204e-09	5.16715e-09	0.258885
GEO	A05.360.490.Germ.Cells	2.70848e-09	4.37568e-09	0.267963
GTEx	Brain_Cortex	3.02142e-09	4.89151e-09	0.268391
GTEx	Fallopian_Tube	2.8273e-09	4.6044e-09	0.269593
GEO	A11.329.830.Stromal.Cells	3.11524e-09	5.23707e-09	0.275974
GEO	A07.231.908.Veins	4.87614e-09	8.33106e-09	0.279174
GEO	A08.186.211.730.885.287.500.571.735.Visual.Cortex	2.61558e-09	4.55278e-09	0.282814
GTEx	Cervix_Endocervix	2.69554e-09	4.73818e-09	0.284713
GEO	A03.556.875.875.Stomach	2.96157e-09	6.10167e-09	0.313707
GEO	A08.186.211.464.Limbic.System	2.42161e-09	5.00097e-09	0.314112
GEO	A08.186.211.730.885.287.500.270.Frontal.Lobe	2.63942e-09	5.48274e-09	0.315114
GEO	A08.186.211.730.885.287.500.670.Parietal.Lobe	2.37949e-09	4.99645e-09	0.316953
GEO	A03.556.249.249.356.Colon	2.4882e-09	5.28443e-09	0.318872
GEO	A08.186.211.730.885.287.249.487.Corpus.Striatum	2.3382e-09	4.9916e-09	0.31974
GTEx	Cells_EBV-transformed_lymphocytes	2.76499e-09	6.05286e-09	0.323905
GTEx	Artery_Tibial	1.81341e-09	4.11268e-09	0.329631
GEO	A15.145.229.Blood.Cells	2.41405e-09	5.79159e-09	0.338405
GEO	A07.231.Blood.Vessels	3.65271e-09	8.78797e-09	0.338833
GEO	A11.436.329.Granulosa.Cells	2.09961e-09	5.49665e-09	0.351238
GTEx	Brain_Frontal_Cortex_(BA9)	1.74169e-09	4.57754e-09	0.351793
GEO	A15.382.Immune.System	2.30794e-09	6.27365e-09	0.356482
GTEx	Esophagus_Mucosa	1.93383e-09	5.64365e-09	0.365929
GEO	A15.382.490.555.567.622.Lymphocytes..Null	1.73245e-09	5.40916e-09	0.374378
GTEx	Brain_Cerebellum	1.51839e-09	4.74253e-09	0.374421
GEO	A11.118.637.Leukocytes	1.72472e-09	5.88372e-09	0.384709
GEO	A07.231.908.670.874.Umbilical.Veins	2.37326e-09	8.10021e-09	0.384766
GEO	A10.615.550.599.Mouth.Mucosa	1.40576e-09	4.80634e-09	0.384959
GTEx	Brain_Anterior_cingulate_cortex_(BA24)	1.39034e-09	4.85198e-09	0.387228
GEO	A08.186.211.653.Mesencephalon	1.58076e-09	5.52239e-09	0.387345
GEO	A08.186.211.730.885.287.500.Cerebral.Cortex	1.22148e-09	4.83916e-09	0.40036
GEO	A11.872.700.500.Induced.Pluripotent.Stem.Cells	1.26639e-09	5.21686e-09	0.4041
GEO	A11.436.294.064.Glucagon.Secreting.Cells	1.09579e-09	4.93719e-09	0.412178
GTEx	Colon_Transverse	1.04298e-09	4.78655e-09	0.413754
GEO	A15.378.316.Bone.Marrow.Cells	1.13136e-09	6.43394e-09	0.430209
GEO	A11.872.580.Mesenchymal.Stem.Cells	8.3104e-10	5.1087e-09	0.435389
GTEx	Cervix_Ectocervix	1.04157e-09	6.4102e-09	0.435461
GEO	A15.145.229.637.555.567.569.200.CD4.Positive.T.Lymphocytes	6.49769e-10	5.14444e-09	0.449745
GEO	A05.360.444.Genitalia..Male	6.32673e-10	5.02355e-09	0.449889
GEO	A08.186.211.464.710.225.Entorhinal.Cortex	5.56946e-10	4.92475e-09	0.454979
GEO	A15.382.812.Mononuclear.Phagocyte.System	6.02988e-10	5.57811e-09	0.456959
GEO	A15.382.680.Phagocytes	5.82758e-10	5.95402e-09	0.461015
GEO	A11.329.114.Adipocytes	3.25702e-10	4.89581e-09	0.473479
GEO	A15.382.520.604.800.Palatine.Tonsil	3.46703e-10	5.40338e-09	0.47442
GEO	A10.690.467.Muscle..Smooth	-2.35939e-11	5.24102e-09	0.501796
GEO	A05.360.Genitalia	-4.38952e-11	5.11212e-09	0.503425
GTEx	Thyroid	-1.51055e-10	5.06064e-09	0.511906
GEO	A11.627.624.249.Monocyte.Macrophage.Precursor.Cells	-2.29416e-10	6.5963e-09	0.513872
GEO	A11.872.653.Neural.Stem.Cells	-2.57292e-10	6.13758e-09	0.516719
GEO	A02.835.583.443.800.Synovial.Membrane	-2.48306e-10	4.74584e-09	0.520863
GEO	A15.145.229.637.555.Leukocytes..Mononuclear	-3.59956e-10	6.54363e-09	0.521934
GEO	A04.411.Lung	-3.14351e-10	4.94262e-09	0.525356
GEO	A07.541.510.110.Aortic.Valve	-3.06778e-10	4.74014e-09	0.525801
GEO	A03.556.875.Upper.Gastrointestinal.Tract	-6.0705e-10	6.61401e-09	0.536565
GEO	A11.329.Connective.Tissue.Cells	-5.12784e-10	5.36788e-09	0.538052
GEO	A15.145.300.Fetal.Blood	-8.8299e-10	7.31441e-09	0.548043
GTEx	Heart_Atrial_Appendage	-5.08085e-10	3.90259e-09	0.551793
GEO	A14.549.167.Dentition	-8.1099e-10	5.01586e-09	0.564223
GEO	A11.620.520.Myocytes..Smooth.Muscle	-8.72669e-10	5.31974e-09	0.565152
GTEx	Pancreas	-8.24522e-10	4.79484e-09	0.568266
GEO	A15.378.316.580.Monocytes	-1.06364e-09	5.47265e-09	0.577051
GEO	A14.724.Pharynx	-9.82212e-10	4.77459e-09	0.581494
GEO	A15.382.490.555.567.Lymphocytes	-1.35476e-09	6.55238e-09	0.581901
GEO	A10.549.Lymphoid.Tissue	-1.34575e-09	5.92884e-09	0.589782
GEO	A03.734.414.Islets.of.Langerhans	-1.23006e-09	4.88943e-09	0.599316
GEO	A05.360.319.679.256.Cervix.Uteri	-1.48441e-09	5.7788e-09	0.601361
GEO	A03.556.124.369.Intestinal.Mucosa	-1.79129e-09	6.4333e-09	0.609663
GEO	A17.815.Skin	-1.69091e-09	5.90111e-09	0.612768
GTEx	Muscle_Skeletal	-1.37066e-09	4.7283e-09	0.614048
GTEx	Pituitary	-1.82446e-09	5.72683e-09	0.624978
GEO	A06.407.312.Gonads	-1.51321e-09	4.63639e-09	0.62793
GEO	A15.382.490.315.583.Neutrophils	-1.96969e-09	5.90128e-09	0.630725
GEO	A11.627.635.Myeloid.Progenitor.Cells	-1.92069e-09	5.74037e-09	0.631034
GEO	A03.556.124.526.767.Rectum	-2.49291e-09	6.38894e-09	0.651803
GEO	A05.360.319.114.373.Fallopian.Tubes	-1.97393e-09	5.01455e-09	0.653077
GEO	A11.872.040.Adult.Stem.Cells	-2.06991e-09	5.09993e-09	0.657581
GTEx	Spleen	-1.95251e-09	4.77887e-09	0.658573
GEO	A11.497.497.600.Oocytes	-2.11337e-09	5.06037e-09	0.661892
GEO	A03.556.Gastrointestinal.Tract	-2.89115e-09	6.76858e-09	0.665362
GEO	A07.541.Heart	-2.12882e-09	4.95888e-09	0.666145
GEO	A10.336.707.Prostate	-2.28103e-09	5.1183e-09	0.672079
GEO	A06.407.Endocrine.Glands	-2.09708e-09	4.65449e-09	0.673843
GEO	A10.690.Muscles	-2.5733e-09	5.66374e-09	0.67521
GEO	A03.556.249.249.209.Cecum	-2.60045e-09	5.65197e-09	0.677276
GEO	A06.407.071.Adrenal.Glands	-3.52082e-09	7.57307e-09	0.679003
GEO	A10.272.Epithelium	-2.65927e-09	5.68835e-09	0.679927
GEO	A05.360.319.Genitalia..Female	-2.56343e-09	5.46612e-09	0.680453
GEO	A10.272.497.Epidermis	-2.84785e-09	5.64836e-09	0.692937
GEO	A03.556.124.Intestines	-3.39301e-09	6.61962e-09	0.695874
GEO	A07.541.358.100.Atrial.Appendage	-2.42812e-09	4.66713e-09	0.698559
GEO	A14.724.557.Nasopharynx	-2.89623e-09	5.33014e-09	0.706562
GEO	A07.541.560.Heart.Ventricles	-2.73886e-09	5.01027e-09	0.70769
GTEx	Bladder	-2.04018e-09	3.7212e-09	0.708243
GEO	A14.549.Mouth	-3.27238e-09	5.96558e-09	0.708341
GEO	A11.872.378.590.635.Granulocyte.Macrophage.Progenitor.Cells	-3.79504e-09	6.65979e-09	0.715608
GTEx	Heart_Left_Ventricle	-2.35713e-09	4.01522e-09	0.721415
GEO	A11.443.Erythroid.Cells	-3.39109e-09	5.67192e-09	0.725038
GEO	A02.835.583.443.800.800.Synovial.Fluid	-3.84847e-09	6.33926e-09	0.728103
GEO	A05.360.319.679.Uterus	-2.70351e-09	4.30713e-09	0.734894
GTEx	Breast_Mammary_Tissue	-2.3891e-09	3.76157e-09	0.73733
GEO	A03.556.875.500.Esophagus	-3.86225e-09	5.55599e-09	0.756519
GEO	A11.872.190.260.Embryoid.Bodies	-3.89532e-09	5.59737e-09	0.756761
GTEx	Lung	-3.33468e-09	4.77322e-09	0.757606
GEO	A11.872.378.Hematopoietic.Stem.Cells	-3.91451e-09	5.32024e-09	0.769067
GEO	A03.556.249.249.356.668.Colon..Sigmoid	-4.4885e-09	6.09312e-09	0.769333
GEO	A06.407.900.Thyroid.Gland	-3.15185e-09	4.23241e-09	0.771771
GEO	A10.615.550.Mucous.Membrane	-3.37866e-09	4.49167e-09	0.774036
GTEx	Adrenal_Gland	-3.97835e-09	5.06367e-09	0.783968
GEO	A07.541.358.Heart.Atria	-3.57056e-09	4.52376e-09	0.785029
GEO	A05.360.319.114.630.Ovary	-3.91989e-09	4.86215e-09	0.789938
GEO	A11.329.372.600.Macrophages..Alveolar	-3.85997e-09	4.69894e-09	0.794306
GEO	A05.810.453.Kidney	-3.77119e-09	4.52162e-09	0.797869
GTEx	Esophagus_Gastroesophageal_Junction	-4.75975e-09	5.63303e-09	0.800937
GEO	A10.165.114.830.500.750.Subcutaneous.Fat..Abdominal	-3.98749e-09	4.52868e-09	0.810705
GEO	A03.556.249.124.Ileum	-6.12922e-09	6.87831e-09	0.813561
GEO	A11.872.378.590.817.Megakaryocyte.Erythroid.Progenitor.Cells	-5.45042e-09	6.04571e-09	0.816348
GEO	A10.615.789.Serous.Membrane	-4.43479e-09	4.88555e-09	0.817991
GTEx	Skin_Sun_Exposed_(Lower_leg)	-5.50297e-09	6.02178e-09	0.819601
GEO	A15.382.812.522.Macrophages	-4.66514e-09	5.0683e-09	0.821332
GTEx	Small_Intestine_Terminal_Ileum	-4.19306e-09	4.54919e-09	0.821662
GEO	A04.531.520.Nasal.Mucosa	-5.17638e-09	5.50649e-09	0.826404
GTEx	Adipose_Visceral_(Omentum)	-4.71383e-09	4.88498e-09	0.832719
GEO	A11.436.397.Keratinocytes	-6.81489e-09	7.01253e-09	0.834429
GEO	A10.615.284.473.Chorion	-4.5712e-09	4.63574e-09	0.837953
GEO	A15.145.229.188.Blood.Platelets	-5.42069e-09	5.35335e-09	0.844369
GEO	A03.556.124.684.Intestine..Small	-6.52741e-09	6.43238e-09	0.844893
GEO	A02.633.567.850.Quadriceps.Muscle	-6.20528e-09	5.98698e-09	0.850006
GTEx	Esophagus_Muscularis	-5.54643e-09	5.2552e-09	0.854383
GEO	A11.329.228.Fibroblasts	-4.58891e-09	4.2659e-09	0.858974
GEO	A05.360.319.887.Vulva	-6.12037e-09	5.6791e-09	0.859416
GEO	A11.436.348.Hepatocytes	-5.2695e-09	4.88156e-09	0.859811
GTEx	Vagina	-5.71233e-09	5.08664e-09	0.869283
GEO	A10.165.450.300.Cicatrix	-5.49431e-09	4.80175e-09	0.873736
GTEx	Skin_Not_Sun_Exposed_(Suprapubic)	-6.66235e-09	5.63465e-09	0.881474
GEO	A10.549.400.Lymph.Nodes	-6.03317e-09	4.93665e-09	0.889168
GTEx	Whole_Blood	-6.42766e-09	5.21169e-09	0.891271
GTEx	Kidney_Cortex	-5.76273e-09	4.47788e-09	0.900941
GEO	A05.360.319.679.490.Endometrium	-6.88011e-09	5.33755e-09	0.901301
GEO	A03.620.Liver	-7.14899e-09	5.39082e-09	0.907604
GTEx	Liver	-6.95915e-09	5.15788e-09	0.911368
GEO	A03.556.500.760.464.Parotid.Gland	-7.18119e-09	5.30099e-09	0.912241
GEO	A10.615.Membranes	-8.48142e-09	5.72035e-09	0.93092
GEO	A03.556.500.760.Salivary.Glands	-7.65559e-09	4.97867e-09	0.937936
GEO	A11.329.171.Chondrocytes	-7.80862e-09	4.9121e-09	0.944045
GEO	A06.407.071.140.Adrenal.Cortex	-7.24864e-09	4.539e-09	0.944864
GTEx	Adipose_Subcutaneous	-6.27378e-09	3.91886e-09	0.945303
GEO	A05.360.444.492.362.Foreskin	-7.81492e-09	4.86872e-09	0.945767
GEO	A10.165.114.830.750.Subcutaneous.Fat	-7.60791e-09	4.73847e-09	0.945815
GEO	A05.810.453.324.Kidney.Cortex	-8.57763e-09	4.80237e-09	0.96296
GEO	A10.165.450.300.425.Keloid	-8.33679e-09	4.44051e-09	0.969771
GEO	A11.436.Epithelial.Cells	-9.39644e-09	4.92879e-09	0.971703
GTEx	Cells_Transformed_fibroblasts	-1.16438e-08	5.45858e-09	0.983542
GTEx	Minor_Salivary_Gland	-1.67811e-08	4.752e-09	0.999793
