# Supplementary material for: Expanding the genetic architecture of nicotine dependence and its shared genetics with multiple traits
Source: Nat Commun. 2020 Nov 3;11:5562. doi: 10.1038/s41467-020-19265-z (PMC7642344; doi:10.1038/s41467-020-19265-z)
Supplement: Supplementary file 9 — Supplementary Dataset 6 [file 41467_2020_19265_MOESM9_ESM.xlsx]

## Sheet: Sheet1
			GSCAN consortium results								Cross-ancestry FTND GWAS meta-analysis results
rsID	Chr	Position	Locus	Phenotype	N	Effect (Alternate) Allele	Reference Allele	Beta	SE	P value	Effect (Alternate) Allele	Reference Allele	Beta	SE	P value
rs7682598	4	68000888	4:67500888-68500888	AI	341427	G	A	0.0191	0.00347	2.09e-09	a	g	0.0077	0.0047	0.1038
rs624833	4	2881256	4:2381256-3381256	AI	341427	G	T	0.0192	0.00319	2.36e-09	t	g	0.0073	0.0045	0.1062
rs7559982	2	63622309	2:62453910-64122309	AI	341427	A	T	-0.0211	0.003	1.67e-12	a	t	0.0046	0.004	0.2553
rs2471711	4	28589079	4:28089079-29089079	AI	341427	T	C	-0.02	0.00403	1.19e-08	t	c	0.0058	0.0064	0.37
rs72853300	2	145638766	2:145138766-146138766	AI	341427	T	C	0.0237	0.00416	1.75e-08	t	c	-0.0027	0.0075	0.7237
rs11915747	3	85699040	3:85199040-86199040	AI	339643	G	C	0.0238	0.00309	1.57e-15	c	g	-0.0013	0.0049	0.7869
rs13136239	4	140908755	4:140408755-141408755	AI	341427	A	G	0.0164	0.0031	6.29e-09	a	g	0.0009	0.0046	0.8532
rs1403174	7	2032865	7:1532865-2532865	AI	341427	T	A	0.0175	0.00298	2.5e-10	a	t	-0.0003	0.0042	0.9467
rs12611472	2	225353649	2:224853649-225853649	AI	341427	C	T	0.02	0.00318	3.48e-12	NA	NA	NA	NA	NA
rs146009840	15	78906177	15:77743579-79314046	CPD	330721	T	A	0.0304	0.00358	2e-17	a	t	-0.0603	0.0046	2.585e-39
rs72740955	15	78849779	15:77743579-79314046	CPD	330721	T	C	0.0397	0.00325	2.42e-34	t	c	0.0582	0.0045	1.511e-38
rs10519203	15	78814046	15:77743579-79314046	CPD	330721	A	G	-0.0746	0.00211	3.12e-286	a	g	-0.0496	0.0042	7.683e-32
rs8040868	15	78911181	15:77743579-79314046	CPD	330721	C	T	0.0219	0.00343	1.79e-10	t	c	-0.0441	0.0041	7.337e-27
rs12438181	15	78812098	15:77743579-79314046	CPD	330721	A	G	-0.0227	0.00365	4.97e-10	a	g	-0.0389	0.0049	2.589e-15
rs3743063	15	79065171	15:77743579-79314046	CPD	330721	C	A	-0.0234	0.00347	1.53e-11	a	c	0.0303	0.0042	6.847e-13
rs28681284	15	78908565	15:77743579-79314046	CPD	330721	T	C	-0.0485	0.00301	2.1e-58	t	c	-0.0349	0.0051	1.098e-11
rs2273500	20	61986949	20:61486949-62486949	CPD	337334	C	T	0.0306	0.0029	3.49e-26	t	c	-0.0344	0.0058	3.995e-09
rs3025383	9	136502369	9:136002369-137002369	CPD	337334	C	T	-0.0261	0.00261	9.78e-24	t	c	0.0254	0.0049	1.773e-07
rs28438420	15	78836288	15:77743579-79314046	CPD	330721	T	A	0.0202	0.00284	1.25e-12	a	t	-0.0201	0.0041	7.888e-07
rs75596189	9	136468701	9:136002369-137002369	CPD	337334	T	C	0.0346	0.00373	1.84e-20	t	c	0.0295	0.0066	8.087e-06
rs4236926	8	42578059	8:42078059-44222540	CPD	337334	G	T	0.0282	0.00242	7.66e-33	t	g	-0.0206	0.0048	1.58e-05
rs56113850	19	41353107	19:40853107-41853107	CPD	330721	C	T	0.0426	0.00211	4.01e-99	t	c	-0.0178	0.0042	2.118e-05
rs1737894	20	31054702	20:30554702-31554702	CPD	337334	G	C	0.0137	0.00206	9.9e-12	c	g	-0.0165	0.0043	0.0001078
rs7125588	11	113436072	11:112936072-113936072	CPD	337334	G	A	-0.0137	0.00204	6.5e-12	a	g	0.0158	0.0042	0.0001824
rs1592485	16	52093549	16:51593549-52593549	CPD	335394	A	C	-0.0129	0.00205	1.11e-10	a	c	-0.015	0.0043	0.000454
rs2072659	1	154548521	1:154048521-155048521	CPD	335394	G	C	-0.0249	0.00381	2.51e-13	c	g	0.0259	0.0078	0.0008368
rs78408772	2	62710608	2:62210608-63210608	CPD	337334	T	C	-0.0187	0.00348	4.51e-08	t	c	-0.0239	0.0074	0.001275
rs11846838	14	104184737	14:103684737-104684737	CPD	337334	A	G	0.0122	0.00218	5.03e-09	a	g	0.0143	0.0046	0.001777
rs4144686	18	53251725	18:52751725-53751725	CPD	337334	A	G	-0.015	0.00272	1.35e-08	a	g	-0.0186	0.006	0.002032
rs2236951	3	50421081	3:49921081-50921081	CPD	337334	C	T	-0.0141	0.00252	1.59e-08	t	c	0.0145	0.0047	0.002162
rs215600	7	32333642	7:31833642-32833642	CPD	337334	A	G	-0.0188	0.0021	4.02e-21	a	g	-0.0128	0.0042	0.002558
rs790564	8	64604218	8:64104218-65104218	CPD	337334	C	A	-0.0129	0.00227	1.24e-10	a	c	0.0128	0.0044	0.003774
rs7951365	11	16377044	11:15877044-16877044	CPD	337334	C	T	0.0134	0.00218	1.53e-11	t	c	-0.0121	0.0043	0.00463
rs1024323	4	3006043	4:2506043-3506043	CPD	337334	T	C	-0.0119	0.00209	8.66e-09	t	c	-0.012	0.0044	0.006633
rs182317	15	89943601	15:89443601-90443601	CPD	330721	T	G	-0.0126	0.00214	1.31e-09	t	g	-0.012	0.0045	0.008085
rs1115019	15	57141231	15:56641231-57641231	CPD	337334	C	T	-0.015	0.00247	2.27e-09	t	c	0.0108	0.0049	0.02834
rs11940255	4	67086288	4:66586288-68391641	CPD	337334	A	G	-0.0135	0.00225	2.2e-10	a	g	-0.0095	0.0044	0.03068
rs59208569	19	4044424	19:3544424-4544424	CPD	337334	C	G	0.0177	0.00287	2.45e-10	c	g	0.013	0.0061	0.03206
rs258321	16	89756473	16:89256473-90256473	CPD	335394	G	A	0.0125	0.00207	1.53e-10	a	g	-0.009	0.0044	0.03958
rs143200968	19	41338847	19:40853107-41853107	CPD	330721	C	G	-0.0851	0.00778	6.97e-28	c	g	-0.0316	0.0154	0.03989
rs2084533	3	16872929	3:16372929-17372929	CPD	337334	T	C	0.0124	0.00214	6.53e-10	t	c	0.0084	0.0042	0.04602
rs7431710	3	48935583	3:48435583-49435583	CPD	335553	A	G	-0.0148	0.0021	1.04e-12	a	g	-0.0081	0.0041	0.04926
rs11264100	1	35591626	1:35091626-36091626	CPD	335394	G	A	-0.0198	0.00321	2.22e-09	a	g	0.0113	0.006	0.05863
rs8192726	19	41354496	19:40853107-41853107	CPD	330721	A	C	-0.04	0.00497	8.35e-16	a	c	-0.0145	0.0079	0.06572
rs113001570	11	46737412	11:46237412-47237412	CPD	337334	T	A	0.0241	0.00411	1.04e-09	a	t	-0.0151	0.0092	0.1011
rs632811	15	59155050	15:58655050-59655050	CPD	292829	G	A	-0.014	0.00229	1.67e-10	a	g	0.0068	0.0042	0.1086
rs7766641	6	26184102	6:25684102-26684102	CPD	335553	A	G	-0.0137	0.00226	2.91e-10	a	g	-0.0066	0.0047	0.1629
rs117824460	19	41371480	19:40853107-41853107	CPD	330721	G	A	-0.0972	0.00789	7.66e-35	a	g	0.0179	0.0157	0.2556
rs7281463	21	40520783	21:40020783-41020783	CPD	337334	C	A	0.0117	0.00206	3.15e-08	a	c	-0.0043	0.004	0.2841
rs4485470	18	62125063	18:61625063-62625063	CPD	337334	A	G	-0.0123	0.00204	7.05e-10	a	g	-0.0044	0.0042	0.2994
rs699165	3	136224697	3:135724697-136724697	CPD	337334	G	A	0.0129	0.00234	8.09e-09	a	g	-0.0044	0.0046	0.3429
rs12924872	16	69552215	16:69052215-70052215	CPD	335394	T	C	-0.011	0.00205	4.39e-08	t	c	-0.0035	0.0042	0.4071
rs2741351	8	27418040	8:26942127-27942127	CPD	337334	C	A	0.0179	0.00311	8.8e-09	a	c	-0.004	0.0051	0.4324
rs62447179	7	50339609	7:49839609-50839609	CPD	337334	A	G	-0.0133	0.00222	9.68e-09	a	g	-0.003	0.005	0.551
rs10454798	4	67980830	4:66586288-68391641	CPD	337334	T	G	0.0152	0.00268	1.53e-08	t	g	-0.0023	0.0046	0.6152
rs13253502	8	42442018	8:42078059-44222540	CPD	337334	A	G	-0.0136	0.00244	2.31e-08	a	g	-0.0021	0.0044	0.6288
rs73229090	8	27442127	8:26942127-27942127	CPD	337334	A	C	0.021	0.0033	1.14e-11	a	c	-0.0029	0.0071	0.6856
rs6078373	20	11863500	20:11363500-12363500	CPD	337334	A	G	0.0136	0.00203	9.4e-11	a	g	0.0016	0.004	0.6916
rs10204824	2	148372720	2:147872720-148872720	CPD	337334	G	A	-0.016	0.00217	1.35e-12	a	g	-0.0011	0.0042	0.7909
rs7599488	2	60718347	2:60218347-61218347	CPD	337334	T	C	0.0115	0.00202	8.95e-09	t	c	0.0007	0.0041	0.8542
rs34973462	1	175993820	1:175493820-176493820	CPD	335394	T	C	0.012	0.00212	5.85e-09	t	c	0.0007	0.0042	0.8629
rs10742683	11	43667625	11:43167625-44167625	CPD	337334	A	G	-0.011	0.00205	4.83e-08	a	g	0.0003	0.0042	0.9383
rs28813180	3	158083918	3:157691316-158691316	CPD	337334	A	G	-0.0129	0.00201	1.95e-10	NA	NA	NA	NA	NA
rs4886550	15	78243579	15:77743579-79314046	CPD	211153	G	A	-0.0281	0.00479	4.58e-09	NA	NA	NA	NA	NA
rs518425	15	78883813	15:78383813-79383813	SC	547219	G	A	-0.017	0.00257	1.72e-12	a	g	0.0334	0.0043	1.174e-14
rs6011779	20	61984317	20:61484317-62484317	SC	537801	T	C	-0.0255	0.00299	9.89e-24	t	c	-0.0342	0.005	5.539e-12
rs4809543	20	61986950	20:61484317-62484317	SC	537801	A	G	0.0234	0.00392	2.4e-09	a	g	0.0571	0.0089	1.343e-10
rs3025327	9	136467344	9:135967344-136967344	SC	547219	C	G	0.0398	0.00384	1.19e-35	c	g	0.0311	0.0073	2.275e-05
rs1611124	9	136509275	9:135967344-136967344	SC	547219	T	G	-0.0215	0.00368	5.26e-09	t	g	-0.0331	0.0083	6.597e-05
rs7109376	11	16372431	11:15872431-16872431	SC	547219	A	T	0.0154	0.00259	1.14e-10	a	t	0.014	0.0045	0.001714
rs112187834	2	23953454	2:23453454-24453454	SC	547219	A	T	0.0174	0.00335	2.81e-09	a	t	0.0165	0.006	0.005528
rs7778443	7	32314690	7:31814690-32814690	SC	547219	C	T	-0.0109	0.00237	1.04e-08	t	c	0.0113	0.0043	0.008178
rs6089904	20	62018289	20:61484317-62484317	SC	537801	T	A	-0.0336	0.00485	4.01e-12	a	t	0.0242	0.0108	0.02559
rs9409844	9	136461851	9:135967344-136967344	SC	547219	A	G	-0.0285	0.00457	4.37e-10	a	g	-0.0183	0.0084	0.03004
rs3866543	15	76629609	15:76129609-77129609	SC	547219	G	T	0.0116	0.00231	1.35e-08	t	g	-0.0091	0.0044	0.04012
rs145580088	19	41342842	19:40853107-41853107	SC	547219	G	A	0.0441	0.00618	9.48e-13	a	g	0.0313	0.0154	0.0419
rs12378015	9	127917257	9:127417257-128417257	SC	547219	A	G	-0.0134	0.00255	8.31e-11	a	g	-0.0072	0.0047	0.1261
rs591143	15	47647755	15:47147755-48147755	SC	540606	T	C	-0.0105	0.00235	1.14e-09	t	c	-0.0054	0.0043	0.2072
rs1565735	8	27426077	8:26926077-27926077	SC	547219	A	T	-0.0145	0.00298	1.54e-12	a	t	0.004	0.0048	0.4137
rs9607805	22	41854446	22:41354446-42354446	SC	547219	T	C	0.0153	0.00263	1.37e-11	t	c	0.0037	0.0047	0.4333
rs10821523	9	136473572	9:135967344-136967344	SC	547219	C	A	0.0126	0.00189	2.28e-11	a	c	-0.0038	0.0051	0.45
rs12203592	6	396321	6:0-896321	SC	547219	T	C	-0.0185	0.00321	1.21e-08	t	c	0.0038	0.0069	0.5825
rs60749569	8	42602668	8:42102668-43102668	SC	547219	T	A	-0.0239	0.00448	2.68e-08	a	t	0.0036	0.007	0.6006
rs7617480	3	49210732	3:48710732-50237323	SC	547219	C	A	-0.0154	0.00275	1.68e-12	a	c	-0.0018	0.0043	0.6824
rs59586387	19	41375030	19:40853107-41853107	SC	547219	G	C	0.0265	0.004	3.37e-11	c	g	0.0015	0.0078	0.8441
rs707968	6	35058117	6:34558117-35558117	SC	547219	G	A	0.0122	0.00243	2.76e-08	a	g	-0.0007	0.0049	0.8898
rs1555445	20	31175258	20:29393501-31675258	SI	1225969	T	A	0.0103	0.00174	7.75e-12	a	t	-0.0176	0.0042	3.336e-05
rs3934797	4	112467612	4:111967612-112967612	SI	1232091	A	G	-0.0128	0.00212	1.12e-10	a	g	-0.0203	0.0055	0.0002298
rs1863161	2	60139524	2:58789218-61026618	SI	1232091	A	G	0.00746	0.00125	2.34e-09	a	g	0.0148	0.0042	0.0003763
rs6890961	5	166778503	5:164596435-168114971	SI	1232091	T	C	-0.00929	0.001266	2.13e-13	t	c	-0.0138	0.0042	0.0009948
rs160631	6	52895230	6:52395230-53395230	SI	1232091	G	T	-0.00981	0.0018	1.87e-09	t	g	0.0137	0.0044	0.001774
rs6731872	2	624205	2:124205-1124205	SI	1232091	G	T	0.0182	0.00213	5.35e-21	t	g	-0.0169	0.0056	0.002547
rs1150668	6	28129789	6:26754967-30729306	SI	1227673	G	T	-0.01	0.00173	8.54e-13	t	g	0.0126	0.0045	0.004708
rs8027457	15	99204101	15:98704101-99704101	SI	1232091	C	T	0.00869	0.0016	1.88e-09	t	c	-0.0112	0.0042	0.007851
rs7505855	18	31696075	18:31196075-32196075	SI	1232091	T	C	-0.0103	0.00163	5.31e-11	t	c	-0.0106	0.0042	0.01091
rs9787523	10	106460460	10:105960460-107607903	SI	1232091	C	T	-0.00883	0.00165	1.42e-09	t	c	0.0107	0.0042	0.01128
rs1549979	3	85460131	3:82235792-86649109	SI	1227673	T	C	-0.0133	0.00165	8.8e-21	t	c	0.0106	0.0042	0.01241
rs13237637	7	3503207	7:3003207-4003207	SI	1232091	C	G	-0.0123	0.0016	1.54e-20	c	g	-0.0105	0.0043	0.01357
rs1759433	9	128073097	9:127573097-128573097	SI	1232091	A	G	0.0076	0.0016	1.69e-09	a	g	0.0103	0.0042	0.01401
rs2276825	3	52886605	3:52386605-54266212	SI	1232091	C	T	0.0112	0.00188	1.89e-10	t	c	0.0109	0.0045	0.01457
rs12739243	1	210302043	1:209802043-210802043	SI	1232091	C	T	-0.0122	0.00192	4.45e-12	t	c	0.0128	0.0052	0.01482
rs359247	2	60477052	2:58789218-61026618	SI	1232091	T	A	0.0105	0.00127	9.89e-17	a	t	-0.0104	0.0043	0.01606
rs79476395	5	166063680	5:164596435-168114971	SI	1232091	G	A	0.0162	0.00238	1.04e-11	a	g	-0.0193	0.0081	0.0175
rs1811739	14	77529375	14:77029375-78029375	SI	1230262	A	G	0.0112	0.00186	5.97e-10	a	g	0.0115	0.0049	0.01793
rs1937443	1	66469643	1:65969643-66969643	SI	1232091	G	C	0.0129	0.00162	1.79e-15	c	g	-0.0095	0.004	0.01886
rs118202	6	111658371	6:111158371-112158371	SI	1232091	T	G	-0.0196	0.00204	1.9e-29	t	g	-0.0113	0.0048	0.01898
rs11258417	10	13533053	10:13033053-14033053	SI	1232091	T	C	-0.00852	0.00163	2.71e-08	t	c	-0.0096	0.0041	0.02053
rs10945141	6	69470709	6:68970709-69970709	SI	1232091	A	G	0.00936	0.00181	3.59e-10	a	g	-0.01	0.0044	0.02444
rs10259715	7	3329967	7:3003207-4003207	SI	1165375	A	T	-0.00974	0.00168	6.42e-09	a	t	-0.0121	0.0054	0.02479
rs113230003	19	18460956	19:17960956-18960956	SI	1232091	A	G	-0.0106	0.00189	1.05e-10	a	g	0.0105	0.0048	0.02761
rs12022778	1	50603995	1:49011424-52273078	SI	1227673	C	A	0.015	0.00198	3.18e-17	a	c	-0.0107	0.0049	0.02794
rs2939756	11	41436297	11:40936297-41936297	SI	1232091	A	G	-0.00908	0.00161	7.45e-10	a	g	-0.009	0.0041	0.0296
rs3820277	1	18436657	1:17936657-18936657	SI	1232091	T	G	-0.0098	0.00162	1.57e-13	t	g	-0.0089	0.0041	0.03032
rs7929518	11	85980958	11:85480958-86480958	SI	1232091	G	A	0.0119	0.00192	2.55e-10	a	g	-0.0099	0.0046	0.03219
rs55913542	14	99693843	14:99193843-100193843	SI	1230262	T	G	0.011	0.00211	3.25e-08	t	g	0.0121	0.0057	0.0324
rs2710634	2	32808804	2:32308804-33308804	SI	1232091	C	T	-0.00942	0.00162	3.36e-12	t	c	0.0089	0.0042	0.03511
rs35375873	5	43190647	5:42690647-43690647	SI	1232091	C	G	-0.0162	0.00268	3.29e-11	c	g	-0.017	0.0081	0.03527
rs67777803	17	27323322	17:26823322-27823322	SI	1232091	T	G	-0.0136	0.00217	3.18e-13	t	g	-0.0117	0.0055	0.03537
rs2173019	5	167614971	5:164596435-168114971	SI	1232091	A	T	0.0135	0.001601	2.98e-17	a	t	0.0103	0.0049	0.03565
rs1435672	15	36399479	15:35899479-36899479	SI	1232091	C	T	0.00784	0.00161	3.82e-08	t	c	-0.0087	0.0042	0.03604
rs11057005	12	16748721	12:16248721-17248721	SI	1232091	G	A	-0.0104	0.00163	9.12e-10	a	g	0.0089	0.0043	0.03643
rs34553878	9	134334588	9:133834588-135407263	SI	1232091	A	G	0.0246707	0.00405584	1.17e-09	a	g	-0.0138	0.0066	0.03696
rs61533748	2	22582968	2:21567213-23082968	SI	1232091	C	T	0.00915	0.00166	2.82e-11	t	c	-0.0089	0.0044	0.0428
rs7192140	16	10173748	16:9673748-10673748	SI	1232091	C	T	-0.00906	0.0016	3.4e-11	t	c	0.0082	0.004	0.04288
rs748832	3	16851202	3:16351202-17351202	SI	1232091	G	A	0.00931	0.00165	6.6e-11	a	g	-0.0082	0.0041	0.04805
rs11076962	16	5811367	16:5311367-6311367	SI	1232091	C	T	0.0101	0.0018	1.2e-10	t	c	-0.0093	0.0048	0.0522
rs6050446	20	25195509	20:24695509-25695509	SI	1225969	G	A	0.0351	0.00488	8.8e-13	a	g	-0.0265	0.0137	0.05299
rs1714521	3	158284861	3:156893770-159548333	SI	1232091	C	A	-0.00978	0.00164	3.07e-10	a	c	0.0079	0.0042	0.05608
rs13906	12	49952394	12:49452394-50452394	SI	1232091	T	C	-0.0118	0.00253	1.98e-09	t	c	-0.0107	0.0056	0.05694
rs2319545	3	147719648	3:146606319-148216635	SI	1232091	A	C	0.0112	0.00173	8.3e-11	a	c	0.0097	0.0052	0.06218
rs10805858	5	88873832	5:86303812-89371745	SI	1232091	T	A	0.00874	0.001301	1.88e-11	a	t	-0.0079	0.0043	0.06489
rs10060196	5	106455988	5:106325618-107865642	SI	1232091	A	C	0.00879	0.00124	1.29e-12	a	c	0.0079	0.0043	0.0683
rs7836565	8	52569449	8:52069449-53069449	SI	1232091	T	C	-0.00923	0.00178	4.36e-08	t	c	-0.0076	0.0042	0.06856
rs4788676	16	72950468	16:71466463-73074550	SI	1232091	C	T	-0.00852	0.00146	4.92e-09	t	c	0.0095	0.0053	0.06989
rs45444697	1	155034632	1:153706358-155533918	SI	1232091	G	C	0.00955	0.00151	2.72e-10	c	g	-0.0095	0.0054	0.07514
rs71602617	4	136406155	4:135906155-136906155	SI	1174994	T	C	-0.0098	0.00195	2.1e-08	t	c	0.0085	0.0048	0.07532
rs62052916	16	72574550	16:71466463-73074550	SI	1232091	T	A	-0.0147	0.00297	1.62e-10	a	t	-0.0146	0.0083	0.07789
rs2526390	3	50192760	3:47490500-50681136	SI	1232091	T	C	0.0116	0.00171	3.62e-14	t	c	0.0077	0.0044	0.08038
rs11651955	17	16235462	17:15735462-16735462	SI	1232091	A	G	-0.00802	0.00161	3.74e-08	a	g	0.0074	0.0042	0.08041
rs11128203	3	71064431	3:70564431-71564431	SI	1232091	A	T	0.0109	0.00165	1.29e-15	a	t	0.0074	0.0042	0.08177
rs12027999	1	154206358	1:153706358-155533918	SI	1232091	C	T	-0.0143	0.00244	5.33e-10	t	c	-0.0117	0.0067	0.08217
rs12517438	5	30842054	5:30342054-31342054	SI	1232091	G	T	0.0109	0.00161	1.89e-09	t	g	-0.0068	0.0039	0.08363
rs6993429	8	92733282	8:90637052-93744504	SI	1232091	A	C	-0.00984	0.00161	9.87e-14	a	c	-0.0071	0.0042	0.09008
rs7598402	2	50735943	2:50235943-51841259	SI	1232091	G	C	-0.00709	0.00123	7.38e-09	c	g	-0.0072	0.0042	0.0902
rs7657022	4	35501032	4:35001032-36001032	SI	1232091	G	A	0.00914	0.0016	7.34e-13	a	g	-0.0067	0.0039	0.09126
rs10914684	1	33795572	1:33295572-34295572	SI	1232091	A	G	-0.00836	0.00172	6.32e-09	a	g	-0.0077	0.0046	0.0926
rs62246017	3	71483084	3:70564431-71564431	SI	1232091	A	G	-0.00791	0.00133	3.03e-09	a	g	-0.0072	0.0043	0.09458
rs1373178	18	49967811	18:49467811-51363861	SI	1232091	G	T	-0.011	0.00165	4.16e-15	t	g	0.0068	0.0041	0.09545
rs4140932	4	15458598	4:14958598-15958598	SI	1232091	A	T	-0.00727	0.00162	4.89e-08	a	t	-0.0066	0.004	0.09831
rs55900829	4	35514712	4:35001032-36001032	SI	1165375	T	A	0.0105	0.001527	5.63e-12	a	t	-0.0067	0.004	0.09851
rs619087	6	94175279	6:93675279-94675279	SI	1232091	G	A	0.00809	0.00162	3.1e-08	a	g	-0.0066	0.004	0.09992
rs8050598	16	49891964	16:49266772-50266772	SI	1232091	T	C	0.00941	0.00147	1.76e-10	t	c	-0.0081	0.0049	0.1002
rs77283305	7	132593831	7:132583234-134089846	SI	1232091	A	G	-0.00728	0.00133	3.91e-08	a	g	-0.0077	0.0047	0.101
rs281296	15	47685010	15:47185010-48185010	SI	1232091	A	G	0.0143	0.00168	1.59e-20	a	g	0.0073	0.0045	0.1021
rs3098272	13	55931424	13:55334929-56334929	SI	1232091	C	A	-0.00867	0.001547	2.08e-08	a	c	0.0088	0.0054	0.1067
rs1927901	9	120519111	9:119896391-120896391	SI	1232091	C	T	-0.00859	0.00161	3.1e-08	t	c	0.0064	0.004	0.1083
rs1030015	7	78139581	7:77271983-78271983	SI	1232091	T	G	0.00682	0.001218	2.15e-08	t	g	0.0068	0.0042	0.1105
rs1737329	6	163807748	6:163307748-164307748	SI	1232091	G	C	0.00935	0.00182	5.08e-09	c	g	-0.0079	0.005	0.1107
rs12918191	16	50945156	16:50445156-51445156	SI	1232091	G	A	-0.0108	0.00188	3.14e-11	a	g	0.0083	0.0052	0.111
rs6437769	3	107997514	3:107497514-108497514	SI	1232091	T	C	0.00841	0.00161	3.74e-08	t	c	0.0065	0.0041	0.1115
rs1385108	5	154839646	5:154339646-155339646	SI	1232091	T	C	0.0123	0.00188	3.84e-10	t	c	0.0073	0.0046	0.1133
rs1435479	4	94550450	4:93552854-94552854	SI	1232091	T	G	0.00784	0.001346	5.68e-09	t	g	0.0074	0.0047	0.1145
rs290601	8	115374642	8:114874642-115874642	SI	1232091	T	C	0.0085	0.00178	1.14e-08	t	c	0.0068	0.0043	0.115
rs16828799	3	173353739	3:172853739-173853739	SI	1232091	T	G	0.00986	0.00215	1.83e-08	t	g	0.009	0.0058	0.1195
rs4264267	13	38359676	13:37672867-38672867	SI	1232091	T	C	0.00713	0.00123	6.82e-09	t	c	0.0063	0.0041	0.1202
rs3909281	5	165096435	5:164596435-168114971	SI	1232091	G	T	0.0101	0.001228	1.62e-16	t	g	-0.0065	0.0042	0.1231
rs8083764	18	49874515	18:49467811-51363861	SI	1232091	T	G	-0.00778	0.00135	7.97e-09	t	g	-0.0069	0.0045	0.1267
rs7024924	9	8282399	9:7782399-8782399	SI	1232091	C	T	0.0108	0.00213	1.9e-08	t	c	-0.0075	0.0049	0.127
rs4752018	10	118678712	10:118178712-119178712	SI	1232091	A	C	0.0107	0.0019	4.42e-10	a	c	0.0072	0.0048	0.1285
rs12195240	6	98636905	6:97199925-99136905	SI	1232091	A	G	0.013	0.00178	1.08e-18	a	g	0.0068	0.0045	0.1292
rs4818005	21	40588819	21:40088819-41088819	SI	1174994	A	G	-0.0106	0.00164	1.09e-14	a	g	-0.0061	0.0041	0.1318
rs10042827	5	170299916	5:169799916-170799916	SI	1232091	C	T	0.00947	0.00173	9.41e-10	t	c	0.0077	0.0051	0.1319
rs2637869	1	38757237	1:38257237-39257237	SI	1232091	A	G	0.00893	0.00174	6.54e-11	a	g	0.0067	0.0044	0.1329
rs16826827	2	147825689	2:147325689-148325689	SI	1232091	C	T	-0.0128	0.00243	9.17e-09	t	c	-0.0095	0.0064	0.136
rs117657830	16	75766873	16:75266873-76266873	SI	1232091	G	A	-0.0193	0.00421	3.18e-09	a	g	0.0183	0.0126	0.1456
rs9850597	3	161761866	3:161261866-162261866	SI	1232091	A	G	-0.0103	0.00207	1.65e-08	a	g	-0.0074	0.0051	0.1507
rs13437771	7	99071478	7:98571478-99571478	SI	1232091	G	A	-0.015	0.00221	1.39e-14	a	g	0.0078	0.0054	0.1522
rs4785187	16	49766772	16:49266772-50266772	SI	1232091	A	G	0.0106	0.00194	6.55e-11	a	g	0.0071	0.005	0.1522
rs10853981	19	4965064	19:3974725-4974725	SI	1232091	A	G	0.00713	0.00131	4.88e-08	a	g	0.006	0.0042	0.1541
rs3115418	2	200936399	2:200436399-201436399	SI	1232091	C	T	-0.00876	0.0016	2.79e-08	t	c	-0.0057	0.004	0.1555
rs3850736	8	64912021	8:64412021-65412021	SI	1232091	G	C	0.0109	0.00161	6.43e-14	c	g	0.0057	0.0041	0.1679
rs7901883	10	103186838	10:102686838-105665256	SI	1232091	A	G	-0.00934	0.001467	1.98e-10	a	g	-0.0062	0.0045	0.1698
rs74664784	3	85475292	3:82235792-86649109	SI	1096594	C	T	-0.0121	0.001692	9.34e-13	t	c	-0.0069	0.0051	0.1709
rs7600835	2	172521827	2:172021827-173021827	SI	1232091	A	G	-0.00868	0.00173	1.8e-08	a	g	-0.0056	0.0042	0.1826
rs11642231	16	89608702	16:89108702-90108702	SI	1232091	A	G	-0.00864	0.00166	3.44e-09	a	g	-0.0058	0.0044	0.1854
rs55944129	4	29082156	4:27746049-29330758	SI	1232091	C	T	-0.00841	0.00138	1.06e-09	t	c	0.0064	0.0048	0.1866
rs2344976	17	30685935	17:30185935-31185935	SI	1232091	C	T	-0.0083	0.00164	7.98e-09	t	c	0.0053	0.004	0.1876
rs7333559	13	100546450	13:100046450-101712300	SI	1232091	A	G	-0.0127	0.002	5.94e-14	a	g	-0.006	0.0046	0.1951
rs12878369	14	28346502	14:27856733-29816842	SI	1230262	A	C	0.00836	0.00124	1.6e-11	a	c	0.0054	0.0042	0.1984
rs6782116	3	77176032	3:76676032-77676032	SI	1232091	T	C	-0.00713	0.00167	1.46e-08	t	c	-0.0054	0.0043	0.2025
rs12642744	4	28027176	4:27746049-29330758	SI	1174994	T	G	-0.00807	0.001454	2.82e-08	t	g	-0.0076	0.0059	0.2028
rs9826984	3	131945722	3:131445722-132445722	SI	1232091	A	G	-0.0085	0.00161	3.87e-08	a	g	0.0054	0.0042	0.2048
rs4674993	2	226332033	2:224972985-226832033	SI	1232091	G	A	-0.0133	0.002	4.85e-14	a	g	-0.0064	0.0051	0.2066
rs6932350	6	26571629	6:25671250-26671250	SI	1227673	A	T	0.00725	0.00124	5.13e-09	a	t	0.0055	0.0044	0.2077
rs1435741	15	47935843	15:47185010-48185010	SI	1232091	A	G	0.00904	0.00127	1.09e-12	a	g	0.0055	0.0043	0.2087
rs17692129	17	44793283	17:43621579-45293283	SI	1232091	T	C	0.0112	0.00185	4.57e-13	t	c	0.0061	0.0049	0.211
rs7026534	9	134907263	9:133834588-135407263	SI	1232091	G	T	-0.00793	0.00133	2.68e-09	t	g	0.0052	0.0042	0.2134
rs6568832	6	97702876	6:97199925-99136905	SI	1232091	A	G	0.00903	0.001415	1.74e-10	a	g	0.0055	0.0044	0.2154
rs3172494	3	48731487	3:47490500-50681136	SI	1227673	T	G	-0.014	0.00193	3.4e-13	t	g	-0.0077	0.0062	0.2166
rs6474609	9	10981069	9:10661799-11661799	SI	1232091	A	T	-0.00757	0.001257	1.71e-09	a	t	-0.005	0.0041	0.2177
rs6968380	7	114940159	7:114440159-115440159	SI	1232091	A	G	-0.013	0.00174	1.05e-17	a	g	0.0052	0.0043	0.2257
rs13392222	2	100672408	2:100172408-101172408	SI	1232091	C	A	-0.0121	0.0023	1.93e-10	a	c	0.0067	0.0055	0.2297
rs357304	2	164862639	2:164362639-165362639	SI	1232091	C	T	0.00933	0.00183	5.4e-09	t	c	-0.0056	0.0047	0.2301
rs12714017	2	80999398	2:80499398-81499398	SI	1174994	C	T	0.00877	0.00162	3.65e-09	t	c	-0.0049	0.0041	0.232
rs238896	11	113994505	11:113494505-114494505	SI	1232091	A	G	-0.00989	0.00162	3.65e-11	a	g	-0.0052	0.0044	0.2364
rs4310804	15	96858409	15:96358409-97358409	SI	1232091	G	C	-0.0104	0.00187	7.55e-10	c	g	0.0058	0.0049	0.2381
rs10789369	1	73824909	1:70990122-74324909	SI	1232091	G	A	-0.013	0.00165	3.39e-19	a	g	0.0049	0.0042	0.2398
rs1445649	2	155682556	2:155182556-156182556	SI	1232091	C	T	0.011	0.0016	8.48e-16	t	c	-0.0048	0.0041	0.241
rs7921378	10	63674885	10:63174885-64174885	SI	1232091	C	G	-0.0142	0.00161	6.1e-20	c	g	0.0045	0.004	0.2566
rs58400863	4	31184484	4:30684484-31684484	SI	1232091	A	G	-0.0102	0.00171	4.89e-14	a	g	0.005	0.0044	0.2584
rs1449012	3	159048333	3:156893770-159548333	SI	1232091	T	C	-0.00747	0.00124	1.77e-09	t	c	0.0047	0.0042	0.2614
rs1108130	13	100648356	13:100046450-101712300	SI	1232091	A	T	0.0116	0.00151	1.57e-14	a	t	0.0061	0.0055	0.2657
rs1799068	7	97707069	7:97207069-98207069	SI	1232091	T	G	0.00838	0.00164	2.59e-10	t	g	-0.0046	0.0042	0.268
rs56367474	13	59454139	13:58954139-59954139	SI	1232091	T	C	-0.00873	0.00175	4.2e-10	t	c	-0.0051	0.0047	0.2756
rs6730325	2	59315828	2:58789218-61026618	SI	1232091	A	G	-0.00701	0.00125	2.1e-08	a	g	-0.0045	0.0042	0.2835
rs1173461	5	157707571	5:157207571-158207571	SI	1232091	T	C	0.0083	0.00172	9.51e-10	t	c	0.0045	0.0042	0.2836
rs1004787	2	45159091	2:43750149-45659091	SI	1232091	A	G	0.0152	0.00162	1.11e-28	a	g	0.0046	0.0043	0.2846
rs8005334	14	79563654	14:79063654-80602233	SI	1230262	G	T	0.0104	0.00168	3.44e-10	t	g	-0.0052	0.0048	0.2866
rs7631379	3	181409057	3:180909057-181909057	SI	1232091	C	T	0.0117	0.00206	3.94e-11	t	c	0.0053	0.005	0.2885
rs11783093	8	27425349	8:26925349-27925349	SI	1232091	T	C	-0.0253	0.00225	2.07e-41	t	c	-0.0065	0.0062	0.2895
rs1514176	1	74991596	1:74491596-75491596	SI	1232091	A	G	-0.0107	0.00162	7.67e-14	a	g	-0.0044	0.0042	0.29
rs3810496	20	62406886	20:61488382-62488382	SI	1227798	C	T	0.00785	0.0013	1.54e-09	t	c	-0.0044	0.0042	0.29
rs2539706	2	59819545	2:58789218-61026618	SI	1232091	A	G	0.00789	0.00124	1.95e-10	a	g	0.0043	0.004	0.2912
rs4759229	12	56474480	12:55974480-56974480	SI	1232091	G	A	0.01	0.00168	6.53e-09	a	g	-0.0045	0.0043	0.2942
rs9423279	10	125680419	10:125180419-126180419	SI	1232091	G	C	-0.0102	0.00183	3.06e-12	c	g	0.0048	0.0046	0.2957
rs79631993	7	69432311	7:68468288-70496371	SI	1232091	C	A	-0.00885	0.001608	3.67e-08	a	c	-0.0044	0.0042	0.2965
rs10905461	10	8803551	10:8303551-9303551	SI	1232091	C	T	-0.0104	0.00186	2.36e-08	t	c	0.0054	0.0052	0.297
rs28717373	4	147985231	4:147297913-148297913	SI	1232091	T	C	-0.00827	0.001337	6.16e-10	t	c	0.0043	0.0042	0.2981
rs10858334	9	137989785	9:137489785-138489785	SI	1174994	G	C	0.013	0.0024	1.18e-09	c	g	-0.0071	0.0069	0.3012
rs60833441	15	74048768	15:73548768-74548768	SI	1232091	G	A	-0.00683	0.0016	2.28e-08	a	g	0.0042	0.0041	0.3016
rs1381287	14	98597552	14:98097552-99097552	SI	1230262	T	C	0.00984	0.00163	1.81e-12	t	c	0.0042	0.0041	0.3048
rs12755632	1	41776623	1:41276623-42276623	SI	1232091	G	A	-0.00798	0.00172	1.93e-08	a	g	-0.0043	0.0043	0.3078
rs10885480	10	115378364	10:114878364-115878364	SI	1232091	C	T	-0.00953	0.00178	3.83e-11	t	c	0.0048	0.0047	0.308
rs1291821	10	11133823	10:10633823-11633823	SI	1232091	G	A	0.00807	0.00161	1.39e-08	a	g	0.0044	0.0043	0.3106
rs59537158	4	28246049	4:27746049-29330758	SI	1232091	T	C	0.0127	0.00202	4.62e-13	t	c	0.0051	0.005	0.313
rs74697736	2	145412271	2:144900317-146640132	SI	1232091	A	G	0.0107	0.001357	2.43e-15	a	g	0.0046	0.0047	0.3219
rs7943721	11	73309393	11:72809393-73809393	SI	1232091	A	G	-0.0117	0.00218	3.58e-10	a	g	-0.0058	0.0059	0.3254
rs139896	22	38397797	22:37897797-38897797	SI	1232091	C	T	0.00891	0.00168	7.14e-09	t	c	-0.0045	0.0046	0.3261
rs62137126	2	44250149	2:43750149-45659091	SI	1232091	G	A	-0.0114	0.00188	1.31e-09	a	g	0.0062	0.0065	0.339
rs6058782	20	29946968	20:29393501-31675258	SI	1225969	T	C	0.0144	0.00214	1.78e-11	t	c	0.0072	0.0075	0.3411
rs42417	5	94198290	5:93698290-94698290	SI	1232091	T	C	0.0116	0.00174	8.27e-10	t	c	-0.0041	0.0043	0.3419
rs4275621	11	28652996	11:27179916-29152996	SI	1232091	G	A	-0.0103	0.00126	3.76e-16	a	g	0.004	0.0042	0.3426
rs4912332	1	58815243	1:58315243-59315243	SI	1232091	T	C	0.00845	0.0016	2.94e-08	t	c	0.0038	0.0041	0.3431
rs1561112	7	133840652	7:132583234-134089846	SI	1232091	C	T	-0.00742	0.00126	3.84e-09	t	c	-0.0038	0.0041	0.3493
rs62007780	15	78025464	15:77525464-78525464	SI	1232091	T	G	-0.00787	0.00163	7.48e-10	t	g	-0.0041	0.0043	0.3499
rs11780471	8	27344719	8:26925349-27925349	SI	1232091	A	G	-0.0204	0.00276	1.57e-13	a	g	-0.0088	0.0095	0.353
rs112725451	4	68017710	4:67517710-68517710	SI	1232091	T	C	0.014	0.00215	1.65e-14	t	c	0.0049	0.0053	0.3537
rs9936784	16	72230694	16:71466463-73074550	SI	1232091	G	T	0.00682	0.00125	4.33e-08	t	g	0.0041	0.0044	0.356
rs2734390	3	60459291	3:59957882-60957882	SI	1232091	G	A	0.00774	0.00167	2.09e-08	a	g	0.0038	0.0041	0.3589
rs2196356	3	70890288	3:70564431-71564431	SI	1232091	C	G	-0.00923	0.00138	2.45e-11	c	g	-0.0041	0.0045	0.3645
rs10969352	9	29747488	9:29247488-30247488	SI	1232091	A	T	0.00722	0.0016	1.82e-08	a	t	-0.0038	0.0042	0.3656
rs72789626	5	106825618	5:106325618-107865642	SI	1232091	A	T	-0.0157	0.00229	5.13e-12	a	t	-0.0059	0.0065	0.3662
rs61884449	11	64485193	11:63633552-64633552	SI	1232091	T	C	0.00962	0.001722	2.32e-08	t	c	-0.0051	0.0056	0.3665
rs1935571	1	96414335	1:95914335-96914335	SI	1232091	G	T	-0.0104	0.0016	6.99e-10	t	g	0.0036	0.004	0.3668
rs1518393	2	58171220	2:57671220-58671220	SI	1232091	C	A	0.00988	0.00168	1.3e-10	a	c	-0.0039	0.0044	0.3694
rs9627272	22	46442288	22:45942288-46942288	SI	1232091	C	G	-0.0103	0.00175	2.42e-09	c	g	0.0041	0.0046	0.3758
rs13319205	3	47800216	3:47490500-50681136	SI	1232091	A	T	0.00804	0.00136	3.77e-09	a	t	0.0044	0.005	0.3773
rs1722666	2	161816880	2:161601261-163302993	SI	1232091	T	C	0.00771	0.001378	2.17e-08	t	c	0.004	0.0045	0.3815
rs644740	11	65561468	11:65061468-66061468	SI	1232091	T	C	-0.00839	0.00161	3.67e-08	t	c	0.0035	0.0041	0.3924
rs4674916	2	225365635	2:224972985-226832033	SI	1232091	A	C	-0.00861	0.0013	3.06e-11	a	c	-0.0038	0.0045	0.3962
rs359431	5	173288534	5:172788534-173788534	SI	1232091	T	C	-0.00762	0.0016	3.16e-08	t	c	-0.0035	0.0042	0.3979
rs2796793	10	36634124	10:36134124-37134124	SI	1232091	A	G	0.0082	0.00161	1.55e-08	a	g	0.0033	0.0039	0.3996
rs17229285	2	199523122	2:199023122-200023122	SI	1232091	T	C	-0.0103	0.0016	1.27e-09	t	c	0.0035	0.0042	0.4003
rs75674569	13	96823724	13:96323724-97323724	SI	1232091	A	G	-0.0125	0.00268	2.58e-09	a	g	0.0058	0.0069	0.4021
rs1901477	2	104126983	2:102926177-105131814	SI	1174994	G	A	0.0164	0.0016	2.07e-31	a	g	0.0039	0.0047	0.4067
rs329124	5	133865452	5:133365452-134365452	SI	1232091	G	A	-0.00865	0.00162	1.96e-10	a	g	0.0034	0.0041	0.4082
rs9302604	16	69576894	16:69076894-70607394	SI	1232091	G	A	0.0109	0.00163	3.29e-13	a	g	0.0035	0.0042	0.4105
rs1139897	16	720986	16:220986-1220986	SI	1232091	A	G	-0.0123	0.00188	1.77e-15	a	g	-0.0044	0.0053	0.4118
rs7072776	10	22032942	10:21532942-22532942	SI	1232091	G	A	-0.0138	0.00179	5.66e-15	a	g	-0.0035	0.0043	0.4126
rs301807	1	8484823	1:7291461-8984823	SI	1232091	G	A	0.0112	0.00163	2.5e-12	a	g	-0.0034	0.0042	0.4164
rs11766326	7	111100585	7:110600585-111600585	SI	1174994	C	T	-0.00821	0.00161	1.79e-11	t	c	0.0033	0.0041	0.426
rs76841737	7	91281409	7:90781409-91781409	SI	1232091	G	C	-0.0118	0.00261	3.26e-08	c	g	0.0048	0.0061	0.4262
rs1733760	10	56698174	10:56198174-57198174	SI	1232091	C	T	0.00821	0.00161	6.7e-09	t	c	-0.0033	0.0042	0.4266
rs13066050	3	81325861	3:80825861-81825861	SI	1232091	T	C	0.00947	0.00195	1.93e-09	t	c	0.0041	0.0051	0.4279
rs586699	11	92289734	11:91789734-92789734	SI	1232091	A	G	-0.0078	0.0016	7.29e-09	a	g	-0.0036	0.0046	0.4315
rs10279261	7	133589846	7:132583234-134089846	SI	1232091	A	G	-0.0114	0.00169	6.05e-13	a	g	-0.0034	0.0044	0.4336
rs10966092	9	23831658	9:23331658-24331658	SI	1232091	C	T	-0.0104	0.00181	1.12e-12	t	c	-0.0036	0.0046	0.4344
rs4326350	8	10763655	8:8208714-11263655	SI	1227673	G	C	-0.00894	0.00162	5.16e-12	c	g	0.0031	0.004	0.4365
rs9987376	8	93190014	8:90637052-93744504	SI	1232091	G	T	-0.00982	0.001237	2.01e-15	t	g	0.0032	0.0041	0.438
rs1116690	4	143510148	4:143010148-144010148	SI	1232091	G	A	0.00963	0.00186	2.16e-08	a	g	-0.0031	0.0041	0.4494
rs9538162	13	59265043	13:58954139-59954139	SI	1232091	C	T	0.0085	0.001263	1.76e-11	t	c	0.0032	0.0043	0.4535
rs7134009	12	75263193	12:74774793-75774793	SI	1174994	C	T	-0.00904	0.00178	4.3e-08	t	c	0.0036	0.0049	0.4541
rs7696257	4	137474783	4:136974783-137974783	SI	1232091	A	G	0.00737	0.00168	6.78e-09	a	g	0.0031	0.0042	0.4542
rs62098013	18	50863861	18:49467811-51363861	SI	1232091	A	G	0.0087	0.0013	2.24e-11	a	g	0.0035	0.0047	0.4552
rs13110073	4	147797913	4:147297913-148297913	SI	1232091	C	T	-0.0132	0.00164	3.24e-21	t	c	-0.0029	0.0039	0.4634
rs17616642	2	59022210	2:58789218-61026618	SI	1232091	G	A	-0.00797	0.00142	2.1e-08	a	g	0.0036	0.005	0.4789
rs75919030	17	50193197	17:49693197-50693197	SI	1232091	C	T	-0.0114	0.0018	3.35e-13	t	c	0.0038	0.0054	0.4789
rs1944689	11	121634334	11:121030888-122030888	SI	1232091	T	G	0.00859	0.00151	1.27e-08	t	g	-0.0034	0.0048	0.4816
rs3740977	11	46393574	11:45893574-46893574	SI	1232091	C	T	0.0103	0.00216	1.17e-08	t	c	-0.0038	0.0053	0.4818
rs34940743	14	80102233	14:79063654-80602233	SI	1230262	G	A	0.00773	0.0013	2.8e-09	a	g	-0.0034	0.0049	0.4856
rs7585579	2	60024857	2:58789218-61026618	SI	1174994	G	C	0.00998	0.00163	5.48e-15	c	g	-0.0031	0.0046	0.4906
rs7809303	7	69484366	7:68468288-70496371	SI	1232091	A	G	-0.0115	0.0017	3.48e-15	a	g	0.0029	0.0042	0.4911
rs10490159	2	51341259	2:50235943-51841259	SI	1232091	T	C	0.0119	0.00164	3.86e-11	t	c	0.0028	0.0041	0.4967
rs72780746	5	103929588	5:103429588-104429588	SI	1232091	C	T	-0.014	0.00211	2.05e-14	t	c	0.0035	0.0052	0.4982
rs221988	3	64234307	3:63734307-64734307	SI	1232091	C	A	-0.00787	0.00172	1.43e-08	a	c	0.0028	0.0042	0.499
rs114976176	2	264621	2:124205-1124205	SI	1232091	C	A	-0.00746	0.00128	6.04e-09	a	c	0.0029	0.0044	0.5025
rs11956866	5	161018271	5:160518271-161518271	SI	1232091	G	T	-0.00813	0.00161	7.82e-09	t	g	0.0027	0.0041	0.5027
rs910912	20	54462393	20:53962393-54962393	SI	1227798	C	T	-0.0112	0.00183	7.82e-09	t	c	-0.003	0.0045	0.503
rs4543050	3	74954560	3:74454560-75454560	SI	1232091	T	A	0.0138	0.0021	1.45e-11	a	t	-0.0045	0.0068	0.5031
rs13007361	2	166250244	2:165750244-166750244	SI	1232091	A	G	0.0107	0.00201	2.29e-08	a	g	0.0035	0.0052	0.5075
rs4476253	18	25253297	18:24753297-25753297	SI	1232091	A	G	-0.0105	0.00188	5.78e-10	a	g	-0.0032	0.0048	0.5075
rs9540731	13	66949370	13:66449370-67449370	SI	1232091	T	C	-0.0094	0.0016	3.42e-12	t	c	0.0027	0.0041	0.5086
rs11889814	2	104432494	2:102926177-105131814	SI	1232091	C	A	-0.0101	0.00184	3.44e-08	a	c	-0.0036	0.0055	0.5093
rs2952251	8	10143164	8:8208714-11263655	SI	1170576	G	A	0.00816	0.00149	4.24e-08	a	g	0.0035	0.0053	0.5111
rs4822102	22	42698430	22:42198430-43198430	SI	1232091	T	C	-0.0083	0.00163	2.78e-10	t	c	-0.0029	0.0045	0.5116
rs3764351	17	37824339	17:37324339-38324339	SI	1232091	A	G	-0.00842	0.0017	3.89e-08	a	g	-0.0028	0.0043	0.5162
rs77215829	12	112618346	12:111404371-113118346	SI	1227673	C	A	-0.013	0.00243	2.02e-10	a	c	0.0045	0.0072	0.5282
rs4886207	13	60705792	13:60205792-61205792	SI	1232091	C	T	-0.00872	0.00166	8.78e-10	t	c	0.0025	0.004	0.5297
rs1050847	16	87443734	16:86943734-87943734	SI	1232091	T	C	-0.0092	0.00165	7.37e-09	t	c	-0.0027	0.0042	0.531
rs9922607	16	17570220	16:17070220-18070220	SI	1232091	T	C	-0.0122	0.00207	3.42e-12	t	c	-0.0034	0.0054	0.531
rs6756212	2	146140132	2:144900317-146640132	SI	1232091	T	C	-0.0188	0.0016	3.49e-40	t	c	-0.0026	0.0042	0.5357
rs2279829	3	147106319	3:146606319-148216635	SI	1232091	T	C	-0.0087	0.00194	2.05e-08	t	c	-0.0029	0.0048	0.5419
rs71367544	18	77574374	18:77074374-78074374	SI	1232091	T	C	0.0104	0.00198	8.54e-11	t	c	-0.003	0.005	0.5423
rs10233018	7	117523709	7:117023709-118023709	SI	1232091	G	A	0.0149	0.00161	4.77e-22	a	g	0.0022	0.0036	0.5454
rs2306866	3	53766212	3:52386605-54266212	SI	1232091	T	A	-0.00801	0.001257	1.89e-10	a	t	0.0024	0.0041	0.5511
rs3843905	5	165427280	5:164596435-168114971	SI	1232091	T	C	-0.00726	0.001245	5.41e-09	t	c	0.0025	0.0041	0.5529
rs9545155	13	80191873	13:79691873-81681452	SI	1232091	C	T	-0.00889	0.0016	3.04e-10	t	c	0.0024	0.0041	0.5575
rs34970111	10	106078937	10:105960460-107607903	SI	1232091	T	C	-0.00718	0.001262	1.28e-08	t	c	-0.0025	0.0042	0.5596
rs6874731	5	80263865	5:78808315-80763865	SI	1232091	G	T	0.00899	0.00161	1.83e-09	t	g	-0.0024	0.0042	0.5645
rs7920501	10	10043159	10:9543159-10543159	SI	1232091	A	T	-0.00911	0.0016	1.25e-09	a	t	0.0023	0.004	0.571
rs72898831	18	42658643	18:42158643-43158643	SI	1232091	G	A	-0.0151	0.00224	4.14e-12	a	g	0.0034	0.0061	0.5743
rs12563365	1	236872829	1:236372829-238352083	SI	1232091	A	G	0.00927	0.00162	1.05e-10	a	g	0.0023	0.0042	0.5778
rs2938134	17	50243397	17:49693197-50693197	SI	1174994	A	C	-0.00858	0.00136	3.14e-10	a	c	-0.003	0.0054	0.5797
rs57153235	3	85902536	3:82235792-86649109	SI	1227673	G	T	-0.00949	0.001342	1.56e-12	t	g	-0.0024	0.0044	0.5819
rs56902655	15	63898709	15:63398709-64398709	SI	1232091	G	T	-0.0113	0.00235	4.09e-09	t	g	0.0032	0.0058	0.5823
rs17197663	13	38172867	13:37672867-38672867	SI	1232091	A	G	-0.0117	0.00245	2.06e-08	a	g	-0.0036	0.0067	0.594
rs76460663	11	111979741	11:111492273-113412811	SI	1232091	G	C	-0.0226	0.003426	4.15e-11	c	g	0.0061	0.0115	0.5959
rs11611651	12	133380790	12:132880790-133880790	SI	1232091	A	G	0.0141	0.0028	2.05e-09	a	g	-0.0041	0.008	0.6073
rs35656245	1	190957480	1:190457480-191457480	SI	1232091	A	G	0.00925	0.00179	2.23e-08	a	g	-0.0023	0.0045	0.6075
rs147052174	1	179783167	1:179283167-180283167	SI	1232091	T	G	0.0368	0.00631	2.3e-10	t	g	-0.0087	0.0179	0.6253
rs117734003	19	51129745	19:50629745-51629745	SI	1232091	C	G	0.015	0.00338	2.57e-09	c	g	0.0041	0.0084	0.6259
rs73008357	6	156431856	6:155931856-156931856	SI	1174994	C	A	-0.0121	0.00244	2.44e-08	a	c	0.004	0.0082	0.6267
rs62106258	2	417167	2:124205-1124205	SI	1232091	C	T	-0.0242	0.003195	3.33e-14	t	c	0.0061	0.0126	0.6283
rs10935779	3	149543102	3:149043102-150043102	SI	1232091	T	C	-0.00777	0.00162	2.95e-08	t	c	-0.0021	0.0043	0.6312
rs62340589	4	176875795	4:176375795-177375795	SI	1232091	C	G	0.0102	0.00198	4.31e-08	c	g	0.0025	0.0054	0.6355
rs12740789	1	72752073	1:70990122-74324909	SI	1232091	A	G	-0.0137	0.001597	1.18e-17	a	g	-0.0026	0.0055	0.6396
rs11587399	1	50861071	1:49011424-52273078	SI	1227673	T	A	-0.00858	0.00148	7.25e-09	a	t	0.0023	0.0051	0.6453
rs876793	1	237852083	1:236372829-238352083	SI	1174994	C	T	-0.00861	0.001315	5.69e-11	t	c	0.0025	0.0054	0.6479
rs6986430	8	93048104	8:90637052-93744504	SI	1232091	C	T	-0.0117	0.00147	1.99e-15	t	c	0.0021	0.0047	0.6491
rs12053870	3	118302515	3:117322149-118825714	SI	1232091	G	T	0.00754	0.00123	1.02e-09	t	g	0.0021	0.0047	0.6554
rs62180324	2	63416606	2:62408877-63916606	SI	1232091	A	G	-0.0103	0.00193	3.91e-10	a	g	-0.0023	0.0053	0.6557
rs1109480	12	121083279	12:120583279-121583279	SI	1232091	A	G	-0.0101	0.00167	1.84e-10	a	g	0.0018	0.0039	0.6559
rs2925128	14	98362355	14:98097552-99097552	SI	1173165	T	C	0.00805	0.00128	3.67e-10	t	c	0.0018	0.0041	0.6665
rs61886926	11	64133552	11:63633552-64633552	SI	1232091	T	C	-0.00987	0.00163	7.3e-12	t	c	-0.0019	0.0045	0.6803
rs11678980	2	162101261	2:161601261-163302993	SI	1232091	A	G	0.00893	0.001295	5.19e-12	a	g	0.0018	0.0044	0.6827
rs12474587	2	162802993	2:161601261-163302993	SI	1232091	T	G	0.0129	0.00162	4.83e-21	t	g	0.0017	0.0042	0.6828
rs62618693	11	32956492	11:32456492-33456492	SI	1232091	T	C	-0.0204	0.00415	2.09e-08	t	c	0.0049	0.012	0.6836
rs2901785	1	174104743	1:173604743-175385243	SI	1232091	A	G	-0.00816	0.00161	1.47e-11	a	g	-0.0016	0.0041	0.6869
rs76608582	19	4474725	19:3974725-4974725	SI	1232091	A	C	-0.027	0.00437	4.88e-09	a	c	-0.0045	0.0112	0.6902
rs79180767	6	67540984	6:67021222-68021222	SI	1232091	T	C	0.0109	0.001585	7e-12	t	c	-0.0021	0.0053	0.6913
rs10446419	3	25725501	3:25225501-26225501	SI	1232091	G	A	-0.011	0.00208	5.05e-10	a	g	0.0021	0.0054	0.6921
rs1772572	13	81191176	13:79691873-81681452	SI	1232091	A	C	-0.00807	0.001301	5.62e-10	a	c	-0.0016	0.0042	0.6955
rs3218116	6	41901763	6:41401763-42401763	SI	1232091	T	C	-0.0105	0.00182	1.05e-11	t	c	-0.002	0.0051	0.6979
rs2063976	8	91096366	8:90637052-93744504	SI	1232091	T	C	-0.00968	0.001294	7.45e-14	t	c	0.0017	0.0044	0.7002
rs2289791	15	67476952	15:66976952-67976952	SI	1232091	T	G	-0.00884	0.00189	2.01e-09	t	g	-0.0019	0.005	0.7025
rs11692435	2	98275354	2:97775354-98775354	SI	1227673	G	A	0.0250526	0.00458161	4.47e-08	a	g	-0.0028	0.0075	0.7089
rs2959084	11	46078656	11:45893574-46893574	SI	1232091	A	G	0.00817	0.00134	9.82e-10	a	g	-0.0015	0.0041	0.7106
rs11713899	3	2365026	3:1865026-2865026	SI	1232091	C	A	0.0108	0.00215	3.15e-08	a	c	0.0021	0.0058	0.7125
rs3800227	6	108994161	6:108494161-109494161	SI	1232091	G	A	0.0104	0.00184	3.64e-09	a	g	0.0017	0.0046	0.7148
rs1106363	11	131966264	11:131598205-132598205	SI	1232091	T	C	0.00833	0.00129	9.2e-11	t	c	-0.0016	0.0044	0.7178
rs7969559	12	69655167	12:69155167-70155167	SI	1232091	G	A	-0.0097	0.00178	1.53e-09	a	g	-0.0016	0.0044	0.7179
rs73831818	3	55988394	3:55488394-56488394	SI	1232091	G	A	0.0172	0.00337	5.46e-09	a	g	0.0027	0.0076	0.72
rs6073075	20	42015801	20:41515801-42515801	SI	1225969	A	T	-0.0108	0.00215	2.44e-08	a	t	-0.0019	0.0054	0.7219
rs3847244	9	3025368	9:2525368-3525368	SI	1232091	T	C	0.01	0.00165	2.6e-13	t	c	-0.0015	0.0042	0.7228
rs1022376	2	22067213	2:21567213-23082968	SI	1174994	C	T	-0.0071	0.001258	1.66e-08	t	c	0.0014	0.004	0.7262
rs1381775	11	42442826	11:41942826-42942826	SI	1232091	C	T	-0.00754	0.00177	2.79e-08	t	c	0.0016	0.0045	0.7293
rs7867822	9	20676454	9:20176454-21176454	SI	1232091	G	A	-0.00839	0.0017	2.76e-08	a	g	-0.0017	0.0049	0.7341
rs1059490	6	26171250	6:25671250-26671250	SI	1227673	C	T	-0.0102	0.0017	2.16e-12	t	c	-0.0014	0.0042	0.7351
rs71592686	5	60121271	5:59621271-60621271	SI	1232091	C	T	0.0121	0.00179	3.85e-13	t	c	0.0016	0.0046	0.7355
rs4727189	7	88442568	7:87942568-88942568	SI	1232091	C	T	0.00772	0.00168	3e-08	t	c	-0.0015	0.0044	0.7372
rs10873871	1	76689019	1:76189019-77189019	SI	1232091	G	A	0.0098	0.00199	2.82e-08	a	g	-0.0017	0.0053	0.7464
rs111842178	10	104852121	10:102686838-105665256	SI	1101012	G	A	0.0129	0.001841	2.24e-12	a	g	0.0017	0.0054	0.7467
rs78239456	11	112984491	11:111492273-113412811	SI	1158109	T	A	-0.0108	0.00158	9.37e-12	a	t	-0.0016	0.0049	0.7497
rs1389171	4	28822284	4:27746049-29330758	SI	1232091	A	T	-0.00843	0.001437	4.45e-09	a	t	0.0017	0.0055	0.7521
rs11594623	10	103960351	10:102686838-105665256	SI	1232091	C	T	0.0132	0.00144	7.45e-20	t	c	-0.0018	0.0056	0.7551
rs4877285	9	81354129	9:80944104-81944104	SI	1232091	A	G	-0.00881	0.00131	2.1e-11	a	g	-0.0012	0.004	0.7586
rs72938304	18	53661743	18:53161743-54161743	SI	1232091	A	G	-0.0131	0.0026	1.36e-11	a	g	0.0022	0.0072	0.7622
rs4837631	9	122061948	9:121561948-122561948	SI	1232091	T	C	-0.00878	0.0016	2.03e-09	t	c	-0.0012	0.004	0.7706
rs9323328	14	58653514	14:58153514-59153514	SI	1230262	G	A	-0.00818	0.00162	2.55e-08	a	g	0.0012	0.0042	0.7717
rs1008078	1	91189731	1:90689731-91689731	SI	1232091	T	C	0.0119	0.00164	1.63e-18	t	c	0.0012	0.0043	0.7736
rs34399632	2	137571174	2:137071174-138807575	SI	1232091	G	A	0.0101	0.00185	1.46e-10	a	g	-0.0014	0.0049	0.777
rs4044321	5	166989513	5:164596435-168114971	SI	1232091	G	A	-0.0139	0.00168	1.75e-17	a	g	-0.0011	0.0041	0.78
rs1160685	4	94052854	4:93552854-94552854	SI	1232091	G	C	0.00992	0.00162	2.31e-09	c	g	0.0011	0.0041	0.7808
rs61959481	13	55834929	13:55334929-56334929	SI	1232091	A	G	-0.0113	0.00203	7.95e-11	a	g	0.0018	0.0066	0.7836
rs1632941	6	29796685	6:26754967-30729306	SI	1227673	C	T	-0.00767	0.001242	6.67e-10	t	c	0.0012	0.0043	0.7848
rs3811038	2	113240183	2:112740183-113740183	SI	1232091	C	T	0.0102	0.00179	1.58e-11	t	c	-0.0012	0.0045	0.7851
rs8103660	19	18566395	19:17960956-18960956	SI	1232091	C	T	0.00764	0.00129	3.03e-09	t	c	0.0012	0.0043	0.7857
rs2028269	5	79308315	5:78808315-80763865	SI	1232091	A	G	0.00773	0.00124	5.19e-10	a	g	-0.001	0.0039	0.7881
rs12130857	1	7791461	1:7291461-8984823	SI	1232091	A	G	-0.00867	0.001309	3.65e-11	a	g	-0.0012	0.0045	0.7924
rs9941217	16	18050926	16:17070220-18070220	SI	1232091	G	C	-0.00892	0.00128	3.5e-12	c	g	0.0011	0.0042	0.795
rs986714	5	50821338	5:50321338-51321338	SI	1232091	T	A	-0.0077	0.00161	4.13e-10	a	t	-0.001	0.004	0.7969
rs75210106	2	113246436	2:112740183-113740183	SI	1232091	T	C	-0.00918	0.00164	2.33e-08	t	c	0.0014	0.0053	0.7975
rs6948707	7	1870794	7:1370794-2370794	SI	1232091	G	T	0.0129	0.00163	4.24e-21	t	g	-0.0011	0.0041	0.798
rs6750107	2	80748807	2:80499398-81499398	SI	1232091	A	G	0.00705	0.00127	2.6e-08	a	g	0.001	0.004	0.7992
rs17165769	5	107365642	5:106325618-107865642	SI	1232091	G	A	0.00762	0.001246	9.56e-10	a	g	-0.0011	0.0045	0.8011
rs11162019	1	87913176	1:87413176-88413176	SI	1232091	T	C	-0.00932	0.00166	5.06e-09	t	c	-0.001	0.0039	0.8016
rs62193862	2	202843875	2:202343875-203343875	SI	1232091	A	G	0.0149	0.00279	1.99e-08	a	g	0.0017	0.0069	0.8091
rs7743165	6	67521222	6:67021222-68021222	SI	1232091	G	T	0.0102	0.0016	4.15e-14	t	g	-0.001	0.004	0.8113
rs540860	11	121530888	11:121030888-122030888	SI	1232091	G	A	0.0101	0.00161	5.75e-12	a	g	0.0009	0.004	0.8148
rs11078713	17	7795972	17:7303118-8303118	SI	1232091	G	A	-0.00714	0.00126	1.59e-08	a	g	-0.0011	0.0049	0.8215
rs1022528	1	71490122	1:70990122-74324909	SI	1232091	A	G	0.00837	0.00129	8.48e-11	a	g	0.0009	0.0042	0.8233
rs2010921	11	132098205	11:131598205-132598205	SI	1232091	A	G	0.00897	0.00174	2.47e-10	a	g	-0.001	0.0047	0.8281
rs12633090	3	83241365	3:82235792-86649109	SI	1232091	C	G	-0.0111	0.0016	3.16e-12	c	g	0.0012	0.0054	0.8283
rs56208390	2	83247997	2:82747997-83747997	SI	1232091	G	A	0.011	0.00242	2.68e-08	a	g	0.0013	0.006	0.8298
rs2378662	9	86707289	9:86207289-87207289	SI	1232091	A	G	0.00879	0.00162	2.67e-09	a	g	-0.0009	0.0043	0.8301
rs9288999	3	114147927	3:113647927-114647927	SI	1232091	A	G	0.0105	0.00183	1.5e-09	a	g	-0.0009	0.0044	0.8313
rs1930371	9	81444104	9:80944104-81944104	SI	1232091	T	C	-0.0094	0.00189	7.09e-09	t	c	0.001	0.0046	0.8335
rs1187820	3	173072584	3:172853739-173853739	SI	1232091	T	C	-0.00706	0.00127	2.69e-08	t	c	0.0009	0.0043	0.8336
rs13261666	8	59814666	8:59314666-60314666	SI	1232091	T	G	-0.0117	0.0016	4.36e-15	t	g	0.0009	0.0042	0.8378
rs12244388	10	104640052	10:102686838-105665256	SI	1232091	A	G	0.0137	0.00169	4.31e-22	a	g	-0.001	0.0048	0.8415
rs7640107	3	59966156	3:59957882-60957882	SI	1232091	T	C	-0.00679	0.00123	3.46e-08	t	c	-0.0008	0.0043	0.8472
rs72790288	2	29513404	2:29013404-30013404	SI	1232091	A	G	-0.0225	0.00483	3.28e-09	a	g	0.0026	0.0134	0.8486
rs11191269	10	104120522	10:102686838-105665256	SI	1232091	G	C	0.00855	0.00156	4.61e-08	c	g	-0.001	0.0054	0.8554
rs12530388	6	101329173	6:99847745-101829173	SI	1232091	C	A	-0.0104	0.0016	5.83e-13	a	c	0.0007	0.0041	0.8557
rs1413119	13	59339281	13:58954139-59954139	SI	1232091	T	C	-0.00734	0.001254	4.77e-09	t	c	-0.0008	0.0043	0.8572
rs11791671	9	3398679	9:2525368-3525368	SI	1232091	T	C	0.0134	0.00244	4.24e-08	t	c	-0.0016	0.0092	0.8589
rs951740	1	44011737	1:43511737-44511737	SI	1232091	A	G	0.0163	0.00166	3.82e-29	a	g	-0.0008	0.0043	0.8596
rs1910236	3	59434420	3:58934420-59934420	SI	1232091	A	G	0.0083	0.00163	9.91e-09	a	g	-0.0007	0.0044	0.8689
rs67050670	18	39297254	18:38797254-39797254	SI	1232091	G	A	-0.0107	0.00193	2.34e-11	a	g	0.0008	0.0046	0.8709
rs10272990	7	1703675	7:1370794-2370794	SI	1232091	C	T	-0.0102	0.00132	1.27e-14	t	c	-0.0007	0.0044	0.8764
rs61537885	16	75620118	16:75266873-76266873	SI	1158109	C	T	-0.0199	0.00344	8.06e-09	t	c	-0.0014	0.0091	0.8771
rs1713676	11	113660576	11:113494505-114494505	SI	1232091	G	A	-0.00802	0.00122	5.38e-11	a	g	0.0006	0.0043	0.8819
rs1889571	1	32195819	1:31695819-32695819	SI	1232091	G	T	0.0132	0.00236	4.19e-09	t	g	-0.001	0.0065	0.8829
rs2155646	11	112912811	11:111492273-113412811	SI	1232091	C	T	0.021	0.00163	9.44e-48	t	c	-0.0006	0.0042	0.8829
rs28441558	17	7803118	17:7303118-8303118	SI	1232091	C	T	-0.0175	0.00332	1.24e-10	t	c	-0.0013	0.0094	0.8868
rs11192347	10	106929313	10:105960460-107607903	SI	1174994	A	G	-0.0129	0.002084	6.15e-10	a	g	0.0011	0.0075	0.888
rs10953957	7	121954709	7:121454709-122454709	SI	1232091	A	G	0.00907	0.00167	3.66e-08	a	g	-0.0005	0.004	0.8952
rs13109980	4	140886963	4:140386963-141386963	SI	1232091	A	G	-0.012	0.0017	3.37e-16	a	g	0.0006	0.0045	0.8988
rs7802996	7	77771983	7:77271983-78271983	SI	1232091	T	C	-0.0123	0.00211	1.06e-09	t	c	0.0009	0.0069	0.8998
rs6936160	6	100347745	6:99847745-101829173	SI	1232091	T	C	0.00963	0.00133	4.2e-13	t	c	0.0005	0.0043	0.9073
rs8096225	18	36921851	18:36421851-37421851	SI	1232091	C	A	0.0084	0.00175	2.63e-08	a	c	0.0005	0.0044	0.9101
rs1834306	11	122023187	11:121030888-122030888	SI	1232091	G	A	-0.00711	0.00127	1.96e-08	a	g	-0.0005	0.0042	0.9124
rs2587507	17	77790135	17:77290135-78290135	SI	1232091	C	T	-0.00799	0.00159	8.69e-09	t	c	-0.0005	0.0049	0.9176
rs55786907	13	59871584	13:58954139-59954139	SI	1232091	G	A	0.00931	0.001654	1.84e-08	a	g	-0.0005	0.0054	0.9185
rs925524	1	46496709	1:45996709-46996709	SI	1232091	G	A	0.00814	0.00176	2.94e-08	a	g	0.0004	0.0044	0.9197
rs7188873	16	24727064	16:24227064-25851633	SI	1232091	G	A	0.00972	0.001253	8.46e-15	a	g	-0.0004	0.0042	0.9261
rs1126757	19	55879872	19:55379872-56379872	SI	1232091	T	C	0.0077	0.00161	2.92e-08	t	c	-0.0004	0.0048	0.927
rs963354	3	157393770	3:156893770-159548333	SI	1232091	A	C	0.00733	0.001337	4.21e-08	a	c	-0.0004	0.0047	0.9297
rs2359180	18	41314171	18:40814171-41814171	SI	1232091	G	A	-0.00715	0.00206	4.98e-08	a	g	-0.0004	0.0043	0.9307
rs11768481	7	96629103	7:96129103-97129103	SI	1232091	A	C	-0.0111	0.00176	5.23e-12	a	c	-0.0004	0.0048	0.9368
rs34342129	18	5872472	18:5372472-6372472	SI	1232091	C	T	-0.00727	0.00159	2.13e-08	t	c	0.0003	0.004	0.9382
rs6265	11	27679916	11:27179916-29152996	SI	1232091	T	C	-0.0165	0.00204	2.81e-19	t	c	0.0004	0.0059	0.9452
rs9841807	3	175718927	3:175218927-176218927	SI	1232091	T	C	0.00919	0.00179	1.35e-08	t	c	0.0003	0.0043	0.9507
rs80054503	1	72900406	1:70990122-74324909	SI	1174994	C	T	-0.0128	0.002162	3.1e-09	t	c	0.0004	0.0068	0.9537
rs6438436	3	117822149	3:117322149-118825714	SI	1232091	T	C	0.0151	0.00209	5.33e-14	t	c	0.0002	0.0049	0.9607
rs9331343	6	157738258	6:157238258-158238258	SI	1232091	C	T	-0.00875	0.00173	3.9e-08	t	c	0.0002	0.0054	0.9645
rs1931431	9	11161799	9:10661799-11661799	SI	1232091	C	G	0.00884	0.0016	8.56e-13	c	g	-0.0002	0.0042	0.9657
rs12855717	13	101252635	13:100046450-101712300	SI	1232091	T	C	0.00753	0.00124	1.22e-09	t	c	0.0002	0.004	0.9673
rs4790874	17	1995177	17:1495177-2495177	SI	1232091	T	C	0.01	0.00163	8.43e-12	t	c	0.0002	0.0043	0.9685
rs28408682	10	104403310	10:102686838-105665256	SI	1232091	G	A	0.00805	0.001255	1.41e-10	a	g	0.0001	0.0042	0.9734
rs6497840	16	25351633	16:24227064-25851633	SI	1174994	A	G	0.0103	0.00178	2.01e-15	a	g	-0.0001	0.0047	0.9749
rs6750529	2	182027603	2:181527603-182527603	SI	1232091	T	C	0.0114	0.00184	9.26e-12	t	c	-0.0001	0.0046	0.9793
rs11872397	18	72535282	18:72035282-73035282	SI	1232091	A	G	-0.0116	0.00187	5.2e-09	a	g	0.0001	0.0046	0.9863
rs6452785	5	87685500	5:86303812-89371745	SI	1232091	T	C	-0.0152	0.00161	4.69e-26	t	c	0.0001	0.0043	0.9888
rs17554906	6	92226609	6:91726609-92726609	SI	1232091	C	G	0.00806	0.00161	3.14e-08	c	g	0	0.0043	0.9937
rs10698713	6	158882320	6:158382320-159382320	SI	1232091	A	G	-0.0184	0.00368	2.38e-09	NA	NA	NA	NA	NA
rs112913817	7	115077394	7:114440159-115440159	SI	1232091	G	A	0.0403	0.00623	9.28e-11	NA	NA	NA	NA	NA
rs12442563	15	83893243	15:83393243-84393243	SI	1232091	T	G	-0.0135	0.00191	3.13e-14	NA	NA	NA	NA	NA
rs181508347	5	91366274	5:90866274-91866274	SI	1232091	G	T	0.0475	0.00895	4.95e-10	NA	NA	NA	NA	NA
rs2145451	14	29316842	14:27856733-29816842	SI	1230262	C	T	-0.0128	0.00211	5.44e-10	NA	NA	NA	NA	NA
rs3076896	2	146283610	2:144900317-146640132	SI	1108278	A	G	0.014	0.001701	1.99e-16	NA	NA	NA	NA	NA
rs72836318	17	44121579	17:43621579-45293283	SI	1232091	C	T	-0.00876	0.00151	7e-09	NA	NA	NA	NA	NA
